# Supplementary material for: SECRET domain of variola virus CrmB protein can be a member of poxviral type II chemokine-binding proteins family
Source: BMC Res Notes. 2010 Oct 27;3:271. doi: 10.1186/1756-0500-3-271 (PMC2987869; doi:10.1186/1756-0500-3-271)
Supplement: Additional file 1 — Output from I-TASSER web-server. This file contains the output from I-TASSER web-server including all generated models and alignments. [file 1756-0500-3-271-S1.ZIP]

Archive with 28 entries (27 files):
- I-TASSER results.htm
- I-TASSER results_files/
- I-TASSER results_files/bsite.gif
- I-TASSER results_files/color.html
- I-TASSER results_files/cscore.txt
- I-TASSER results_files/model1.gif
- I-TASSER results_files/model1.pdb
- I-TASSER results_files/model2.gif
- I-TASSER results_files/model2.pdb
- I-TASSER results_files/model3.gif
- I-TASSER results_files/model3.pdb
- I-TASSER results_files/model4.gif
- I-TASSER results_files/model4.pdb
- I-TASSER results_files/model5.gif
- I-TASSER results_files/model5.pdb
- I-TASSER results_files/threading1.pdb
- I-TASSER results_files/threading10.pdb
- I-TASSER results_files/threading2.pdb
- I-TASSER results_files/threading3.pdb
- I-TASSER results_files/threading4.pdb
- I-TASSER results_files/threading5.pdb
- I-TASSER results_files/threading6.pdb
- I-TASSER results_files/threading7.pdb
- I-TASSER results_files/threading8.pdb
- I-TASSER results_files/threading9.pdb
- index.html
- SECRET-generated with Modeller.pdb
- SECRET-produced with I-TASSER.pdb
