# Supplementary material for: SECRET domain of variola virus CrmB protein can be a member of poxviral type II chemokine-binding proteins family
Source: BMC Res Notes. 2010 Oct 27;3:271. doi: 10.1186/1756-0500-3-271 (PMC2987869; doi:10.1186/1756-0500-3-271)
Supplement: Additional file 1 — Output from I-TASSER web-server. This file contains the output from I-TASSER web-server including all generated models and alignments. [file 1756-0500-3-271-S1.ZIP › I-TASSER results_files/model1.pdb]

PFRMAT TS
TARGET SECRETdVARV
METHOD
METHOD       The models are generated by I-TASSER which combines
METHOD       the methods of threading, ab initio modeling and 
METHOD       structural refinement. The procedure is fully automated.
METHOD
MODEL  1
PARENT 1cq3_A 1nt0_A 1b12_A 1cq3 1k32_A 
ATOM      1  N   PHE     1      53.089  22.146  58.030  1.00  0.00
ATOM      2  CA  PHE     1      52.167  23.269  57.757  1.00  0.00
ATOM      3  C   PHE     1      51.573  23.111  56.406  1.00  0.00
ATOM      4  O   PHE     1      50.603  22.374  56.234  1.00  0.00
ATOM      5  CB  PHE     1      52.915  24.603  57.815  1.00  0.00
ATOM      6  CG  PHE     1      53.414  24.958  59.186  1.00  0.00
ATOM      7  CD1 PHE     1      54.726  24.705  59.548  1.00  0.00
ATOM      8  CD2 PHE     1      52.573  25.545  60.115  1.00  0.00
ATOM      9  CE1 PHE     1      55.186  25.032  60.809  1.00  0.00
ATOM     10  CE2 PHE     1      53.032  25.872  61.377  1.00  0.00
ATOM     11  CZ  PHE     1      54.333  25.618  61.725  1.00  0.00
ATOM     12  N   GLY     2      52.119  23.851  55.420  1.00  0.00
ATOM     13  CA  GLY     2      51.658  23.681  54.077  1.00  0.00
ATOM     14  C   GLY     2      52.278  22.419  53.599  1.00  0.00
ATOM     15  O   GLY     2      53.087  22.413  52.672  1.00  0.00
ATOM     16  N   THR     3      51.802  21.314  54.185  1.00  0.00
ATOM     17  CA  THR     3      52.275  19.983  54.016  1.00  0.00
ATOM     18  C   THR     3      52.077  19.622  52.604  1.00  0.00
ATOM     19  O   THR     3      52.738  18.710  52.109  1.00  0.00
ATOM     20  CB  THR     3      51.508  18.993  54.913  1.00  0.00
ATOM     21  OG1 THR     3      51.707  19.339  56.289  1.00  0.00
ATOM     22  CG2 THR     3      52.005  17.574  54.686  1.00  0.00
ATOM     23  N   TYR     4      51.093  20.273  51.952  1.00  0.00
ATOM     24  CA  TYR     4      50.963  20.029  50.556  1.00  0.00
ATOM     25  C   TYR     4      52.300  20.516  50.131  1.00  0.00
ATOM     26  O   TYR     4      52.547  21.714  50.162  1.00  0.00
ATOM     27  CB  TYR     4      49.788  20.822  49.981  1.00  0.00
ATOM     28  CG  TYR     4      48.437  20.368  50.485  1.00  0.00
ATOM     29  CD1 TYR     4      47.772  21.079  51.476  1.00  0.00
ATOM     30  CD2 TYR     4      47.830  19.231  49.968  1.00  0.00
ATOM     31  CE1 TYR     4      46.537  20.671  51.944  1.00  0.00
ATOM     32  CE2 TYR     4      46.595  18.808  50.423  1.00  0.00
ATOM     33  CZ  TYR     4      45.950  19.540  51.419  1.00  0.00
ATOM     34  OH  TYR     4      44.721  19.132  51.882  1.00  0.00
ATOM     35  N   SER     5      53.202  19.613  49.704  1.00  0.00
ATOM     36  CA  SER     5      54.552  20.089  49.722  1.00  0.00
ATOM     37  C   SER     5      55.195  20.185  48.386  1.00  0.00
ATOM     38  O   SER     5      55.910  19.286  47.954  1.00  0.00
ATOM     39  CB  SER     5      55.437  19.160  50.556  1.00  0.00
ATOM     40  OG  SER     5      56.786  19.593  50.543  1.00  0.00
ATOM     41  N   HIS     6      54.994  21.331  47.725  1.00  0.00
ATOM     42  CA  HIS     6      55.673  21.664  46.514  1.00  0.00
ATOM     43  C   HIS     6      56.088  23.097  46.654  1.00  0.00
ATOM     44  O   HIS     6      55.666  23.958  45.887  1.00  0.00
ATOM     45  CB  HIS     6      54.744  21.485  45.312  1.00  0.00
ATOM     46  CG  HIS     6      54.209  20.094  45.164  1.00  0.00
ATOM     47  ND1 HIS     6      54.959  19.059  44.650  1.00  0.00
ATOM     48  CD2 HIS     6      52.944  19.433  45.448  1.00  0.00
ATOM     49  CE1 HIS     6      54.213  17.940  44.642  1.00  0.00
ATOM     50  NE2 HIS     6      53.003  18.157  45.119  1.00  0.00
ATOM     51  N   THR     7      56.921  23.388  47.669  1.00  0.00
ATOM     52  CA  THR     7      57.458  24.702  47.901  1.00  0.00
ATOM     53  C   THR     7      56.454  25.821  47.824  1.00  0.00
ATOM     54  O   THR     7      56.394  26.572  46.853  1.00  0.00
ATOM     55  CB  THR     7      58.548  25.056  46.873  1.00  0.00
ATOM     56  OG1 THR     7      57.984  25.056  45.555  1.00  0.00
ATOM     57  CG2 THR     7      59.679  24.040  46.924  1.00  0.00
ATOM     58  N   VAL     8      55.609  25.931  48.863  1.00  0.00
ATOM     59  CA  VAL     8      54.666  26.997  49.051  1.00  0.00
ATOM     60  C   VAL     8      53.875  27.210  47.807  1.00  0.00
ATOM     61  O   VAL     8      53.506  28.330  47.463  1.00  0.00
ATOM     62  CB  VAL     8      55.372  28.320  49.400  1.00  0.00
ATOM     63  CG1 VAL     8      54.367  29.343  49.906  1.00  0.00
ATOM     64  CG2 VAL     8      56.417  28.097  50.482  1.00  0.00
ATOM     65  N   SER     9      53.532  26.124  47.100  1.00  0.00
ATOM     66  CA  SER     9      52.697  26.347  45.960  1.00  0.00
ATOM     67  C   SER     9      51.355  26.596  46.536  1.00  0.00
ATOM     68  O   SER     9      51.211  26.627  47.749  1.00  0.00
ATOM     69  CB  SER     9      52.699  25.120  45.046  1.00  0.00
ATOM     70  OG  SER     9      52.048  24.023  45.664  1.00  0.00
ATOM     71  N   SER    10      50.322  26.905  45.746  1.00  0.00
ATOM     72  CA  SER    10      49.145  26.713  46.519  1.00  0.00
ATOM     73  C   SER    10      49.147  25.253  46.400  1.00  0.00
ATOM     74  O   SER    10      48.875  24.710  45.329  1.00  0.00
ATOM     75  CB  SER    10      47.958  27.432  45.875  1.00  0.00
ATOM     76  OG  SER    10      48.237  28.808  45.684  1.00  0.00
ATOM     77  N   ALA    11      49.564  24.652  47.527  1.00  0.00
ATOM     78  CA  ALA    11      49.950  23.337  47.890  1.00  0.00
ATOM     79  C   ALA    11      50.541  23.701  49.223  1.00  0.00
ATOM     80  O   ALA    11      49.867  23.658  50.244  1.00  0.00
ATOM     81  CB  ALA    11      50.933  22.774  46.875  1.00  0.00
ATOM     82  N   ASP    12      51.823  24.097  49.280  1.00  0.00
ATOM     83  CA  ASP    12      52.360  24.406  50.581  1.00  0.00
ATOM     84  C   ASP    12      51.881  25.737  51.029  1.00  0.00
ATOM     85  O   ASP    12      51.637  26.621  50.214  1.00  0.00
ATOM     86  CB  ASP    12      53.889  24.427  50.538  1.00  0.00
ATOM     87  CG  ASP    12      54.507  24.679  51.900  1.00  0.00
ATOM     88  OD1 ASP    12      54.320  23.835  52.802  1.00  0.00
ATOM     89  OD2 ASP    12      55.177  25.720  52.065  1.00  0.00
ATOM     90  N   LYS    13      51.808  25.900  52.367  1.00  0.00
ATOM     91  CA  LYS    13      51.475  27.116  53.046  1.00  0.00
ATOM     92  C   LYS    13      50.404  27.799  52.302  1.00  0.00
ATOM     93  O   LYS    13      50.747  28.652  51.486  1.00  0.00
ATOM     94  CB  LYS    13      52.696  28.034  53.130  1.00  0.00
ATOM     95  CG  LYS    13      53.809  27.507  54.021  1.00  0.00
ATOM     96  CD  LYS    13      54.964  28.492  54.103  1.00  0.00
ATOM     97  CE  LYS    13      56.084  27.957  54.980  1.00  0.00
ATOM     98  NZ  LYS    13      57.229  28.906  55.059  1.00  0.00
ATOM     99  N   CYS    14      49.128  27.416  52.561  1.00  0.00
ATOM    100  CA  CYS    14      47.962  27.869  51.849  1.00  0.00
ATOM    101  C   CYS    14      48.152  29.313  51.552  1.00  0.00
ATOM    102  O   CYS    14      48.439  30.120  52.433  1.00  0.00
ATOM    103  CB  CYS    14      46.705  27.672  52.699  1.00  0.00
ATOM    104  SG  CYS    14      46.271  25.943  53.000  1.00  0.00
ATOM    105  N   GLU    15      48.030  29.636  50.254  1.00  0.00
ATOM    106  CA  GLU    15      48.415  30.895  49.691  1.00  0.00
ATOM    107  C   GLU    15      47.801  31.993  50.475  1.00  0.00
ATOM    108  O   GLU    15      46.580  32.052  50.598  1.00  0.00
ATOM    109  CB  GLU    15      47.946  30.998  48.238  1.00  0.00
ATOM    110  CG  GLU    15      48.416  32.254  47.522  1.00  0.00
ATOM    111  CD  GLU    15      47.996  32.286  46.066  1.00  0.00
ATOM    112  OE1 GLU    15      47.441  31.275  45.585  1.00  0.00
ATOM    113  OE2 GLU    15      48.222  33.321  45.405  1.00  0.00
ATOM    114  N   PRO    16      48.580  32.870  51.046  1.00  0.00
ATOM    115  CA  PRO    16      47.932  34.019  51.572  1.00  0.00
ATOM    116  C   PRO    16      47.430  34.682  50.344  1.00  0.00
ATOM    117  O   PRO    16      48.217  35.288  49.621  1.00  0.00
ATOM    118  CB  PRO    16      49.046  34.769  52.305  1.00  0.00
ATOM    119  CG  PRO    16      50.297  34.357  51.604  1.00  0.00
ATOM    120  CD  PRO    16      50.088  32.930  51.182  1.00  0.00
ATOM    121  N   VAL    17      46.122  34.631  50.115  1.00  0.00
ATOM    122  CA  VAL    17      45.589  35.254  48.951  1.00  0.00
ATOM    123  C   VAL    17      44.165  35.490  49.270  1.00  0.00
ATOM    124  O   VAL    17      43.488  34.659  49.875  1.00  0.00
ATOM    125  CB  VAL    17      45.732  34.351  47.712  1.00  0.00
ATOM    126  CG1 VAL    17      44.949  33.061  47.900  1.00  0.00
ATOM    127  CG2 VAL    17      45.203  35.058  46.473  1.00  0.00
ATOM    128  N   PRO    18      43.719  36.626  48.849  1.00  0.00
ATOM    129  CA  PRO    18      42.358  36.976  49.103  1.00  0.00
ATOM    130  C   PRO    18      41.397  36.211  48.284  1.00  0.00
ATOM    131  O   PRO    18      41.661  35.979  47.106  1.00  0.00
ATOM    132  CB  PRO    18      42.289  38.465  48.759  1.00  0.00
ATOM    133  CG  PRO    18      43.394  38.675  47.780  1.00  0.00
ATOM    134  CD  PRO    18      44.487  37.721  48.174  1.00  0.00
ATOM    135  N   ASN    19      40.268  35.820  48.903  1.00  0.00
ATOM    136  CA  ASN    19      39.229  35.128  48.218  1.00  0.00
ATOM    137  C   ASN    19      39.830  33.969  47.511  1.00  0.00
ATOM    138  O   ASN    19      39.366  33.585  46.439  1.00  0.00
ATOM    139  CB  ASN    19      38.549  36.050  47.204  1.00  0.00
ATOM    140  CG  ASN    19      37.779  37.176  47.866  1.00  0.00
ATOM    141  OD1 ASN    19      37.316  37.043  48.999  1.00  0.00
ATOM    142  ND2 ASN    19      37.640  38.292  47.159  1.00  0.00
ATOM    143  N   ASN    20      40.892  33.373  48.077  1.00  0.00
ATOM    144  CA  ASN    20      41.385  32.230  47.386  1.00  0.00
ATOM    145  C   ASN    20      41.210  31.085  48.307  1.00  0.00
ATOM    146  O   ASN    20      42.016  30.837  49.204  1.00  0.00
ATOM    147  CB  ASN    20      42.861  32.415  47.030  1.00  0.00
ATOM    148  CG  ASN    20      43.383  31.319  46.121  1.00  0.00
ATOM    149  OD1 ASN    20      43.297  30.135  46.447  1.00  0.00
ATOM    150  ND2 ASN    20      43.927  31.712  44.975  1.00  0.00
ATOM    151  N   THR    21      40.123  30.338  48.099  1.00  0.00
ATOM    152  CA  THR    21      39.889  29.272  49.000  1.00  0.00
ATOM    153  C   THR    21      40.488  28.048  48.420  1.00  0.00
ATOM    154  O   THR    21      40.607  27.895  47.204  1.00  0.00
ATOM    155  CB  THR    21      38.383  29.044  49.226  1.00  0.00
ATOM    156  OG1 THR    21      37.754  28.716  47.980  1.00  0.00
ATOM    157  CG2 THR    21      37.733  30.298  49.790  1.00  0.00
ATOM    158  N   PHE    22      40.928  27.154  49.314  1.00  0.00
ATOM    159  CA  PHE    22      41.584  25.989  48.850  1.00  0.00
ATOM    160  C   PHE    22      40.573  24.887  48.826  1.00  0.00
ATOM    161  O   PHE    22      40.554  24.023  49.690  1.00  0.00
ATOM    162  CB  PHE    22      42.741  25.619  49.781  1.00  0.00
ATOM    163  CG  PHE    22      43.862  26.618  49.781  1.00  0.00
ATOM    164  CD1 PHE    22      43.871  27.669  50.681  1.00  0.00
ATOM    165  CD2 PHE    22      44.908  26.507  48.881  1.00  0.00
ATOM    166  CE1 PHE    22      44.903  28.589  50.682  1.00  0.00
ATOM    167  CE2 PHE    22      45.939  27.427  48.882  1.00  0.00
ATOM    168  CZ  PHE    22      45.940  28.464  49.777  1.00  0.00
ATOM    169  N   ASN    23      39.804  24.782  47.736  1.00  0.00
ATOM    170  CA  ASN    23      38.691  23.890  47.742  1.00  0.00
ATOM    171  C   ASN    23      39.164  22.488  47.644  1.00  0.00
ATOM    172  O   ASN    23      40.001  22.149  46.804  1.00  0.00
ATOM    173  CB  ASN    23      37.766  24.179  46.558  1.00  0.00
ATOM    174  CG  ASN    23      37.108  25.541  46.652  1.00  0.00
ATOM    175  OD1 ASN    23      36.412  25.839  47.623  1.00  0.00
ATOM    176  ND2 ASN    23      37.325  26.374  45.640  1.00  0.00
ATOM    177  N   TYR    24      38.586  21.657  48.551  1.00  0.00
ATOM    178  CA  TYR    24      38.856  20.253  48.646  1.00  0.00
ATOM    179  C   TYR    24      37.552  19.521  48.741  1.00  0.00
ATOM    180  O   TYR    24      36.602  19.984  49.373  1.00  0.00
ATOM    181  CB  TYR    24      39.699  19.952  49.887  1.00  0.00
ATOM    182  CG  TYR    24      41.060  20.611  49.877  1.00  0.00
ATOM    183  CD1 TYR    24      41.238  21.885  50.401  1.00  0.00
ATOM    184  CD2 TYR    24      42.163  19.956  49.343  1.00  0.00
ATOM    185  CE1 TYR    24      42.478  22.494  50.396  1.00  0.00
ATOM    186  CE2 TYR    24      43.411  20.550  49.329  1.00  0.00
ATOM    187  CZ  TYR    24      43.561  21.830  49.862  1.00  0.00
ATOM    188  OH  TYR    24      44.797  22.435  49.856  1.00  0.00
ATOM    189  N   ILE    25      37.495  18.319  48.138  1.00  0.00
ATOM    190  CA  ILE    25      36.335  17.491  48.266  1.00  0.00
ATOM    191  C   ILE    25      36.787  16.348  49.103  1.00  0.00
ATOM    192  O   ILE    25      37.792  15.707  48.810  1.00  0.00
ATOM    193  CB  ILE    25      35.833  17.007  46.893  1.00  0.00
ATOM    194  CG1 ILE    25      35.437  18.199  46.019  1.00  0.00
ATOM    195  CG2 ILE    25      34.618  16.106  47.057  1.00  0.00
ATOM    196  CD1 ILE    25      35.151  17.833  44.580  1.00  0.00
ATOM    197  N   ASP    26      36.081  16.088  50.210  1.00  0.00
ATOM    198  CA  ASP    26      36.462  15.006  51.057  1.00  0.00
ATOM    199  C   ASP    26      35.386  13.993  50.940  1.00  0.00
ATOM    200  O   ASP    26      34.211  14.325  51.033  1.00  0.00
ATOM    201  CB  ASP    26      36.600  15.482  52.505  1.00  0.00
ATOM    202  CG  ASP    26      37.725  16.482  52.684  1.00  0.00
ATOM    203  OD1 ASP    26      38.865  16.173  52.279  1.00  0.00
ATOM    204  OD2 ASP    26      37.466  17.575  53.230  1.00  0.00
ATOM    205  N   VAL    27      35.720  12.723  50.694  1.00  0.00
ATOM    206  CA  VAL    27      34.616  11.817  50.631  1.00  0.00
ATOM    207  C   VAL    27      34.942  10.675  51.522  1.00  0.00
ATOM    208  O   VAL    27      36.091  10.275  51.620  1.00  0.00
ATOM    209  CB  VAL    27      34.384  11.308  49.196  1.00  0.00
ATOM    210  CG1 VAL    27      33.238  10.310  49.163  1.00  0.00
ATOM    211  CG2 VAL    27      34.041  12.465  48.270  1.00  0.00
ATOM    212  N   GLU    28      33.935  10.146  52.242  1.00  0.00
ATOM    213  CA  GLU    28      34.151   9.030  53.112  1.00  0.00
ATOM    214  C   GLU    28      33.063   8.060  52.833  1.00  0.00
ATOM    215  O   GLU    28      31.891   8.421  52.906  1.00  0.00
ATOM    216  CB  GLU    28      34.108   9.475  54.575  1.00  0.00
ATOM    217  CG  GLU    28      35.256  10.384  54.982  1.00  0.00
ATOM    218  CD  GLU    28      35.176  10.810  56.434  1.00  0.00
ATOM    219  OE1 GLU    28      34.130  11.362  56.835  1.00  0.00
ATOM    220  OE2 GLU    28      36.160  10.592  57.172  1.00  0.00
ATOM    221  N   ILE    29      33.412   6.799  52.514  1.00  0.00
ATOM    222  CA  ILE    29      32.356   5.859  52.268  1.00  0.00
ATOM    223  C   ILE    29      32.562   4.722  53.208  1.00  0.00
ATOM    224  O   ILE    29      33.636   4.136  53.244  1.00  0.00
ATOM    225  CB  ILE    29      32.383   5.347  50.816  1.00  0.00
ATOM    226  CG1 ILE    29      32.194   6.508  49.837  1.00  0.00
ATOM    227  CG2 ILE    29      31.269   4.337  50.586  1.00  0.00
ATOM    228  CD1 ILE    29      32.433   6.133  48.391  1.00  0.00
ATOM    229  N   THR    30      31.511   4.346  53.955  1.00  0.00
ATOM    230  CA  THR    30      31.562   3.244  54.865  1.00  0.00
ATOM    231  C   THR    30      30.787   2.143  54.211  1.00  0.00
ATOM    232  O   THR    30      29.585   2.281  54.001  1.00  0.00
ATOM    233  CB  THR    30      30.937   3.606  56.225  1.00  0.00
ATOM    234  OG1 THR    30      31.662   4.694  56.813  1.00  0.00
ATOM    235  CG2 THR    30      30.988   2.414  57.169  1.00  0.00
ATOM    236  N   LEU    31      31.450   1.014  53.876  1.00  0.00
ATOM    237  CA  LEU    31      30.774  -0.053  53.177  1.00  0.00
ATOM    238  C   LEU    31      30.840  -1.267  54.049  1.00  0.00
ATOM    239  O   LEU    31      31.885  -1.578  54.588  1.00  0.00
ATOM    240  CB  LEU    31      31.456  -0.332  51.836  1.00  0.00
ATOM    241  CG  LEU    31      31.500   0.831  50.843  1.00  0.00
ATOM    242  CD1 LEU    31      32.315   0.459  49.614  1.00  0.00
ATOM    243  CD2 LEU    31      30.097   1.203  50.388  1.00  0.00
ATOM    244  N   TYR    32      29.799  -2.108  54.059  1.00  0.00
ATOM    245  CA  TYR    32      29.704  -3.127  55.063  1.00  0.00
ATOM    246  C   TYR    32      29.869  -4.510  54.448  1.00  0.00
ATOM    247  O   TYR    32      30.093  -4.647  53.248  1.00  0.00
ATOM    248  CB  TYR    32      28.341  -3.070  55.757  1.00  0.00
ATOM    249  CG  TYR    32      28.103  -1.796  56.535  1.00  0.00
ATOM    250  CD1 TYR    32      27.419  -0.731  55.963  1.00  0.00
ATOM    251  CD2 TYR    32      28.562  -1.663  57.839  1.00  0.00
ATOM    252  CE1 TYR    32      27.196   0.437  56.666  1.00  0.00
ATOM    253  CE2 TYR    32      28.348  -0.502  58.558  1.00  0.00
ATOM    254  CZ  TYR    32      27.659   0.552  57.959  1.00  0.00
ATOM    255  OH  TYR    32      27.438   1.714  58.662  1.00  0.00
ATOM    256  N   PRO    33      29.842  -5.538  55.277  1.00  0.00
ATOM    257  CA  PRO    33      30.859  -6.552  55.423  1.00  0.00
ATOM    258  C   PRO    33      31.126  -7.467  54.277  1.00  0.00
ATOM    259  O   PRO    33      30.345  -7.538  53.330  1.00  0.00
ATOM    260  CB  PRO    33      30.372  -7.398  56.601  1.00  0.00
ATOM    261  CG  PRO    33      28.887  -7.255  56.575  1.00  0.00
ATOM    262  CD  PRO    33      28.612  -5.845  56.131  1.00  0.00
ATOM    263  N   VAL    34      32.315  -8.099  54.335  1.00  0.00
ATOM    264  CA  VAL    34      32.728  -9.159  53.473  1.00  0.00
ATOM    265  C   VAL    34      34.197  -9.357  53.724  1.00  0.00
ATOM    266  O   VAL    34      34.815  -8.485  54.330  1.00  0.00
ATOM    267  CB  VAL    34      32.486  -8.810  51.993  1.00  0.00
ATOM    268  CG1 VAL    34      31.002  -8.602  51.731  1.00  0.00
ATOM    269  CG2 VAL    34      33.223  -7.533  51.619  1.00  0.00
ATOM    270  N   ASN    35      34.789 -10.469  53.221  1.00  0.00
ATOM    271  CA  ASN    35      36.123 -10.948  53.529  1.00  0.00
ATOM    272  C   ASN    35      37.098  -9.832  53.742  1.00  0.00
ATOM    273  O   ASN    35      37.039  -8.790  53.092  1.00  0.00
ATOM    274  CB  ASN    35      36.660 -11.811  52.385  1.00  0.00
ATOM    275  CG  ASN    35      35.952 -13.148  52.283  1.00  0.00
ATOM    276  OD1 ASN    35      35.400 -13.646  53.264  1.00  0.00
ATOM    277  ND2 ASN    35      35.966 -13.734  51.091  1.00  0.00
ATOM    278  N   ASP    36      38.033 -10.064  54.689  1.00  0.00
ATOM    279  CA  ASP    36      38.864  -9.039  55.260  1.00  0.00
ATOM    280  C   ASP    36      40.129  -8.799  54.510  1.00  0.00
ATOM    281  O   ASP    36      41.073  -8.241  55.071  1.00  0.00
ATOM    282  CB  ASP    36      39.266  -9.409  56.689  1.00  0.00
ATOM    283  CG  ASP    36      40.092 -10.679  56.751  1.00  0.00
ATOM    284  OD1 ASP    36      40.300 -11.305  55.691  1.00  0.00
ATOM    285  OD2 ASP    36      40.530 -11.049  57.861  1.00  0.00
ATOM    286  N   THR    37      40.232  -9.190  53.236  1.00  0.00
ATOM    287  CA  THR    37      41.430  -8.718  52.628  1.00  0.00
ATOM    288  C   THR    37      41.013  -7.446  51.993  1.00  0.00
ATOM    289  O   THR    37      39.942  -7.350  51.413  1.00  0.00
ATOM    290  CB  THR    37      41.969  -9.720  51.590  1.00  0.00
ATOM    291  OG1 THR    37      42.282 -10.960  52.236  1.00  0.00
ATOM    292  CG2 THR    37      43.227  -9.177  50.929  1.00  0.00
ATOM    293  N   SER    38      41.829  -6.400  52.092  1.00  0.00
ATOM    294  CA  SER    38      41.309  -5.151  51.637  1.00  0.00
ATOM    295  C   SER    38      42.267  -4.609  50.665  1.00  0.00
ATOM    296  O   SER    38      43.160  -5.327  50.232  1.00  0.00
ATOM    297  CB  SER    38      41.143  -4.181  52.808  1.00  0.00
ATOM    298  OG  SER    38      42.399  -3.839  53.369  1.00  0.00
ATOM    299  N   CYS    39      42.063  -3.341  50.279  1.00  0.00
ATOM    300  CA  CYS    39      42.963  -2.641  49.427  1.00  0.00
ATOM    301  C   CYS    39      43.356  -3.438  48.230  1.00  0.00
ATOM    302  O   CYS    39      44.257  -4.258  48.268  1.00  0.00
ATOM    303  CB  CYS    39      44.247  -2.286  50.180  1.00  0.00
ATOM    304  SG  CYS    39      45.451  -1.354  49.205  1.00  0.00
ATOM    305  N   THR    40      42.723  -3.219  47.083  1.00  0.00
ATOM    306  CA  THR    40      43.207  -3.985  45.981  1.00  0.00
ATOM    307  C   THR    40      43.898  -3.009  45.103  1.00  0.00
ATOM    308  O   THR    40      45.025  -2.599  45.387  1.00  0.00
ATOM    309  CB  THR    40      42.057  -4.676  45.226  1.00  0.00
ATOM    310  OG1 THR    40      41.313  -5.501  46.132  1.00  0.00
ATOM    311  CG2 THR    40      42.603  -5.546  44.104  1.00  0.00
ATOM    312  N   ARG    41      43.246  -2.649  43.982  1.00  0.00
ATOM    313  CA  ARG    41      43.892  -1.752  43.074  1.00  0.00
ATOM    314  C   ARG    41      42.903  -0.724  42.635  1.00  0.00
ATOM    315  O   ARG    41      41.696  -0.961  42.637  1.00  0.00
ATOM    316  CB  ARG    41      44.413  -2.510  41.851  1.00  0.00
ATOM    317  CG  ARG    41      43.323  -3.151  41.008  1.00  0.00
ATOM    318  CD  ARG    41      43.910  -3.886  39.813  1.00  0.00
ATOM    319  NE  ARG    41      42.872  -4.398  38.922  1.00  0.00
ATOM    320  CZ  ARG    41      43.112  -5.127  37.837  1.00  0.00
ATOM    321  NH1 ARG    41      42.104  -5.550  37.086  1.00  0.00
ATOM    322  NH2 ARG    41      44.359  -5.433  37.506  1.00  0.00
ATOM    323  N   THR    42      43.404   0.472  42.268  1.00  0.00
ATOM    324  CA  THR    42      42.513   1.498  41.823  1.00  0.00
ATOM    325  C   THR    42      42.956   1.957  40.483  1.00  0.00
ATOM    326  O   THR    42      44.149   2.019  40.182  1.00  0.00
ATOM    327  CB  THR    42      42.508   2.699  42.787  1.00  0.00
ATOM    328  OG1 THR    42      41.532   3.656  42.359  1.00  0.00
ATOM    329  CG2 THR    42      43.874   3.367  42.812  1.00  0.00
ATOM    330  N   THR    43      41.970   2.271  39.627  1.00  0.00
ATOM    331  CA  THR    43      42.299   2.747  38.323  1.00  0.00
ATOM    332  C   THR    43      41.670   4.093  38.187  1.00  0.00
ATOM    333  O   THR    43      40.503   4.293  38.519  1.00  0.00
ATOM    334  CB  THR    43      41.765   1.806  37.227  1.00  0.00
ATOM    335  OG1 THR    43      42.345   0.505  37.387  1.00  0.00
ATOM    336  CG2 THR    43      42.122   2.338  35.848  1.00  0.00
ATOM    337  N   THR    44      42.458   5.063  37.690  1.00  0.00
ATOM    338  CA  THR    44      41.977   6.399  37.536  1.00  0.00
ATOM    339  C   THR    44      41.963   6.688  36.074  1.00  0.00
ATOM    340  O   THR    44      42.825   6.244  35.317  1.00  0.00
ATOM    341  CB  THR    44      42.884   7.412  38.259  1.00  0.00
ATOM    342  OG1 THR    44      42.932   7.102  39.658  1.00  0.00
ATOM    343  CG2 THR    44      42.347   8.825  38.087  1.00  0.00
ATOM    344  N   THR    45      40.952   7.460  35.656  1.00  0.00
ATOM    345  CA  THR    45      40.730   7.804  34.289  1.00  0.00
ATOM    346  C   THR    45      40.439   9.264  34.301  1.00  0.00
ATOM    347  O   THR    45      41.099  10.028  35.004  1.00  0.00
ATOM    348  CB  THR    45      39.548   7.017  33.694  1.00  0.00
ATOM    349  OG1 THR    45      38.356   7.305  34.435  1.00  0.00
ATOM    350  CG2 THR    45      39.818   5.521  33.757  1.00  0.00
ATOM    351  N   GLY    46      39.511   9.722  33.447  1.00  0.00
ATOM    352  CA  GLY    46      39.241  11.127  33.485  1.00  0.00
ATOM    353  C   GLY    46      38.657  11.511  34.811  1.00  0.00
ATOM    354  O   GLY    46      39.151  12.421  35.474  1.00  0.00
ATOM    355  N   LEU    47      37.579  10.834  35.253  1.00  0.00
ATOM    356  CA  LEU    47      37.049  11.246  36.520  1.00  0.00
ATOM    357  C   LEU    47      36.373  10.084  37.171  1.00  0.00
ATOM    358  O   LEU    47      36.044  10.139  38.354  1.00  0.00
ATOM    359  CB  LEU    47      36.034  12.376  36.334  1.00  0.00
ATOM    360  CG  LEU    47      34.834  12.068  35.437  1.00  0.00
ATOM    361  CD1 LEU    47      33.762  11.317  36.212  1.00  0.00
ATOM    362  CD2 LEU    47      34.221  13.352  34.900  1.00  0.00
ATOM    363  N   SER    48      36.169   8.976  36.436  1.00  0.00
ATOM    364  CA  SER    48      35.449   7.903  37.055  1.00  0.00
ATOM    365  C   SER    48      36.438   7.048  37.768  1.00  0.00
ATOM    366  O   SER    48      37.272   6.387  37.155  1.00  0.00
ATOM    367  CB  SER    48      34.710   7.076  36.001  1.00  0.00
ATOM    368  OG  SER    48      34.075   5.952  36.588  1.00  0.00
ATOM    369  N   GLU    49      36.343   7.001  39.107  1.00  0.00
ATOM    370  CA  GLU    49      37.340   6.270  39.819  1.00  0.00
ATOM    371  C   GLU    49      36.781   4.949  40.198  1.00  0.00
ATOM    372  O   GLU    49      35.654   4.843  40.679  1.00  0.00
ATOM    373  CB  GLU    49      37.758   7.025  41.082  1.00  0.00
ATOM    374  CG  GLU    49      38.481   8.335  40.812  1.00  0.00
ATOM    375  CD  GLU    49      38.834   9.078  42.085  1.00  0.00
ATOM    376  OE1 GLU    49      38.490   8.582  43.178  1.00  0.00
ATOM    377  OE2 GLU    49      39.455  10.158  41.989  1.00  0.00
ATOM    378  N   SER    50      37.567   3.887  39.945  1.00  0.00
ATOM    379  CA  SER    50      37.124   2.594  40.352  1.00  0.00
ATOM    380  C   SER    50      38.121   2.113  41.338  1.00  0.00
ATOM    381  O   SER    50      39.325   2.109  41.090  1.00  0.00
ATOM    382  CB  SER    50      37.052   1.650  39.150  1.00  0.00
ATOM    383  OG  SER    50      36.665   0.346  39.549  1.00  0.00
ATOM    384  N   ILE    51      37.622   1.718  42.519  1.00  0.00
ATOM    385  CA  ILE    51      38.504   1.200  43.506  1.00  0.00
ATOM    386  C   ILE    51      38.045  -0.170  43.832  1.00  0.00
ATOM    387  O   ILE    51      36.889  -0.407  44.182  1.00  0.00
ATOM    388  CB  ILE    51      38.495   2.064  44.781  1.00  0.00
ATOM    389  CG1 ILE    51      38.942   3.492  44.460  1.00  0.00
ATOM    390  CG2 ILE    51      39.440   1.486  45.823  1.00  0.00
ATOM    391  CD1 ILE    51      38.773   4.458  45.612  1.00  0.00
ATOM    392  N   LEU    52      38.967  -1.128  43.654  1.00  0.00
ATOM    393  CA  LEU    52      38.650  -2.484  43.940  1.00  0.00
ATOM    394  C   LEU    52      39.254  -2.764  45.258  1.00  0.00
ATOM    395  O   LEU    52      40.433  -2.513  45.489  1.00  0.00
ATOM    396  CB  LEU    52      39.230  -3.408  42.867  1.00  0.00
ATOM    397  CG  LEU    52      38.726  -3.187  41.439  1.00  0.00
ATOM    398  CD1 LEU    52      39.438  -4.117  40.468  1.00  0.00
ATOM    399  CD2 LEU    52      37.232  -3.457  41.348  1.00  0.00
ATOM    400  N   THR    53      38.423  -3.293  46.163  1.00  0.00
ATOM    401  CA  THR    53      38.865  -3.630  47.475  1.00  0.00
ATOM    402  C   THR    53      38.660  -5.094  47.544  1.00  0.00
ATOM    403  O   THR    53      37.937  -5.656  46.721  1.00  0.00
ATOM    404  CB  THR    53      38.047  -2.894  48.553  1.00  0.00
ATOM    405  OG1 THR    53      36.673  -3.294  48.470  1.00  0.00
ATOM    406  CG2 THR    53      38.135  -1.389  48.352  1.00  0.00
ATOM    407  N   SER    54      39.298  -5.786  48.499  1.00  0.00
ATOM    408  CA  SER    54      39.035  -7.184  48.349  1.00  0.00
ATOM    409  C   SER    54      37.787  -7.625  49.059  1.00  0.00
ATOM    410  O   SER    54      37.784  -7.914  50.253  1.00  0.00
ATOM    411  CB  SER    54      40.191  -8.011  48.915  1.00  0.00
ATOM    412  OG  SER    54      39.922  -9.398  48.818  1.00  0.00
ATOM    413  N   GLU    55      36.701  -7.762  48.269  1.00  0.00
ATOM    414  CA  GLU    55      35.369  -8.161  48.667  1.00  0.00
ATOM    415  C   GLU    55      34.390  -7.134  48.163  1.00  0.00
ATOM    416  O   GLU    55      33.350  -7.457  47.586  1.00  0.00
ATOM    417  CB  GLU    55      35.270  -8.253  50.191  1.00  0.00
ATOM    418  CG  GLU    55      36.025  -9.427  50.792  1.00  0.00
ATOM    419  CD  GLU    55      35.521 -10.764  50.286  1.00  0.00
ATOM    420  OE1 GLU    55      34.298 -11.005  50.361  1.00  0.00
ATOM    421  OE2 GLU    55      36.349 -11.572  49.815  1.00  0.00
ATOM    422  N   LEU    56      34.699  -5.849  48.419  1.00  0.00
ATOM    423  CA  LEU    56      33.822  -4.797  47.998  1.00  0.00
ATOM    424  C   LEU    56      34.473  -4.058  46.879  1.00  0.00
ATOM    425  O   LEU    56      35.680  -3.831  46.885  1.00  0.00
ATOM    426  CB  LEU    56      33.548  -3.833  49.154  1.00  0.00
ATOM    427  CG  LEU    56      32.893  -4.436  50.398  1.00  0.00
ATOM    428  CD1 LEU    56      32.760  -3.391  51.496  1.00  0.00
ATOM    429  CD2 LEU    56      31.503  -4.962  50.073  1.00  0.00
ATOM    430  N   THR    57      33.666  -3.688  45.870  1.00  0.00
ATOM    431  CA  THR    57      34.127  -2.866  44.795  1.00  0.00
ATOM    432  C   THR    57      33.331  -1.603  44.916  1.00  0.00
ATOM    433  O   THR    57      32.103  -1.613  44.988  1.00  0.00
ATOM    434  CB  THR    57      33.890  -3.537  43.429  1.00  0.00
ATOM    435  OG1 THR    57      34.600  -4.781  43.376  1.00  0.00
ATOM    436  CG2 THR    57      34.382  -2.641  42.303  1.00  0.00
ATOM    437  N   ILE    58      34.030  -0.463  44.956  1.00  0.00
ATOM    438  CA  ILE    58      33.298   0.750  45.100  1.00  0.00
ATOM    439  C   ILE    58      33.561   1.613  43.918  1.00  0.00
ATOM    440  O   ILE    58      34.712   1.829  43.536  1.00  0.00
ATOM    441  CB  ILE    58      33.713   1.512  46.372  1.00  0.00
ATOM    442  CG1 ILE    58      33.436   0.665  47.616  1.00  0.00
ATOM    443  CG2 ILE    58      32.934   2.813  46.492  1.00  0.00
ATOM    444  CD1 ILE    58      34.019   1.239  48.888  1.00  0.00
ATOM    445  N   THR    59      32.468   2.104  43.282  1.00  0.00
ATOM    446  CA  THR    59      32.734   2.831  42.083  1.00  0.00
ATOM    447  C   THR    59      32.334   4.239  42.361  1.00  0.00
ATOM    448  O   THR    59      31.259   4.510  42.893  1.00  0.00
ATOM    449  CB  THR    59      31.930   2.272  40.894  1.00  0.00
ATOM    450  OG1 THR    59      32.294   0.905  40.668  1.00  0.00
ATOM    451  CG2 THR    59      32.217   3.074  39.634  1.00  0.00
ATOM    452  N   MET    60      33.231   5.178  42.022  1.00  0.00
ATOM    453  CA  MET    60      32.949   6.540  42.338  1.00  0.00
ATOM    454  C   MET    60      32.870   7.315  41.070  1.00  0.00
ATOM    455  O   MET    60      33.679   7.102  40.165  1.00  0.00
ATOM    456  CB  MET    60      34.052   7.124  43.223  1.00  0.00
ATOM    457  CG  MET    60      34.176   6.457  44.583  1.00  0.00
ATOM    458  SD  MET    60      35.468   7.191  45.603  1.00  0.00
ATOM    459  CE  MET    60      35.322   6.208  47.093  1.00  0.00
ATOM    460  N   ASN    61      31.868   8.220  40.960  1.00  0.00
ATOM    461  CA  ASN    61      31.857   9.014  39.761  1.00  0.00
ATOM    462  C   ASN    61      31.966  10.412  40.255  1.00  0.00
ATOM    463  O   ASN    61      31.187  10.829  41.107  1.00  0.00
ATOM    464  CB  ASN    61      30.560   8.789  38.981  1.00  0.00
ATOM    465  CG  ASN    61      30.394   7.351  38.529  1.00  0.00
ATOM    466  OD1 ASN    61      31.153   6.862  37.693  1.00  0.00
ATOM    467  ND2 ASN    61      29.398   6.670  39.082  1.00  0.00
ATOM    468  N   HIS    62      32.930  11.188  39.741  1.00  0.00
ATOM    469  CA  HIS    62      33.053  12.497  40.298  1.00  0.00
ATOM    470  C   HIS    62      32.787  13.487  39.219  1.00  0.00
ATOM    471  O   HIS    62      33.687  13.879  38.480  1.00  0.00
ATOM    472  CB  HIS    62      34.461  12.711  40.857  1.00  0.00
ATOM    473  CG  HIS    62      34.842  11.735  41.925  1.00  0.00
ATOM    474  ND1 HIS    62      34.381  11.831  43.220  1.00  0.00
ATOM    475  CD2 HIS    62      35.679  10.546  41.995  1.00  0.00
ATOM    476  CE1 HIS    62      34.893  10.819  43.944  1.00  0.00
ATOM    477  NE2 HIS    62      35.672  10.044  43.215  1.00  0.00
ATOM    478  N   THR    63      31.546  13.989  39.129  1.00  0.00
ATOM    479  CA  THR    63      31.347  14.877  38.033  1.00  0.00
ATOM    480  C   THR    63      31.129  16.248  38.572  1.00  0.00
ATOM    481  O   THR    63      30.487  16.444  39.603  1.00  0.00
ATOM    482  CB  THR    63      30.124  14.469  37.191  1.00  0.00
ATOM    483  OG1 THR    63      30.319  13.149  36.668  1.00  0.00
ATOM    484  CG2 THR    63      29.930  15.434  36.031  1.00  0.00
ATOM    485  N   ASP    64      31.701  17.236  37.863  1.00  0.00
ATOM    486  CA  ASP    64      31.642  18.620  38.226  1.00  0.00
ATOM    487  C   ASP    64      32.417  18.830  39.489  1.00  0.00
ATOM    488  O   ASP    64      32.287  19.867  40.136  1.00  0.00
ATOM    489  CB  ASP    64      30.192  19.054  38.450  1.00  0.00
ATOM    490  CG  ASP    64      29.345  18.924  37.199  1.00  0.00
ATOM    491  OD1 ASP    64      29.796  19.380  36.127  1.00  0.00
ATOM    492  OD2 ASP    64      28.231  18.367  37.291  1.00  0.00
ATOM    493  N   CYS    65      33.274  17.859  39.856  1.00  0.00
ATOM    494  CA  CYS    65      34.105  18.003  41.018  1.00  0.00
ATOM    495  C   CYS    65      35.490  18.169  40.481  1.00  0.00
ATOM    496  O   CYS    65      36.200  17.207  40.207  1.00  0.00
ATOM    497  CB  CYS    65      34.000  16.764  41.909  1.00  0.00
ATOM    498  SG  CYS    65      32.349  16.467  42.584  1.00  0.00
ATOM    499  N   ASN    66      35.946  19.419  40.397  1.00  0.00
ATOM    500  CA  ASN    66      37.115  19.736  39.632  1.00  0.00
ATOM    501  C   ASN    66      38.382  19.086  40.112  1.00  0.00
ATOM    502  O   ASN    66      39.239  18.763  39.292  1.00  0.00
ATOM    503  CB  ASN    66      37.377  21.243  39.654  1.00  0.00
ATOM    504  CG  ASN    66      36.389  22.019  38.805  1.00  0.00
ATOM    505  OD1 ASN    66      35.742  21.459  37.921  1.00  0.00
ATOM    506  ND2 ASN    66      36.270  23.314  39.073  1.00  0.00
ATOM    507  N   PRO    67      38.603  18.969  41.382  1.00  0.00
ATOM    508  CA  PRO    67      39.822  18.326  41.822  1.00  0.00
ATOM    509  C   PRO    67      39.774  16.834  41.885  1.00  0.00
ATOM    510  O   PRO    67      38.682  16.273  41.946  1.00  0.00
ATOM    511  CB  PRO    67      40.052  18.890  43.226  1.00  0.00
ATOM    512  CG  PRO    67      38.681  19.158  43.750  1.00  0.00
ATOM    513  CD  PRO    67      37.875  19.644  42.579  1.00  0.00
ATOM    514  N   VAL    68      40.956  16.186  41.949  1.00  0.00
ATOM    515  CA  VAL    68      41.055  14.757  42.027  1.00  0.00
ATOM    516  C   VAL    68      41.763  14.416  43.296  1.00  0.00
ATOM    517  O   VAL    68      42.558  15.198  43.814  1.00  0.00
ATOM    518  CB  VAL    68      41.841  14.180  40.835  1.00  0.00
ATOM    519  CG1 VAL    68      41.118  14.473  39.529  1.00  0.00
ATOM    520  CG2 VAL    68      43.230  14.795  40.764  1.00  0.00
ATOM    521  N   PHE    69      41.499  13.207  43.823  1.00  0.00
ATOM    522  CA  PHE    69      41.953  12.901  45.142  1.00  0.00
ATOM    523  C   PHE    69      43.114  11.971  45.095  1.00  0.00
ATOM    524  O   PHE    69      43.206  11.101  44.230  1.00  0.00
ATOM    525  CB  PHE    69      40.837  12.238  45.952  1.00  0.00
ATOM    526  CG  PHE    69      39.662  13.136  46.213  1.00  0.00
ATOM    527  CD1 PHE    69      39.772  14.507  46.058  1.00  0.00
ATOM    528  CD2 PHE    69      38.446  12.609  46.612  1.00  0.00
ATOM    529  CE1 PHE    69      38.690  15.333  46.298  1.00  0.00
ATOM    530  CE2 PHE    69      37.364  13.435  46.852  1.00  0.00
ATOM    531  CZ  PHE    69      37.482  14.791  46.696  1.00  0.00
ATOM    532  N   ARG    70      44.048  12.150  46.051  1.00  0.00
ATOM    533  CA  ARG    70      45.247  11.375  45.983  1.00  0.00
ATOM    534  C   ARG    70      45.250  10.304  47.018  1.00  0.00
ATOM    535  O   ARG    70      46.155   9.473  47.067  1.00  0.00
ATOM    536  CB  ARG    70      46.472  12.262  46.212  1.00  0.00
ATOM    537  CG  ARG    70      46.705  13.293  45.118  1.00  0.00
ATOM    538  CD  ARG    70      47.932  14.140  45.411  1.00  0.00
ATOM    539  NE  ARG    70      48.138  15.173  44.398  1.00  0.00
ATOM    540  CZ  ARG    70      49.052  16.134  44.486  1.00  0.00
ATOM    541  NH1 ARG    70      49.167  17.030  43.516  1.00  0.00
ATOM    542  NH2 ARG    70      49.849  16.196  45.545  1.00  0.00
ATOM    543  N   GLU    71      44.204  10.227  47.840  1.00  0.00
ATOM    544  CA  GLU    71      44.264   9.220  48.837  1.00  0.00
ATOM    545  C   GLU    71      43.028   8.426  48.721  1.00  0.00
ATOM    546  O   GLU    71      41.960   8.957  48.436  1.00  0.00
ATOM    547  CB  GLU    71      44.360   9.849  50.229  1.00  0.00
ATOM    548  CG  GLU    71      45.664  10.586  50.488  1.00  0.00
ATOM    549  CD  GLU    71      45.664  11.989  49.913  1.00  0.00
ATOM    550  OE1 GLU    71      44.708  12.744  50.187  1.00  0.00
ATOM    551  OE2 GLU    71      46.621  12.333  49.187  1.00  0.00
ATOM    552  N   GLU    72      43.182   7.102  48.805  1.00  0.00
ATOM    553  CA  GLU    72      42.047   6.262  48.953  1.00  0.00
ATOM    554  C   GLU    72      42.483   5.257  49.944  1.00  0.00
ATOM    555  O   GLU    72      43.511   4.603  49.786  1.00  0.00
ATOM    556  CB  GLU    72      41.678   5.619  47.615  1.00  0.00
ATOM    557  CG  GLU    72      42.765   4.731  47.032  1.00  0.00
ATOM    558  CD  GLU    72      42.355   4.093  45.719  1.00  0.00
ATOM    559  OE1 GLU    72      41.228   4.364  45.254  1.00  0.00
ATOM    560  OE2 GLU    72      43.161   3.323  45.156  1.00  0.00
ATOM    561  N   TYR    73      41.710   5.124  51.021  1.00  0.00
ATOM    562  CA  TYR    73      42.130   4.211  52.017  1.00  0.00
ATOM    563  C   TYR    73      40.918   3.441  52.331  1.00  0.00
ATOM    564  O   TYR    73      39.816   3.905  52.075  1.00  0.00
ATOM    565  CB  TYR    73      42.656   4.960  53.243  1.00  0.00
ATOM    566  CG  TYR    73      43.870   5.817  52.963  1.00  0.00
ATOM    567  CD1 TYR    73      43.731   7.137  52.557  1.00  0.00
ATOM    568  CD2 TYR    73      45.152   5.302  53.106  1.00  0.00
ATOM    569  CE1 TYR    73      44.835   7.928  52.298  1.00  0.00
ATOM    570  CE2 TYR    73      46.268   6.077  52.852  1.00  0.00
ATOM    571  CZ  TYR    73      46.099   7.400  52.446  1.00  0.00
ATOM    572  OH  TYR    73      47.200   8.185  52.189  1.00  0.00
ATOM    573  N   PHE    74      41.104   2.210  52.807  1.00  0.00
ATOM    574  CA  PHE    74      40.040   1.375  53.240  1.00  0.00
ATOM    575  C   PHE    74      40.644   0.500  54.269  1.00  0.00
ATOM    576  O   PHE    74      41.767   0.058  54.096  1.00  0.00
ATOM    577  CB  PHE    74      39.489   0.559  52.069  1.00  0.00
ATOM    578  CG  PHE    74      38.929   1.398  50.956  1.00  0.00
ATOM    579  CD1 PHE    74      39.703   1.716  49.853  1.00  0.00
ATOM    580  CD2 PHE    74      37.629   1.870  51.011  1.00  0.00
ATOM    581  CE1 PHE    74      39.189   2.488  48.829  1.00  0.00
ATOM    582  CE2 PHE    74      37.115   2.642  49.987  1.00  0.00
ATOM    583  CZ  PHE    74      37.888   2.952  48.899  1.00  0.00
ATOM    584  N   SER    75      39.956   0.224  55.378  1.00  0.00
ATOM    585  CA  SER    75      40.449  -0.746  56.309  1.00  0.00
ATOM    586  C   SER    75      39.201  -1.429  56.746  1.00  0.00
ATOM    587  O   SER    75      38.165  -0.787  56.891  1.00  0.00
ATOM    588  CB  SER    75      41.176  -0.057  57.466  1.00  0.00
ATOM    589  OG  SER    75      41.663  -1.006  58.399  1.00  0.00
ATOM    590  N   VAL    76      39.249  -2.750  56.953  1.00  0.00
ATOM    591  CA  VAL    76      38.062  -3.447  57.305  1.00  0.00
ATOM    592  C   VAL    76      38.294  -4.396  58.431  1.00  0.00
ATOM    593  O   VAL    76      39.313  -5.083  58.517  1.00  0.00
ATOM    594  CB  VAL    76      37.517  -4.267  56.121  1.00  0.00
ATOM    595  CG1 VAL    76      36.275  -5.042  56.536  1.00  0.00
ATOM    596  CG2 VAL    76      37.147  -3.351  54.964  1.00  0.00
ATOM    597  N   LEU    77      37.306  -4.420  59.342  1.00  0.00
ATOM    598  CA  LEU    77      37.271  -5.336  60.431  1.00  0.00
ATOM    599  C   LEU    77      35.860  -5.823  60.514  1.00  0.00
ATOM    600  O   LEU    77      35.142  -5.551  61.474  1.00  0.00
ATOM    601  CB  LEU    77      37.681  -4.640  61.730  1.00  0.00
ATOM    602  CG  LEU    77      39.116  -4.113  61.794  1.00  0.00
ATOM    603  CD1 LEU    77      39.320  -3.258  63.035  1.00  0.00
ATOM    604  CD2 LEU    77      40.109  -5.263  61.839  1.00  0.00
ATOM    605  N   ASN    78      35.434  -6.561  59.477  1.00  0.00
ATOM    606  CA  ASN    78      34.125  -7.127  59.322  1.00  0.00
ATOM    607  C   ASN    78      33.127  -6.037  59.110  1.00  0.00
ATOM    608  O   ASN    78      32.046  -6.262  58.574  1.00  0.00
ATOM    609  CB  ASN    78      33.733  -7.920  60.570  1.00  0.00
ATOM    610  CG  ASN    78      34.616  -9.132  60.792  1.00  0.00
ATOM    611  OD1 ASN    78      35.171  -9.689  59.846  1.00  0.00
ATOM    612  ND2 ASN    78      34.749  -9.543  62.048  1.00  0.00
ATOM    613  N   LYS    79      33.490  -4.787  59.405  1.00  0.00
ATOM    614  CA  LYS    79      32.486  -3.786  59.293  1.00  0.00
ATOM    615  C   LYS    79      32.630  -3.126  57.985  1.00  0.00
ATOM    616  O   LYS    79      31.838  -3.344  57.072  1.00  0.00
ATOM    617  CB  LYS    79      32.637  -2.749  60.407  1.00  0.00
ATOM    618  CG  LYS    79      32.360  -3.289  61.801  1.00  0.00
ATOM    619  CD  LYS    79      32.439  -2.189  62.846  1.00  0.00
ATOM    620  CE  LYS    79      32.160  -2.729  64.239  1.00  0.00
ATOM    621  NZ  LYS    79      32.208  -1.656  65.271  1.00  0.00
ATOM    622  N   VAL    80      33.646  -2.272  57.844  1.00  0.00
ATOM    623  CA  VAL    80      33.611  -1.539  56.649  1.00  0.00
ATOM    624  C   VAL    80      34.884  -0.865  56.291  1.00  0.00
ATOM    625  O   VAL    80      35.655  -0.423  57.132  1.00  0.00
ATOM    626  CB  VAL    80      32.554  -0.420  56.704  1.00  0.00
ATOM    627  CG1 VAL    80      31.156  -1.012  56.800  1.00  0.00
ATOM    628  CG2 VAL    80      32.783   0.470  57.915  1.00  0.00
ATOM    629  N   ALA    81      34.982  -0.587  54.980  1.00  0.00
ATOM    630  CA  ALA    81      36.079   0.179  54.493  1.00  0.00
ATOM    631  C   ALA    81      35.613   1.568  54.305  1.00  0.00
ATOM    632  O   ALA    81      34.446   1.824  53.990  1.00  0.00
ATOM    633  CB  ALA    81      36.572  -0.384  53.169  1.00  0.00
ATOM    634  N   THR    82      36.530   2.515  54.575  1.00  0.00
ATOM    635  CA  THR    82      36.092   3.854  54.347  1.00  0.00
ATOM    636  C   THR    82      37.124   4.502  53.536  1.00  0.00
ATOM    637  O   THR    82      38.289   4.492  53.916  1.00  0.00
ATOM    638  CB  THR    82      35.907   4.620  55.670  1.00  0.00
ATOM    639  OG1 THR    82      34.936   3.949  56.483  1.00  0.00
ATOM    640  CG2 THR    82      35.429   6.039  55.401  1.00  0.00
ATOM    641  N   SER    83      36.674   5.141  52.438  1.00  0.00
ATOM    642  CA  SER    83      37.617   5.764  51.571  1.00  0.00
ATOM    643  C   SER    83      37.447   7.218  51.651  1.00  0.00
ATOM    644  O   SER    83      36.341   7.758  51.638  1.00  0.00
ATOM    645  CB  SER    83      37.399   5.309  50.127  1.00  0.00
ATOM    646  OG  SER    83      36.081   5.599  49.694  1.00  0.00
ATOM    647  N   GLY    84      38.602   7.880  51.741  1.00  0.00
ATOM    648  CA  GLY    84      38.604   9.288  51.790  1.00  0.00
ATOM    649  C   GLY    84      39.423   9.737  50.660  1.00  0.00
ATOM    650  O   GLY    84      40.508   9.213  50.446  1.00  0.00
ATOM    651  N   PHE    85      38.911  10.727  49.916  1.00  0.00
ATOM    652  CA  PHE    85      39.617  11.267  48.792  1.00  0.00
ATOM    653  C   PHE    85      39.764  12.742  49.089  1.00  0.00
ATOM    654  O   PHE    85      38.742  13.403  49.271  1.00  0.00
ATOM    655  CB  PHE    85      38.825  11.040  47.503  1.00  0.00
ATOM    656  CG  PHE    85      38.654   9.592  47.143  1.00  0.00
ATOM    657  CD1 PHE    85      37.553   8.879  47.586  1.00  0.00
ATOM    658  CD2 PHE    85      39.594   8.942  46.362  1.00  0.00
ATOM    659  CE1 PHE    85      37.396   7.547  47.255  1.00  0.00
ATOM    660  CE2 PHE    85      39.437   7.610  46.031  1.00  0.00
ATOM    661  CZ  PHE    85      38.344   6.912  46.474  1.00  0.00
ATOM    662  N   PHE    86      41.003  13.328  49.145  1.00  0.00
ATOM    663  CA  PHE    86      40.912  14.686  49.637  1.00  0.00
ATOM    664  C   PHE    86      41.969  15.702  49.243  1.00  0.00
ATOM    665  O   PHE    86      41.932  16.801  49.791  1.00  0.00
ATOM    666  CB  PHE    86      40.951  14.706  51.166  1.00  0.00
ATOM    667  CG  PHE    86      42.196  14.100  51.749  1.00  0.00
ATOM    668  CD1 PHE    86      43.346  14.855  51.898  1.00  0.00
ATOM    669  CD2 PHE    86      42.218  12.775  52.147  1.00  0.00
ATOM    670  CE1 PHE    86      44.492  14.298  52.433  1.00  0.00
ATOM    671  CE2 PHE    86      43.363  12.217  52.683  1.00  0.00
ATOM    672  CZ  PHE    86      44.497  12.973  52.827  1.00  0.00
ATOM    673  N   THR    87      42.910  15.525  48.306  1.00  0.00
ATOM    674  CA  THR    87      43.910  16.572  48.430  1.00  0.00
ATOM    675  C   THR    87      44.008  17.413  47.198  1.00  0.00
ATOM    676  O   THR    87      44.569  17.030  46.174  1.00  0.00
ATOM    677  CB  THR    87      45.311  15.987  48.686  1.00  0.00
ATOM    678  OG1 THR    87      45.300  15.224  49.899  1.00  0.00
ATOM    679  CG2 THR    87      46.339  17.101  48.814  1.00  0.00
ATOM    680  N   GLY    88      43.540  18.660  47.316  1.00  0.00
ATOM    681  CA  GLY    88      43.585  19.560  46.212  1.00  0.00
ATOM    682  C   GLY    88      44.571  20.625  46.487  1.00  0.00
ATOM    683  O   GLY    88      44.337  21.784  46.170  1.00  0.00
ATOM    684  N   GLU    89      45.761  20.221  46.940  1.00  0.00
ATOM    685  CA  GLU    89      46.782  21.114  47.384  1.00  0.00
ATOM    686  C   GLU    89      47.093  22.078  46.321  1.00  0.00
ATOM    687  O   GLU    89      47.375  23.220  46.641  1.00  0.00
ATOM    688  CB  GLU    89      48.054  20.341  47.737  1.00  0.00
ATOM    689  CG  GLU    89      47.940  19.501  48.999  1.00  0.00
ATOM    690  CD  GLU    89      49.173  18.655  49.250  1.00  0.00
ATOM    691  OE1 GLU    89      50.086  18.669  48.398  1.00  0.00
ATOM    692  OE2 GLU    89      49.226  17.978  50.298  1.00  0.00
ATOM    693  N   ASN    90      47.047  21.669  45.046  1.00  0.00
ATOM    694  CA  ASN    90      47.336  22.564  43.964  1.00  0.00
ATOM    695  C   ASN    90      46.163  23.461  43.840  1.00  0.00
ATOM    696  O   ASN    90      45.425  23.626  44.805  1.00  0.00
ATOM    697  CB  ASN    90      47.554  21.783  42.666  1.00  0.00
ATOM    698  CG  ASN    90      46.290  21.108  42.173  1.00  0.00
ATOM    699  OD1 ASN    90      45.214  21.290  42.744  1.00  0.00
ATOM    700  ND2 ASN    90      46.415  20.325  41.108  1.00  0.00
ATOM    701  N   ARG    91      45.992  24.094  42.663  1.00  0.00
ATOM    702  CA  ARG    91      44.900  24.996  42.454  1.00  0.00
ATOM    703  C   ARG    91      43.663  24.285  42.888  1.00  0.00
ATOM    704  O   ARG    91      43.241  23.275  42.347  1.00  0.00
ATOM    705  CB  ARG    91      44.799  25.382  40.977  1.00  0.00
ATOM    706  CG  ARG    91      45.946  26.249  40.482  1.00  0.00
ATOM    707  CD  ARG    91      45.787  26.588  39.009  1.00  0.00
ATOM    708  NE  ARG    91      46.887  27.413  38.516  1.00  0.00
ATOM    709  CZ  ARG    91      47.022  27.798  37.251  1.00  0.00
ATOM    710  NH1 ARG    91      48.055  28.548  36.893  1.00  0.00
ATOM    711  NH2 ARG    91      46.124  27.432  36.347  1.00  0.00
ATOM    712  N   TYR    92      43.087  24.815  43.965  1.00  0.00
ATOM    713  CA  TYR    92      41.937  24.389  44.637  1.00  0.00
ATOM    714  C   TYR    92      40.831  24.627  43.682  1.00  0.00
ATOM    715  O   TYR    92      39.708  24.163  43.860  1.00  0.00
ATOM    716  CB  TYR    92      41.741  25.191  45.925  1.00  0.00
ATOM    717  CG  TYR    92      41.371  26.639  45.696  1.00  0.00
ATOM    718  CD1 TYR    92      40.047  27.013  45.506  1.00  0.00
ATOM    719  CD2 TYR    92      42.348  27.626  45.669  1.00  0.00
ATOM    720  CE1 TYR    92      39.700  28.334  45.296  1.00  0.00
ATOM    721  CE2 TYR    92      42.019  28.952  45.459  1.00  0.00
ATOM    722  CZ  TYR    92      40.682  29.301  45.272  1.00  0.00
ATOM    723  OH  TYR    92      40.339  30.617  45.063  1.00  0.00
ATOM    724  N   GLN    93      41.137  25.503  42.715  1.00  0.00
ATOM    725  CA  GLN    93      40.349  25.798  41.574  1.00  0.00
ATOM    726  C   GLN    93      38.962  26.031  42.003  1.00  0.00
ATOM    727  O   GLN    93      38.653  26.504  43.090  1.00  0.00
ATOM    728  CB  GLN    93      40.383  24.632  40.584  1.00  0.00
ATOM    729  CG  GLN    93      41.753  24.369  39.981  1.00  0.00
ATOM    730  CD  GLN    93      41.754  23.192  39.026  1.00  0.00
ATOM    731  OE1 GLN    93      40.712  22.586  38.772  1.00  0.00
ATOM    732  NE2 GLN    93      42.925  22.864  38.494  1.00  0.00
ATOM    733  N   ASN    94      38.045  25.742  41.107  1.00  0.00
ATOM    734  CA  ASN    94      36.721  25.996  41.508  1.00  0.00
ATOM    735  C   ASN    94      35.997  24.706  41.509  1.00  0.00
ATOM    736  O   ASN    94      35.537  24.282  40.450  1.00  0.00
ATOM    737  CB  ASN    94      36.046  26.971  40.541  1.00  0.00
ATOM    738  CG  ASN    94      36.716  28.330  40.521  1.00  0.00
ATOM    739  OD1 ASN    94      36.670  29.070  41.504  1.00  0.00
ATOM    740  ND2 ASN    94      37.343  28.664  39.399  1.00  0.00
ATOM    741  N   ILE    95      35.913  24.034  42.687  1.00  0.00
ATOM    742  CA  ILE    95      35.011  22.931  42.695  1.00  0.00
ATOM    743  C   ILE    95      33.738  23.628  42.356  1.00  0.00
ATOM    744  O   ILE    95      33.038  23.190  41.449  1.00  0.00
ATOM    745  CB  ILE    95      34.975  22.241  44.071  1.00  0.00
ATOM    746  CG1 ILE    95      36.313  21.557  44.360  1.00  0.00
ATOM    747  CG2 ILE    95      33.877  21.190  44.112  1.00  0.00
ATOM    748  CD1 ILE    95      36.462  21.088  45.791  1.00  0.00
ATOM    749  N   SER    96      33.458  24.714  43.114  1.00  0.00
ATOM    750  CA  SER    96      32.591  25.856  42.952  1.00  0.00
ATOM    751  C   SER    96      31.159  25.537  42.720  1.00  0.00
ATOM    752  O   SER    96      30.278  26.079  43.382  1.00  0.00
ATOM    753  CB  SER    96      33.032  26.698  41.753  1.00  0.00
ATOM    754  OG  SER    96      32.174  27.810  41.567  1.00  0.00
ATOM    755  N   LYS    97      30.913  24.597  41.800  1.00  0.00
ATOM    756  CA  LYS    97      29.622  24.175  41.377  1.00  0.00
ATOM    757  C   LYS    97      29.421  22.845  41.994  1.00  0.00
ATOM    758  O   LYS    97      30.340  22.271  42.576  1.00  0.00
ATOM    759  CB  LYS    97      29.561  24.086  39.851  1.00  0.00
ATOM    760  CG  LYS    97      29.828  25.404  39.141  1.00  0.00
ATOM    761  CD  LYS    97      29.679  25.260  37.635  1.00  0.00
ATOM    762  CE  LYS    97      29.858  26.596  36.933  1.00  0.00
ATOM    763  NZ  LYS    97      29.715  26.470  35.456  1.00  0.00
ATOM    764  N   VAL    98      28.201  22.314  41.844  1.00  0.00
ATOM    765  CA  VAL    98      27.823  21.118  42.520  1.00  0.00
ATOM    766  C   VAL    98      28.767  20.026  42.173  1.00  0.00
ATOM    767  O   VAL    98      29.113  19.788  41.017  1.00  0.00
ATOM    768  CB  VAL    98      26.402  20.672  42.127  1.00  0.00
ATOM    769  CG1 VAL    98      26.074  19.325  42.752  1.00  0.00
ATOM    770  CG2 VAL    98      25.375  21.687  42.604  1.00  0.00
ATOM    771  N   CYS    99      29.219  19.347  43.233  1.00  0.00
ATOM    772  CA  CYS    99      30.134  18.261  43.135  1.00  0.00
ATOM    773  C   CYS    99      29.297  17.043  43.279  1.00  0.00
ATOM    774  O   CYS    99      28.784  16.758  44.354  1.00  0.00
ATOM    775  CB  CYS    99      31.186  18.345  44.242  1.00  0.00
ATOM    776  SG  CYS    99      32.440  17.044  44.182  1.00  0.00
ATOM    777  N   THR   100      29.117  16.254  42.213  1.00  0.00
ATOM    778  CA  THR   100      28.239  15.168  42.494  1.00  0.00
ATOM    779  C   THR   100      29.063  13.928  42.458  1.00  0.00
ATOM    780  O   THR   100      29.869  13.727  41.550  1.00  0.00
ATOM    781  CB  THR   100      27.107  15.074  41.454  1.00  0.00
ATOM    782  OG1 THR   100      26.333  16.280  41.475  1.00  0.00
ATOM    783  CG2 THR   100      26.194  13.898  41.766  1.00  0.00
ATOM    784  N   LEU   101      28.946  13.088  43.505  1.00  0.00
ATOM    785  CA  LEU   101      29.723  11.891  43.433  1.00  0.00
ATOM    786  C   LEU   101      28.804  10.723  43.497  1.00  0.00
ATOM    787  O   LEU   101      28.188  10.473  44.521  1.00  0.00
ATOM    788  CB  LEU   101      30.712  11.823  44.598  1.00  0.00
ATOM    789  CG  LEU   101      31.727  12.964  44.693  1.00  0.00
ATOM    790  CD1 LEU   101      32.552  12.845  45.966  1.00  0.00
ATOM    791  CD2 LEU   101      32.677  12.939  43.506  1.00  0.00
ATOM    792  N   ASN   102      28.692   9.931  42.425  1.00  0.00
ATOM    793  CA  ASN   102      27.773   8.833  42.519  1.00  0.00
ATOM    794  C   ASN   102      28.604   7.609  42.729  1.00  0.00
ATOM    795  O   ASN   102      29.612   7.412  42.057  1.00  0.00
ATOM    796  CB  ASN   102      26.951   8.711  41.235  1.00  0.00
ATOM    797  CG  ASN   102      26.011   9.883  41.031  1.00  0.00
ATOM    798  OD1 ASN   102      25.559  10.503  41.994  1.00  0.00
ATOM    799  ND2 ASN   102      25.713  10.190  39.774  1.00  0.00
ATOM    800  N   PHE   103      28.208   6.755  43.690  1.00  0.00
ATOM    801  CA  PHE   103      29.016   5.626  44.006  1.00  0.00
ATOM    802  C   PHE   103      28.214   4.385  43.870  1.00  0.00
ATOM    803  O   PHE   103      27.096   4.301  44.345  1.00  0.00
ATOM    804  CB  PHE   103      29.536   5.724  45.442  1.00  0.00
ATOM    805  CG  PHE   103      30.459   6.886  45.674  1.00  0.00
ATOM    806  CD1 PHE   103      29.966   8.104  46.109  1.00  0.00
ATOM    807  CD2 PHE   103      31.820   6.762  45.457  1.00  0.00
ATOM    808  CE1 PHE   103      30.816   9.173  46.323  1.00  0.00
ATOM    809  CE2 PHE   103      32.670   7.831  45.670  1.00  0.00
ATOM    810  CZ  PHE   103      32.173   9.033  46.101  1.00  0.00
ATOM    811  N   GLU   104      28.736   3.349  43.227  1.00  0.00
ATOM    812  CA  GLU   104      27.978   2.140  43.235  1.00  0.00
ATOM    813  C   GLU   104      28.867   1.251  44.017  1.00  0.00
ATOM    814  O   GLU   104      30.026   1.601  44.180  1.00  0.00
ATOM    815  CB  GLU   104      27.742   1.646  41.806  1.00  0.00
ATOM    816  CG  GLU   104      26.884   2.575  40.962  1.00  0.00
ATOM    817  CD  GLU   104      26.630   2.029  39.571  1.00  0.00
ATOM    818  OE1 GLU   104      27.135   0.929  39.263  1.00  0.00
ATOM    819  OE2 GLU   104      25.926   2.702  38.789  1.00  0.00
ATOM    820  N   ILE   105      28.371   0.167  44.640  1.00  0.00
ATOM    821  CA  ILE   105      29.279  -0.752  45.247  1.00  0.00
ATOM    822  C   ILE   105      28.873  -2.125  44.815  1.00  0.00
ATOM    823  O   ILE   105      27.707  -2.500  44.922  1.00  0.00
ATOM    824  CB  ILE   105      29.234  -0.658  46.783  1.00  0.00
ATOM    825  CG1 ILE   105      29.629   0.746  47.244  1.00  0.00
ATOM    826  CG2 ILE   105      30.196  -1.658  47.407  1.00  0.00
ATOM    827  CD1 ILE   105      29.412   0.988  48.722  1.00  0.00
ATOM    828  N   LYS   106      29.832  -2.915  44.296  1.00  0.00
ATOM    829  CA  LYS   106      29.523  -4.251  43.877  1.00  0.00
ATOM    830  C   LYS   106      30.446  -5.180  44.604  1.00  0.00
ATOM    831  O   LYS   106      31.634  -4.908  44.747  1.00  0.00
ATOM    832  CB  LYS   106      29.720  -4.398  42.367  1.00  0.00
ATOM    833  CG  LYS   106      28.746  -3.583  41.532  1.00  0.00
ATOM    834  CD  LYS   106      28.971  -3.808  40.045  1.00  0.00
ATOM    835  CE  LYS   106      27.997  -2.994  39.210  1.00  0.00
ATOM    836  NZ  LYS   106      28.199  -3.211  37.751  1.00  0.00
ATOM    837  N   CYS   107      29.905  -6.313  45.088  1.00  0.00
ATOM    838  CA  CYS   107      30.657  -7.293  45.783  1.00  0.00
ATOM    839  C   CYS   107      31.500  -8.004  44.796  1.00  0.00
ATOM    840  O   CYS   107      31.040  -8.515  43.776  1.00  0.00
ATOM    841  CB  CYS   107      29.727  -8.288  46.480  1.00  0.00
ATOM    842  SG  CYS   107      28.743  -7.577  47.821  1.00  0.00
ATOM    843  N   ASN   108      32.799  -8.013  45.085  1.00  0.00
ATOM    844  CA  ASN   108      33.743  -8.665  44.250  1.00  0.00
ATOM    845  C   ASN   108      34.453  -9.611  45.147  1.00  0.00
ATOM    846  O   ASN   108      35.030  -9.221  46.160  1.00  0.00
ATOM    847  CB  ASN   108      34.709  -7.649  43.638  1.00  0.00
ATOM    848  CG  ASN   108      35.682  -8.283  42.664  1.00  0.00
ATOM    849  OD1 ASN   108      35.935  -9.487  42.719  1.00  0.00
ATOM    850  ND2 ASN   108      36.232  -7.473  41.766  1.00  0.00
ATOM    851  N   ASN   109      34.424 -10.911  44.806  1.00  0.00
ATOM    852  CA  ASN   109      35.073 -11.852  45.662  1.00  0.00
ATOM    853  C   ASN   109      36.379 -12.192  45.035  1.00  0.00
ATOM    854  O   ASN   109      36.590 -13.299  44.542  1.00  0.00
ATOM    855  CB  ASN   109      34.220 -13.113  45.816  1.00  0.00
ATOM    856  CG  ASN   109      34.772 -14.065  46.859  1.00  0.00
ATOM    857  OD1 ASN   109      35.540 -13.666  47.734  1.00  0.00
ATOM    858  ND2 ASN   109      34.381 -15.331  46.768  1.00  0.00
ATOM    859  N   LYS   110      37.321 -11.240  45.058  1.00  0.00
ATOM    860  CA  LYS   110      38.610 -11.566  44.583  1.00  0.00
ATOM    861  C   LYS   110      39.470 -11.361  45.762  1.00  0.00
ATOM    862  O   LYS   110      39.707 -10.237  46.205  1.00  0.00
ATOM    863  CB  LYS   110      39.001 -10.649  43.422  1.00  0.00
ATOM    864  CG  LYS   110      40.360 -10.960  42.817  1.00  0.00
ATOM    865  CD  LYS   110      40.674 -10.028  41.658  1.00  0.00
ATOM    866  CE  LYS   110      42.049 -10.314  41.076  1.00  0.00
ATOM    867  NZ  LYS   110      42.391  -9.375  39.972  1.00  0.00
ATOM    868  N   GLY   111      39.906 -12.497  46.339  1.00  0.00
ATOM    869  CA  GLY   111      40.817 -12.458  47.435  1.00  0.00
ATOM    870  C   GLY   111      42.170 -12.264  46.830  1.00  0.00
ATOM    871  O   GLY   111      42.945 -13.203  46.695  1.00  0.00
ATOM    872  N   SER   112      42.534 -11.013  46.533  1.00  0.00
ATOM    873  CA  SER   112      43.782 -10.724  45.908  1.00  0.00
ATOM    874  C   SER   112      44.460  -9.852  46.885  1.00  0.00
ATOM    875  O   SER   112      43.834  -9.329  47.807  1.00  0.00
ATOM    876  CB  SER   112      43.560 -10.019  44.568  1.00  0.00
ATOM    877  OG  SER   112      42.969  -8.745  44.755  1.00  0.00
ATOM    878  N   SER   113      45.768  -9.682  46.696  1.00  0.00
ATOM    879  CA  SER   113      46.574  -9.032  47.670  1.00  0.00
ATOM    880  C   SER   113      46.213  -7.602  47.782  1.00  0.00
ATOM    881  O   SER   113      45.588  -7.000  46.910  1.00  0.00
ATOM    882  CB  SER   113      48.053  -9.124  47.290  1.00  0.00
ATOM    883  OG  SER   113      48.330  -8.363  46.127  1.00  0.00
ATOM    884  N   PHE   114      46.603  -7.049  48.937  1.00  0.00
ATOM    885  CA  PHE   114      46.333  -5.701  49.292  1.00  0.00
ATOM    886  C   PHE   114      47.535  -4.968  48.812  1.00  0.00
ATOM    887  O   PHE   114      48.649  -5.439  49.023  1.00  0.00
ATOM    888  CB  PHE   114      46.151  -5.572  50.806  1.00  0.00
ATOM    889  CG  PHE   114      45.835  -4.176  51.261  1.00  0.00
ATOM    890  CD1 PHE   114      44.571  -3.643  51.082  1.00  0.00
ATOM    891  CD2 PHE   114      46.803  -3.395  51.869  1.00  0.00
ATOM    892  CE1 PHE   114      44.280  -2.359  51.501  1.00  0.00
ATOM    893  CE2 PHE   114      46.513  -2.110  52.288  1.00  0.00
ATOM    894  CZ  PHE   114      45.257  -1.591  52.106  1.00  0.00
ATOM    895  N   LYS   115      47.372  -3.823  48.129  1.00  0.00
ATOM    896  CA  LYS   115      48.582  -3.109  47.839  1.00  0.00
ATOM    897  C   LYS   115      48.633  -2.063  48.908  1.00  0.00
ATOM    898  O   LYS   115      48.536  -0.872  48.620  1.00  0.00
ATOM    899  CB  LYS   115      48.519  -2.495  46.439  1.00  0.00
ATOM    900  CG  LYS   115      48.377  -3.513  45.320  1.00  0.00
ATOM    901  CD  LYS   115      48.147  -2.833  43.980  1.00  0.00
ATOM    902  CE  LYS   115      48.187  -3.835  42.838  1.00  0.00
ATOM    903  NZ  LYS   115      47.958  -3.183  41.519  1.00  0.00
ATOM    904  N   GLN   116      48.878  -2.464  50.168  1.00  0.00
ATOM    905  CA  GLN   116      48.749  -1.508  51.226  1.00  0.00
ATOM    906  C   GLN   116      49.966  -0.644  51.254  1.00  0.00
ATOM    907  O   GLN   116      51.089  -1.137  51.332  1.00  0.00
ATOM    908  CB  GLN   116      48.605  -2.217  52.574  1.00  0.00
ATOM    909  CG  GLN   116      48.426  -1.276  53.754  1.00  0.00
ATOM    910  CD  GLN   116      48.160  -2.013  55.052  1.00  0.00
ATOM    911  OE1 GLN   116      48.067  -3.240  55.072  1.00  0.00
ATOM    912  NE2 GLN   116      48.036  -1.264  56.142  1.00  0.00
ATOM    913  N   LEU   117      49.780   0.687  51.192  1.00  0.00
ATOM    914  CA  LEU   117      50.941   1.513  51.310  1.00  0.00
ATOM    915  C   LEU   117      50.833   2.208  52.627  1.00  0.00
ATOM    916  O   LEU   117      49.826   2.827  52.966  1.00  0.00
ATOM    917  CB  LEU   117      50.992   2.532  50.169  1.00  0.00
ATOM    918  CG  LEU   117      51.049   1.959  48.752  1.00  0.00
ATOM    919  CD1 LEU   117      51.009   3.076  47.719  1.00  0.00
ATOM    920  CD2 LEU   117      52.330   1.165  48.544  1.00  0.00
ATOM    921  N   THR   118      51.937   2.131  53.386  1.00  0.00
ATOM    922  CA  THR   118      52.107   2.514  54.760  1.00  0.00
ATOM    923  C   THR   118      52.190   4.004  54.965  1.00  0.00
ATOM    924  O   THR   118      52.024   4.465  56.093  1.00  0.00
ATOM    925  CB  THR   118      53.400   1.925  55.354  1.00  0.00
ATOM    926  OG1 THR   118      54.531   2.414  54.623  1.00  0.00
ATOM    927  CG2 THR   118      53.380   0.406  55.272  1.00  0.00
ATOM    928  N   LYS   119      52.460   4.790  53.904  1.00  0.00
ATOM    929  CA  LYS   119      52.619   6.220  53.963  1.00  0.00
ATOM    930  C   LYS   119      51.515   6.807  54.793  1.00  0.00
ATOM    931  O   LYS   119      50.450   6.217  54.964  1.00  0.00
ATOM    932  CB  LYS   119      52.563   6.824  52.558  1.00  0.00
ATOM    933  CG  LYS   119      53.738   6.443  51.672  1.00  0.00
ATOM    934  CD  LYS   119      53.611   7.064  50.290  1.00  0.00
ATOM    935  CE  LYS   119      54.807   6.718  49.418  1.00  0.00
ATOM    936  NZ  LYS   119      54.674   7.280  48.045  1.00  0.00
ATOM    937  N   ALA   120      51.799   7.997  55.350  1.00  0.00
ATOM    938  CA  ALA   120      51.038   8.713  56.332  1.00  0.00
ATOM    939  C   ALA   120      49.676   9.145  55.877  1.00  0.00
ATOM    940  O   ALA   120      49.290   9.030  54.717  1.00  0.00
ATOM    941  CB  ALA   120      51.769   9.980  56.749  1.00  0.00
ATOM    942  N   LYS   121      48.967   9.731  56.866  1.00  0.00
ATOM    943  CA  LYS   121      47.576  10.075  57.002  1.00  0.00
ATOM    944  C   LYS   121      47.015  10.987  55.952  1.00  0.00
ATOM    945  O   LYS   121      45.832  10.865  55.643  1.00  0.00
ATOM    946  CB  LYS   121      47.328  10.786  58.334  1.00  0.00
ATOM    947  CG  LYS   121      47.455   9.885  59.551  1.00  0.00
ATOM    948  CD  LYS   121      47.203  10.656  60.837  1.00  0.00
ATOM    949  CE  LYS   121      47.335   9.756  62.055  1.00  0.00
ATOM    950  NZ  LYS   121      47.122  10.505  63.324  1.00  0.00
ATOM    951  N   ASN   122      47.790  11.911  55.359  1.00  0.00
ATOM    952  CA  ASN   122      47.138  12.885  54.523  1.00  0.00
ATOM    953  C   ASN   122      46.238  13.696  55.408  1.00  0.00
ATOM    954  O   ASN   122      45.054  13.893  55.138  1.00  0.00
ATOM    955  CB  ASN   122      46.319  12.192  53.432  1.00  0.00
ATOM    956  CG  ASN   122      47.188  11.466  52.424  1.00  0.00
ATOM    957  OD1 ASN   122      48.334  11.848  52.188  1.00  0.00
ATOM    958  ND2 ASN   122      46.643  10.412  51.826  1.00  0.00
ATOM    959  N   ASP   123      46.832  14.236  56.489  1.00  0.00
ATOM    960  CA  ASP   123      46.120  14.938  57.518  1.00  0.00
ATOM    961  C   ASP   123      45.265  15.983  56.923  1.00  0.00
ATOM    962  O   ASP   123      45.654  16.730  56.027  1.00  0.00
ATOM    963  CB  ASP   123      47.098  15.602  58.489  1.00  0.00
ATOM    964  CG  ASP   123      47.815  14.599  59.371  1.00  0.00
ATOM    965  OD1 ASP   123      47.418  13.415  59.369  1.00  0.00
ATOM    966  OD2 ASP   123      48.775  14.997  60.064  1.00  0.00
ATOM    967  N   ASP   124      44.035  16.063  57.442  1.00  0.00
ATOM    968  CA  ASP   124      43.128  16.903  56.756  1.00  0.00
ATOM    969  C   ASP   124      42.437  17.850  57.648  1.00  0.00
ATOM    970  O   ASP   124      42.441  17.758  58.875  1.00  0.00
ATOM    971  CB  ASP   124      42.050  16.071  56.058  1.00  0.00
ATOM    972  CG  ASP   124      41.344  16.838  54.958  1.00  0.00
ATOM    973  OD1 ASP   124      41.757  17.981  54.671  1.00  0.00
ATOM    974  OD2 ASP   124      40.377  16.296  54.383  1.00  0.00
ATOM    975  N   GLY   125      41.864  18.839  56.957  1.00  0.00
ATOM    976  CA  GLY   125      40.949  19.792  57.458  1.00  0.00
ATOM    977  C   GLY   125      39.674  19.339  56.848  1.00  0.00
ATOM    978  O   GLY   125      39.086  20.000  55.995  1.00  0.00
ATOM    979  N   MET   126      39.228  18.152  57.276  1.00  0.00
ATOM    980  CA  MET   126      38.020  17.605  56.750  1.00  0.00
ATOM    981  C   MET   126      37.019  17.767  57.830  1.00  0.00
ATOM    982  O   MET   126      37.146  17.174  58.899  1.00  0.00
ATOM    983  CB  MET   126      38.211  16.130  56.392  1.00  0.00
ATOM    984  CG  MET   126      36.975  15.469  55.804  1.00  0.00
ATOM    985  SD  MET   126      37.234  13.726  55.420  1.00  0.00
ATOM    986  CE  MET   126      37.355  13.031  57.066  1.00  0.00
ATOM    987  N   MET   127      35.984  18.580  57.578  1.00  0.00
ATOM    988  CA  MET   127      35.060  18.809  58.638  1.00  0.00
ATOM    989  C   MET   127      33.708  18.357  58.200  1.00  0.00
ATOM    990  O   MET   127      32.954  19.074  57.549  1.00  0.00
ATOM    991  CB  MET   127      35.007  20.297  58.991  1.00  0.00
ATOM    992  CG  MET   127      34.012  20.640  60.087  1.00  0.00
ATOM    993  SD  MET   127      34.455  19.920  61.680  1.00  0.00
ATOM    994  CE  MET   127      35.771  21.020  62.194  1.00  0.00
ATOM    995  N   SER   128      33.327  17.144  58.604  1.00  0.00
ATOM    996  CA  SER   128      32.064  16.641  58.159  1.00  0.00
ATOM    997  C   SER   128      30.988  17.201  59.019  1.00  0.00
ATOM    998  O   SER   128      30.250  16.455  59.657  1.00  0.00
ATOM    999  CB  SER   128      32.034  15.114  58.248  1.00  0.00
ATOM   1000  OG  SER   128      33.015  14.535  57.405  1.00  0.00
ATOM   1001  N   HIS   129      30.834  18.535  58.997  1.00  0.00
ATOM   1002  CA  HIS   129      29.919  19.180  59.889  1.00  0.00
ATOM   1003  C   HIS   129      28.487  18.904  59.591  1.00  0.00
ATOM   1004  O   HIS   129      27.753  18.412  60.445  1.00  0.00
ATOM   1005  CB  HIS   129      30.093  20.699  59.829  1.00  0.00
ATOM   1006  CG  HIS   129      29.121  21.452  60.683  1.00  0.00
ATOM   1007  ND1 HIS   129      29.234  21.523  62.054  1.00  0.00
ATOM   1008  CD2 HIS   129      27.922  22.242  60.442  1.00  0.00
ATOM   1009  CE1 HIS   129      28.222  22.265  62.539  1.00  0.00
ATOM   1010  NE2 HIS   129      27.431  22.699  61.578  1.00  0.00
ATOM   1011  N   SER   130      28.031  19.217  58.369  1.00  0.00
ATOM   1012  CA  SER   130      26.656  18.927  58.091  1.00  0.00
ATOM   1013  C   SER   130      26.473  19.036  56.615  1.00  0.00
ATOM   1014  O   SER   130      27.187  19.829  56.009  1.00  0.00
ATOM   1015  CB  SER   130      25.743  19.922  58.810  1.00  0.00
ATOM   1016  OG  SER   130      24.383  19.694  58.484  1.00  0.00
ATOM   1017  N   GLU   131      25.605  18.165  56.021  1.00  0.00
ATOM   1018  CA  GLU   131      25.051  18.263  54.680  1.00  0.00
ATOM   1019  C   GLU   131      25.004  16.938  53.920  1.00  0.00
ATOM   1020  O   GLU   131      25.750  16.040  54.300  1.00  0.00
ATOM   1021  CB  GLU   131      25.882  19.222  53.826  1.00  0.00
ATOM   1022  CG  GLU   131      25.798  20.675  54.263  1.00  0.00
ATOM   1023  CD  GLU   131      24.386  21.223  54.195  1.00  0.00
ATOM   1024  OE1 GLU   131      23.753  21.102  53.126  1.00  0.00
ATOM   1025  OE2 GLU   131      23.913  21.774  55.211  1.00  0.00
ATOM   1026  N   THR   132      24.219  16.853  52.773  1.00  0.00
ATOM   1027  CA  THR   132      23.708  15.665  52.048  1.00  0.00
ATOM   1028  C   THR   132      24.291  15.235  50.669  1.00  0.00
ATOM   1029  O   THR   132      24.604  16.033  49.802  1.00  0.00
ATOM   1030  CB  THR   132      22.209  15.803  51.725  1.00  0.00
ATOM   1031  OG1 THR   132      21.998  16.957  50.902  1.00  0.00
ATOM   1032  CG2 THR   132      21.400  15.956  53.004  1.00  0.00
ATOM   1033  N   VAL   133      24.445  13.888  50.432  1.00  0.00
ATOM   1034  CA  VAL   133      25.077  13.292  49.254  1.00  0.00
ATOM   1035  C   VAL   133      24.601  11.900  48.962  1.00  0.00
ATOM   1036  O   VAL   133      24.283  11.171  49.870  1.00  0.00
ATOM   1037  CB  VAL   133      26.605  13.201  49.419  1.00  0.00
ATOM   1038  CG1 VAL   133      26.963  12.268  50.565  1.00  0.00
ATOM   1039  CG2 VAL   133      27.248  12.669  48.147  1.00  0.00
ATOM   1040  N   THR   134      24.615  11.388  47.721  1.00  0.00
ATOM   1041  CA  THR   134      23.993  10.091  47.572  1.00  0.00
ATOM   1042  C   THR   134      24.999   8.986  47.600  1.00  0.00
ATOM   1043  O   THR   134      26.094   9.083  47.051  1.00  0.00
ATOM   1044  CB  THR   134      23.232   9.980  46.238  1.00  0.00
ATOM   1045  OG1 THR   134      24.135  10.205  45.149  1.00  0.00
ATOM   1046  CG2 THR   134      22.116  11.012  46.174  1.00  0.00
ATOM   1047  N   LEU   135      24.651   7.886  48.292  1.00  0.00
ATOM   1048  CA  LEU   135      25.558   6.784  48.311  1.00  0.00
ATOM   1049  C   LEU   135      24.787   5.619  47.793  1.00  0.00
ATOM   1050  O   LEU   135      23.785   5.263  48.394  1.00  0.00
ATOM   1051  CB  LEU   135      26.052   6.521  49.735  1.00  0.00
ATOM   1052  CG  LEU   135      26.987   5.324  49.918  1.00  0.00
ATOM   1053  CD1 LEU   135      28.290   5.540  49.163  1.00  0.00
ATOM   1054  CD2 LEU   135      27.318   5.120  51.388  1.00  0.00
ATOM   1055  N   ALA   136      25.264   4.974  46.670  1.00  0.00
ATOM   1056  CA  ALA   136      24.382   4.015  46.061  1.00  0.00
ATOM   1057  C   ALA   136      24.846   2.667  46.447  1.00  0.00
ATOM   1058  O   ALA   136      25.989   2.287  46.204  1.00  0.00
ATOM   1059  CB  ALA   136      24.409   4.157  44.547  1.00  0.00
ATOM   1060  N   GLY   137      23.934   1.881  47.034  1.00  0.00
ATOM   1061  CA  GLY   137      24.367   0.598  47.470  1.00  0.00
ATOM   1062  C   GLY   137      23.562  -0.415  46.747  1.00  0.00
ATOM   1063  O   GLY   137      22.339  -0.317  46.654  1.00  0.00
ATOM   1064  N   ASP   138      24.250  -1.437  46.217  1.00  0.00
ATOM   1065  CA  ASP   138      23.538  -2.454  45.520  1.00  0.00
ATOM   1066  C   ASP   138      23.755  -3.756  46.223  1.00  0.00
ATOM   1067  O   ASP   138      22.898  -4.635  46.184  1.00  0.00
ATOM   1068  CB  ASP   138      24.038  -2.566  44.078  1.00  0.00
ATOM   1069  CG  ASP   138      23.869  -1.275  43.301  1.00  0.00
ATOM   1070  OD1 ASP   138      22.718  -0.809  43.166  1.00  0.00
ATOM   1071  OD2 ASP   138      24.887  -0.729  42.828  1.00  0.00
ATOM   1072  N   CYS   139      24.893  -3.937  46.913  1.00  0.00
ATOM   1073  CA  CYS   139      25.059  -5.249  47.470  1.00  0.00
ATOM   1074  C   CYS   139      25.365  -5.174  48.928  1.00  0.00
ATOM   1075  O   CYS   139      25.601  -6.201  49.561  1.00  0.00
ATOM   1076  CB  CYS   139      26.209  -5.984  46.778  1.00  0.00
ATOM   1077  SG  CYS   139      26.395  -7.713  47.271  1.00  0.00
ATOM   1078  N   LEU   140      25.327  -3.976  49.526  1.00  0.00
ATOM   1079  CA  LEU   140      25.723  -3.934  50.901  1.00  0.00
ATOM   1080  C   LEU   140      24.524  -3.698  51.751  1.00  0.00
ATOM   1081  O   LEU   140      23.584  -3.006  51.366  1.00  0.00
ATOM   1082  CB  LEU   140      26.730  -2.806  51.134  1.00  0.00
ATOM   1083  CG  LEU   140      28.023  -2.872  50.318  1.00  0.00
ATOM   1084  CD1 LEU   140      28.891  -1.652  50.586  1.00  0.00
ATOM   1085  CD2 LEU   140      28.824  -4.114  50.679  1.00  0.00
ATOM   1086  N   SER   141      24.539  -4.314  52.947  1.00  0.00
ATOM   1087  CA  SER   141      23.450  -4.218  53.867  1.00  0.00
ATOM   1088  C   SER   141      23.314  -2.807  54.320  1.00  0.00
ATOM   1089  O   SER   141      22.210  -2.272  54.375  1.00  0.00
ATOM   1090  CB  SER   141      23.696  -5.112  55.084  1.00  0.00
ATOM   1091  OG  SER   141      23.682  -6.482  54.721  1.00  0.00
ATOM   1092  N   SER   142      24.437  -2.162  54.675  1.00  0.00
ATOM   1093  CA  SER   142      24.363  -0.785  55.054  1.00  0.00
ATOM   1094  C   SER   142      25.553  -0.164  54.438  1.00  0.00
ATOM   1095  O   SER   142      26.616  -0.772  54.367  1.00  0.00
ATOM   1096  CB  SER   142      24.387  -0.647  56.578  1.00  0.00
ATOM   1097  OG  SER   142      24.321   0.714  56.967  1.00  0.00
ATOM   1098  N   VAL   143      25.404   1.041  53.889  1.00  0.00
ATOM   1099  CA  VAL   143      26.607   1.671  53.472  1.00  0.00
ATOM   1100  C   VAL   143      26.370   3.080  53.800  1.00  0.00
ATOM   1101  O   VAL   143      25.344   3.622  53.431  1.00  0.00
ATOM   1102  CB  VAL   143      26.857   1.469  51.966  1.00  0.00
ATOM   1103  CG1 VAL   143      28.144   2.160  51.543  1.00  0.00
ATOM   1104  CG2 VAL   143      26.978  -0.012  51.640  1.00  0.00
ATOM   1105  N   ASP   144      27.290   3.742  54.490  1.00  0.00
ATOM   1106  CA  ASP   144      26.936   5.079  54.836  1.00  0.00
ATOM   1107  C   ASP   144      27.859   5.922  54.023  1.00  0.00
ATOM   1108  O   ASP   144      29.062   5.672  54.068  1.00  0.00
ATOM   1109  CB  ASP   144      27.131   5.314  56.335  1.00  0.00
ATOM   1110  CG  ASP   144      26.106   4.580  57.178  1.00  0.00
ATOM   1111  OD1 ASP   144      25.124   4.066  56.604  1.00  0.00
ATOM   1112  OD2 ASP   144      26.286   4.520  58.412  1.00  0.00
ATOM   1113  N   ILE   145      27.372   6.888  53.204  1.00  0.00
ATOM   1114  CA  ILE   145      28.457   7.714  52.739  1.00  0.00
ATOM   1115  C   ILE   145      28.345   9.096  53.267  1.00  0.00
ATOM   1116  O   ILE   145      27.265   9.667  53.407  1.00  0.00
ATOM   1117  CB  ILE   145      28.478   7.806  51.202  1.00  0.00
ATOM   1118  CG1 ILE   145      29.657   8.661  50.735  1.00  0.00
ATOM   1119  CG2 ILE   145      27.192   8.436  50.688  1.00  0.00
ATOM   1120  CD1 ILE   145      29.910   8.591  49.245  1.00  0.00
ATOM   1121  N   TYR   146      29.500   9.642  53.671  1.00  0.00
ATOM   1122  CA  TYR   146      29.477  11.011  54.041  1.00  0.00
ATOM   1123  C   TYR   146      30.527  11.613  53.189  1.00  0.00
ATOM   1124  O   TYR   146      31.635  11.104  53.077  1.00  0.00
ATOM   1125  CB  TYR   146      29.787  11.169  55.531  1.00  0.00
ATOM   1126  CG  TYR   146      28.767  10.523  56.441  1.00  0.00
ATOM   1127  CD1 TYR   146      28.922   9.209  56.865  1.00  0.00
ATOM   1128  CD2 TYR   146      27.651  11.229  56.873  1.00  0.00
ATOM   1129  CE1 TYR   146      27.994   8.611  57.696  1.00  0.00
ATOM   1130  CE2 TYR   146      26.713  10.647  57.704  1.00  0.00
ATOM   1131  CZ  TYR   146      26.894   9.327  58.115  1.00  0.00
ATOM   1132  OH  TYR   146      25.969   8.734  58.943  1.00  0.00
ATOM   1133  N   ILE   147      30.208  12.724  52.540  1.00  0.00
ATOM   1134  CA  ILE   147      31.198  13.381  51.781  1.00  0.00
ATOM   1135  C   ILE   147      31.215  14.710  52.377  1.00  0.00
ATOM   1136  O   ILE   147      30.439  14.902  53.300  1.00  0.00
ATOM   1137  CB  ILE   147      30.830  13.421  50.286  1.00  0.00
ATOM   1138  CG1 ILE   147      29.522  14.188  50.080  1.00  0.00
ATOM   1139  CG2 ILE   147      30.652  12.011  49.744  1.00  0.00
ATOM   1140  CD1 ILE   147      29.192  14.452  48.627  1.00  0.00
ATOM   1141  N   LEU   148      32.176  15.574  52.034  1.00  0.00
ATOM   1142  CA  LEU   148      32.257  16.900  52.553  1.00  0.00
ATOM   1143  C   LEU   148      32.818  17.711  51.445  1.00  0.00
ATOM   1144  O   LEU   148      33.653  17.224  50.686  1.00  0.00
ATOM   1145  CB  LEU   148      33.166  16.939  53.783  1.00  0.00
ATOM   1146  CG  LEU   148      33.390  18.314  54.417  1.00  0.00
ATOM   1147  CD1 LEU   148      32.115  18.817  55.075  1.00  0.00
ATOM   1148  CD2 LEU   148      34.478  18.246  55.477  1.00  0.00
ATOM   1149  N   TYR   149      32.383  18.972  51.321  1.00  0.00
ATOM   1150  CA  TYR   149      33.061  19.811  50.384  1.00  0.00
ATOM   1151  C   TYR   149      33.655  20.827  51.279  1.00  0.00
ATOM   1152  O   TYR   149      32.969  21.391  52.129  1.00  0.00
ATOM   1153  CB  TYR   149      32.070  20.405  49.382  1.00  0.00
ATOM   1154  CG  TYR   149      32.701  21.345  48.379  1.00  0.00
ATOM   1155  CD1 TYR   149      33.468  20.854  47.330  1.00  0.00
ATOM   1156  CD2 TYR   149      32.528  22.719  48.485  1.00  0.00
ATOM   1157  CE1 TYR   149      34.048  21.705  46.409  1.00  0.00
ATOM   1158  CE2 TYR   149      33.101  23.585  47.574  1.00  0.00
ATOM   1159  CZ  TYR   149      33.866  23.066  46.530  1.00  0.00
ATOM   1160  OH  TYR   149      34.443  23.915  45.614  1.00  0.00
ATOM   1161  N   SER   150      34.959  21.085  51.140  1.00  0.00
ATOM   1162  CA  SER   150      35.504  21.911  52.162  1.00  0.00
ATOM   1163  C   SER   150      36.415  22.934  51.598  1.00  0.00
ATOM   1164  O   SER   150      36.835  22.883  50.443  1.00  0.00
ATOM   1165  CB  SER   150      36.299  21.070  53.164  1.00  0.00
ATOM   1166  OG  SER   150      37.431  20.480  52.549  1.00  0.00
ATOM   1167  N   ASN   151      36.641  23.956  52.437  1.00  0.00
ATOM   1168  CA  ASN   151      37.630  24.959  52.233  1.00  0.00
ATOM   1169  C   ASN   151      38.504  24.727  53.418  1.00  0.00
ATOM   1170  O   ASN   151      38.114  25.031  54.542  1.00  0.00
ATOM   1171  CB  ASN   151      36.989  26.348  52.216  1.00  0.00
ATOM   1172  CG  ASN   151      36.013  26.525  51.069  1.00  0.00
ATOM   1173  OD1 ASN   151      36.408  26.550  49.904  1.00  0.00
ATOM   1174  ND2 ASN   151      34.732  26.649  51.398  1.00  0.00
ATOM   1175  N   THR   152      39.718  24.195  53.219  1.00  0.00
ATOM   1176  CA  THR   152      40.460  23.830  54.386  1.00  0.00
ATOM   1177  C   THR   152      40.808  25.041  55.187  1.00  0.00
ATOM   1178  O   THR   152      40.758  25.021  56.414  1.00  0.00
ATOM   1179  CB  THR   152      41.773  23.113  54.019  1.00  0.00
ATOM   1180  OG1 THR   152      41.478  21.903  53.311  1.00  0.00
ATOM   1181  CG2 THR   152      42.562  22.771  55.274  1.00  0.00
ATOM   1182  N   ASN   153      41.201  26.129  54.514  1.00  0.00
ATOM   1183  CA  ASN   153      41.631  27.296  55.219  1.00  0.00
ATOM   1184  C   ASN   153      40.518  28.041  55.902  1.00  0.00
ATOM   1185  O   ASN   153      40.712  28.574  56.993  1.00  0.00
ATOM   1186  CB  ASN   153      42.297  28.286  54.261  1.00  0.00
ATOM   1187  CG  ASN   153      42.904  29.474  54.980  1.00  0.00
ATOM   1188  OD1 ASN   153      43.823  29.321  55.786  1.00  0.00
ATOM   1189  ND2 ASN   153      42.393  30.665  54.691  1.00  0.00
ATOM   1190  N   ALA   154      39.344  28.152  55.256  1.00  0.00
ATOM   1191  CA  ALA   154      38.233  28.910  55.767  1.00  0.00
ATOM   1192  C   ALA   154      37.512  28.300  56.921  1.00  0.00
ATOM   1193  O   ALA   154      36.979  28.980  57.786  1.00  0.00
ATOM   1194  CB  ALA   154      37.184  29.110  54.684  1.00  0.00
ATOM   1195  N   GLN   155      37.316  26.985  56.945  1.00  0.00
ATOM   1196  CA  GLN   155      36.460  26.417  57.950  1.00  0.00
ATOM   1197  C   GLN   155      35.044  26.879  57.741  1.00  0.00
ATOM   1198  O   GLN   155      34.113  26.309  58.307  1.00  0.00
ATOM   1199  CB  GLN   155      36.915  26.847  59.346  1.00  0.00
ATOM   1200  CG  GLN   155      38.292  26.335  59.735  1.00  0.00
ATOM   1201  CD  GLN   155      38.707  26.779  61.124  1.00  0.00
ATOM   1202  OE1 GLN   155      37.942  27.434  61.832  1.00  0.00
ATOM   1203  NE2 GLN   155      39.924  26.422  61.519  1.00  0.00
ATOM   1204  N   ASP   156      34.819  27.853  56.822  1.00  0.00
ATOM   1205  CA  ASP   156      33.559  28.372  56.395  1.00  0.00
ATOM   1206  C   ASP   156      33.209  27.399  55.347  1.00  0.00
ATOM   1207  O   ASP   156      32.701  27.764  54.290  1.00  0.00
ATOM   1208  CB  ASP   156      33.718  29.800  55.869  1.00  0.00
ATOM   1209  CG  ASP   156      32.401  30.548  55.808  1.00  0.00
ATOM   1210  OD1 ASP   156      31.407  30.049  56.375  1.00  0.00
ATOM   1211  OD2 ASP   156      32.364  31.635  55.193  1.00  0.00
ATOM   1212  N   TYR   157      33.311  26.118  55.742  1.00  0.00
ATOM   1213  CA  TYR   157      33.349  24.936  54.957  1.00  0.00
ATOM   1214  C   TYR   157      32.180  25.003  54.075  1.00  0.00
ATOM   1215  O   TYR   157      32.167  24.352  53.030  1.00  0.00
ATOM   1216  CB  TYR   157      33.284  23.696  55.851  1.00  0.00
ATOM   1217  CG  TYR   157      34.522  23.482  56.693  1.00  0.00
ATOM   1218  CD1 TYR   157      34.498  23.707  58.063  1.00  0.00
ATOM   1219  CD2 TYR   157      35.710  23.056  56.114  1.00  0.00
ATOM   1220  CE1 TYR   157      35.625  23.514  58.840  1.00  0.00
ATOM   1221  CE2 TYR   157      36.846  22.857  56.875  1.00  0.00
ATOM   1222  CZ  TYR   157      36.795  23.091  58.248  1.00  0.00
ATOM   1223  OH  TYR   157      37.918  22.898  59.019  1.00  0.00
ATOM   1224  N   GLU   158      31.133  25.684  54.581  1.00  0.00
ATOM   1225  CA  GLU   158      29.968  26.056  53.846  1.00  0.00
ATOM   1226  C   GLU   158      29.518  24.815  53.214  1.00  0.00
ATOM   1227  O   GLU   158      29.054  24.828  52.075  1.00  0.00
ATOM   1228  CB  GLU   158      30.310  27.121  52.803  1.00  0.00
ATOM   1229  CG  GLU   158      30.817  28.428  53.392  1.00  0.00
ATOM   1230  CD  GLU   158      31.120  29.467  52.331  1.00  0.00
ATOM   1231  OE1 GLU   158      30.994  29.145  51.131  1.00  0.00
ATOM   1232  OE2 GLU   158      31.484  30.604  52.700  1.00  0.00
ATOM   1233  N   THR   159      29.678  23.734  54.010  1.00  0.00
ATOM   1234  CA  THR   159      29.525  22.376  53.609  1.00  0.00
ATOM   1235  C   THR   159      28.285  22.351  52.837  1.00  0.00
ATOM   1236  O   THR   159      27.206  22.421  53.403  1.00  0.00
ATOM   1237  CB  THR   159      29.432  21.435  54.825  1.00  0.00
ATOM   1238  OG1 THR   159      30.510  21.711  55.729  1.00  0.00
ATOM   1239  CG2 THR   159      29.520  19.983  54.383  1.00  0.00
ATOM   1240  N   ASP   160      28.398  22.319  51.507  1.00  0.00
ATOM   1241  CA  ASP   160      27.167  22.443  50.811  1.00  0.00
ATOM   1242  C   ASP   160      26.306  21.277  51.094  1.00  0.00
ATOM   1243  O   ASP   160      25.268  21.435  51.732  1.00  0.00
ATOM   1244  CB  ASP   160      27.410  22.518  49.302  1.00  0.00
ATOM   1245  CG  ASP   160      26.145  22.823  48.523  1.00  0.00
ATOM   1246  OD1 ASP   160      25.098  23.060  49.160  1.00  0.00
ATOM   1247  OD2 ASP   160      26.202  22.824  47.275  1.00  0.00
ATOM   1248  N   THR   161      26.710  20.067  50.672  1.00  0.00
ATOM   1249  CA  THR   161      25.821  19.018  51.030  1.00  0.00
ATOM   1250  C   THR   161      26.470  17.723  50.725  1.00  0.00
ATOM   1251  O   THR   161      26.724  17.420  49.563  1.00  0.00
ATOM   1252  CB  THR   161      24.497  19.108  50.248  1.00  0.00
ATOM   1253  OG1 THR   161      23.595  18.097  50.713  1.00  0.00
ATOM   1254  CG2 THR   161      24.742  18.905  48.761  1.00  0.00
ATOM   1255  N   ILE   162      26.767  16.911  51.756  1.00  0.00
ATOM   1256  CA  ILE   162      27.376  15.652  51.484  1.00  0.00
ATOM   1257  C   ILE   162      27.059  14.497  52.451  1.00  0.00
ATOM   1258  O   ILE   162      27.931  13.879  53.027  1.00  0.00
ATOM   1259  CB  ILE   162      28.913  15.753  51.501  1.00  0.00
ATOM   1260  CG1 ILE   162      29.391  16.378  52.813  1.00  0.00
ATOM   1261  CG2 ILE   162      29.403  16.616  50.349  1.00  0.00
ATOM   1262  CD1 ILE   162      30.886  16.280  53.027  1.00  0.00
ATOM   1263  N   SER   163      25.836  14.038  52.658  1.00  0.00
ATOM   1264  CA  SER   163      25.634  12.806  53.349  1.00  0.00
ATOM   1265  C   SER   163      24.268  12.300  53.043  1.00  0.00
ATOM   1266  O   SER   163      23.295  13.032  53.227  1.00  0.00
ATOM   1267  CB  SER   163      25.770  13.010  54.859  1.00  0.00
ATOM   1268  OG  SER   163      24.689  13.772  55.370  1.00  0.00
ATOM   1269  N   TYR   164      24.243  11.086  52.433  1.00  0.00
ATOM   1270  CA  TYR   164      23.176  10.112  52.275  1.00  0.00
ATOM   1271  C   TYR   164      23.964   8.866  52.111  1.00  0.00
ATOM   1272  O   TYR   164      25.035   8.871  51.517  1.00  0.00
ATOM   1273  CB  TYR   164      22.318  10.450  51.054  1.00  0.00
ATOM   1274  CG  TYR   164      21.682  11.821  51.113  1.00  0.00
ATOM   1275  CD1 TYR   164      22.327  12.928  50.577  1.00  0.00
ATOM   1276  CD2 TYR   164      20.439  12.003  51.705  1.00  0.00
ATOM   1277  CE1 TYR   164      21.754  14.184  50.626  1.00  0.00
ATOM   1278  CE2 TYR   164      19.850  13.252  51.764  1.00  0.00
ATOM   1279  CZ  TYR   164      20.520  14.347  51.218  1.00  0.00
ATOM   1280  OH  TYR   164      19.946  15.596  51.268  1.00  0.00
ATOM   1281  N   ARG   165      23.394   7.733  52.486  1.00  0.00
ATOM   1282  CA  ARG   165      24.140   6.517  52.536  1.00  0.00
ATOM   1283  C   ARG   165      23.582   5.635  51.472  1.00  0.00
ATOM   1284  O   ARG   165      23.001   6.192  50.566  1.00  0.00
ATOM   1285  CB  ARG   165      23.997   5.856  53.909  1.00  0.00
ATOM   1286  CG  ARG   165      24.640   6.637  55.043  1.00  0.00
ATOM   1287  CD  ARG   165      24.667   5.824  56.327  1.00  0.00
ATOM   1288  NE  ARG   165      23.322   5.511  56.804  1.00  0.00
ATOM   1289  CZ  ARG   165      22.592   6.319  57.566  1.00  0.00
ATOM   1290  NH1 ARG   165      21.379   5.950  57.952  1.00  0.00
ATOM   1291  NH2 ARG   165      23.078   7.495  57.940  1.00  0.00
ATOM   1292  N   VAL   166      23.759   4.291  51.481  1.00  0.00
ATOM   1293  CA  VAL   166      23.363   3.458  50.366  1.00  0.00
ATOM   1294  C   VAL   166      22.256   2.546  50.696  1.00  0.00
ATOM   1295  O   VAL   166      21.953   2.286  51.847  1.00  0.00
ATOM   1296  CB  VAL   166      24.528   2.577  49.878  1.00  0.00
ATOM   1297  CG1 VAL   166      25.685   3.441  49.400  1.00  0.00
ATOM   1298  CG2 VAL   166      25.028   1.684  51.003  1.00  0.00
ATOM   1299  N   GLY   167      21.633   1.988  49.651  1.00  0.00
ATOM   1300  CA  GLY   167      20.550   1.098  49.897  1.00  0.00
ATOM   1301  C   GLY   167      19.385   1.972  50.072  1.00  0.00
ATOM   1302  O   GLY   167      19.116   2.829  49.234  1.00  0.00
ATOM   1303  N   ASN   168      18.576   1.672  51.090  1.00  0.00
ATOM   1304  CA  ASN   168      17.656   2.674  51.471  1.00  0.00
ATOM   1305  C   ASN   168      18.314   3.164  52.692  1.00  0.00
ATOM   1306  O   ASN   168      17.648   3.526  53.654  1.00  0.00
ATOM   1307  CB  ASN   168      16.274   2.066  51.718  1.00  0.00
ATOM   1308  CG  ASN   168      16.268   1.080  52.869  1.00  0.00
ATOM   1309  OD1 ASN   168      17.321   0.713  53.390  1.00  0.00
ATOM   1310  ND2 ASN   168      15.078   0.649  53.271  1.00  0.00
ATOM   1311  N   VAL   169      19.664   3.134  52.695  1.00  0.00
ATOM   1312  CA  VAL   169      20.317   3.831  53.746  1.00  0.00
ATOM   1313  C   VAL   169      20.837   4.982  52.972  1.00  0.00
ATOM   1314  O   VAL   169      21.255   5.985  53.535  1.00  0.00
ATOM   1315  CB  VAL   169      21.419   2.972  54.394  1.00  0.00
ATOM   1316  CG1 VAL   169      20.826   1.699  54.980  1.00  0.00
ATOM   1317  CG2 VAL   169      22.467   2.584  53.363  1.00  0.00
ATOM   1318  N   LEU   170      20.801   4.862  51.617  1.00  0.00
ATOM   1319  CA  LEU   170      20.392   6.110  51.098  1.00  0.00
ATOM   1320  C   LEU   170      18.978   5.950  51.524  1.00  0.00
ATOM   1321  O   LEU   170      18.192   5.398  50.766  1.00  0.00
ATOM   1322  CB  LEU   170      20.639   6.170  49.589  1.00  0.00
ATOM   1323  CG  LEU   170      20.364   7.513  48.910  1.00  0.00
ATOM   1324  CD1 LEU   170      21.273   8.595  49.472  1.00  0.00
ATOM   1325  CD2 LEU   170      20.608   7.418  47.412  1.00  0.00
ATOM   1326  N   ASP   171      18.525   6.495  52.679  1.00  0.00
ATOM   1327  CA  ASP   171      17.106   6.494  52.958  1.00  0.00
ATOM   1328  C   ASP   171      16.676   7.775  52.309  1.00  0.00
ATOM   1329  O   ASP   171      15.920   8.581  52.846  1.00  0.00
ATOM   1330  CB  ASP   171      16.857   6.477  54.467  1.00  0.00
ATOM   1331  CG  ASP   171      15.461   6.003  54.822  1.00  0.00
ATOM   1332  OD1 ASP   171      14.765   5.482  53.925  1.00  0.00
ATOM   1333  OD2 ASP   171      15.063   6.153  55.997  1.00  0.00
ATOM   1334  N   ASP   172      17.299   7.961  51.128  1.00  0.00
ATOM   1335  CA  ASP   172      17.621   9.078  50.327  1.00  0.00
ATOM   1336  C   ASP   172      18.574   9.778  51.199  1.00  0.00
ATOM   1337  O   ASP   172      18.983  10.870  50.833  1.00  0.00
ATOM   1338  CB  ASP   172      16.366   9.899  50.023  1.00  0.00
ATOM   1339  CG  ASP   172      15.312   9.100  49.284  1.00  0.00
ATOM   1340  OD1 ASP   172      15.669   8.401  48.312  1.00  0.00
ATOM   1341  OD2 ASP   172      14.128   9.172  49.676  1.00  0.00
ATOM   1342  N   ASP   173      19.031   9.089  52.295  1.00  0.00
ATOM   1343  CA  ASP   173      19.487   9.577  53.566  1.00  0.00
ATOM   1344  C   ASP   173      19.542  11.035  53.501  1.00  0.00
ATOM   1345  O   ASP   173      20.545  11.663  53.820  1.00  0.00
ATOM   1346  CB  ASP   173      20.878   9.024  53.885  1.00  0.00
ATOM   1347  CG  ASP   173      20.852   7.550  54.235  1.00  0.00
ATOM   1348  OD1 ASP   173      19.748   7.013  54.467  1.00  0.00
ATOM   1349  OD2 ASP   173      21.936   6.930  54.278  1.00  0.00
ATOM   1350  N   SER   174      18.348  11.589  53.216  1.00  0.00
ATOM   1351  CA  SER   174      18.290  12.919  52.764  1.00  0.00
ATOM   1352  C   SER   174      17.917  13.660  53.945  1.00  0.00
ATOM   1353  O   SER   174      16.811  13.524  54.478  1.00  0.00
ATOM   1354  CB  SER   174      17.253  13.061  51.648  1.00  0.00
ATOM   1355  OG  SER   174      17.125  14.412  51.240  1.00  0.00
ATOM   1356  N   HIS   175      18.879  14.512  54.321  1.00  0.00
ATOM   1357  CA  HIS   175      18.840  14.973  55.644  1.00  0.00
ATOM   1358  C   HIS   175      18.756  13.711  56.392  1.00  0.00
ATOM   1359  O   HIS   175      17.710  13.354  56.930  1.00  0.00
ATOM   1360  CB  HIS   175      17.624  15.876  55.861  1.00  0.00
ATOM   1361  CG  HIS   175      17.559  17.038  54.920  1.00  0.00
ATOM   1362  ND1 HIS   175      18.459  18.080  54.961  1.00  0.00
ATOM   1363  CD2 HIS   175      16.692  17.436  53.820  1.00  0.00
ATOM   1364  CE1 HIS   175      18.146  18.968  54.000  1.00  0.00
ATOM   1365  NE2 HIS   175      17.087  18.588  53.312  1.00  0.00
ATOM   1366  N   MET   176      19.839  12.924  56.268  1.00  0.00
ATOM   1367  CA  MET   176      20.006  11.791  57.109  1.00  0.00
ATOM   1368  C   MET   176      20.771  12.391  58.210  1.00  0.00
ATOM   1369  O   MET   176      21.586  11.656  58.749  1.00  0.00
ATOM   1370  CB  MET   176      20.764  10.684  56.373  1.00  0.00
ATOM   1371  CG  MET   176      20.783   9.352  57.105  1.00  0.00
ATOM   1372  SD  MET   176      19.314   8.359  56.781  1.00  0.00
ATOM   1373  CE  MET   176      18.318   8.747  58.218  1.00  0.00
ATOM   1374  N   PRO   177      20.252  13.539  58.706  1.00  0.00
ATOM   1375  CA  PRO   177      21.054  14.594  59.300  1.00  0.00
ATOM   1376  C   PRO   177      22.215  13.957  59.898  1.00  0.00
ATOM   1377  O   PRO   177      23.312  14.326  59.480  1.00  0.00
ATOM   1378  CB  PRO   177      20.120  15.233  60.330  1.00  0.00
ATOM   1379  CG  PRO   177      18.754  15.057  59.756  1.00  0.00
ATOM   1380  CD  PRO   177      18.728  13.677  59.160  1.00  0.00
ATOM   1381  N   GLY   178      21.952  13.024  60.850  1.00  0.00
ATOM   1382  CA  GLY   178      22.817  11.958  61.267  1.00  0.00
ATOM   1383  C   GLY   178      24.162  12.485  61.282  1.00  0.00
ATOM   1384  O   GLY   178      25.063  11.767  60.851  1.00  0.00
ATOM   1385  N   SER   179      24.256  13.730  61.808  1.00  0.00
ATOM   1386  CA  SER   179      25.380  14.590  61.700  1.00  0.00
ATOM   1387  C   SER   179      26.517  13.740  62.002  1.00  0.00
ATOM   1388  O   SER   179      26.842  13.471  63.153  1.00  0.00
ATOM   1389  CB  SER   179      25.266  15.748  62.694  1.00  0.00
ATOM   1390  OG  SER   179      26.370  16.628  62.580  1.00  0.00
ATOM   1391  N   CYS   180      27.139  13.276  60.920  1.00  0.00
ATOM   1392  CA  CYS   180      28.149  12.325  61.112  1.00  0.00
ATOM   1393  C   CYS   180      29.285  13.143  61.553  1.00  0.00
ATOM   1394  O   CYS   180      29.998  13.700  60.725  1.00  0.00
ATOM   1395  CB  CYS   180      28.441  11.582  59.807  1.00  0.00
ATOM   1396  SG  CYS   180      29.664  10.259  59.957  1.00  0.00
ATOM   1397  N   ASN   181      29.434  13.298  62.880  1.00  0.00
ATOM   1398  CA  ASN   181      30.595  13.992  63.308  1.00  0.00
ATOM   1399  C   ASN   181      31.580  12.937  63.043  1.00  0.00
ATOM   1400  O   ASN   181      31.794  12.052  63.868  1.00  0.00
ATOM   1401  CB  ASN   181      30.471  14.386  64.781  1.00  0.00
ATOM   1402  CG  ASN   181      31.587  15.307  65.234  1.00  0.00
ATOM   1403  OD1 ASN   181      32.669  15.322  64.647  1.00  0.00
ATOM   1404  ND2 ASN   181      31.326  16.080  66.282  1.00  0.00
ATOM   1405  N   ILE   182      32.188  12.985  61.855  1.00  0.00
ATOM   1406  CA  ILE   182      32.930  11.839  61.540  1.00  0.00
ATOM   1407  C   ILE   182      34.328  12.235  61.840  1.00  0.00
ATOM   1408  O   ILE   182      35.179  12.490  60.992  1.00  0.00
ATOM   1409  CB  ILE   182      32.761  11.446  60.061  1.00  0.00
ATOM   1410  CG1 ILE   182      31.293  11.142  59.754  1.00  0.00
ATOM   1411  CG2 ILE   182      33.586  10.209  59.740  1.00  0.00
ATOM   1412  CD1 ILE   182      30.977  11.085  58.276  1.00  0.00
ATOM   1413  N   HIS   183      34.542  12.397  63.153  1.00  0.00
ATOM   1414  CA  HIS   183      35.816  12.721  63.692  1.00  0.00
ATOM   1415  C   HIS   183      36.646  11.496  63.635  1.00  0.00
ATOM   1416  O   HIS   183      37.844  11.552  63.358  1.00  0.00
ATOM   1417  CB  HIS   183      35.680  13.194  65.141  1.00  0.00
ATOM   1418  CG  HIS   183      36.979  13.588  65.772  1.00  0.00
ATOM   1419  ND1 HIS   183      37.679  14.714  65.396  1.00  0.00
ATOM   1420  CD2 HIS   183      37.834  13.041  66.817  1.00  0.00
ATOM   1421  CE1 HIS   183      38.798  14.802  66.137  1.00  0.00
ATOM   1422  NE2 HIS   183      38.898  13.802  66.991  1.00  0.00
ATOM   1423  N   LYS   184      36.021  10.330  63.900  1.00  0.00
ATOM   1424  CA  LYS   184      36.832   9.155  63.918  1.00  0.00
ATOM   1425  C   LYS   184      36.471   8.214  62.800  1.00  0.00
ATOM   1426  O   LYS   184      36.589   7.009  63.011  1.00  0.00
ATOM   1427  CB  LYS   184      36.656   8.403  65.239  1.00  0.00
ATOM   1428  CG  LYS   184      37.171   9.155  66.455  1.00  0.00
ATOM   1429  CD  LYS   184      36.996   8.338  67.724  1.00  0.00
ATOM   1430  CE  LYS   184      37.462   9.111  68.947  1.00  0.00
ATOM   1431  NZ  LYS   184      37.301   8.320  70.199  1.00  0.00
ATOM   1432  N   PRO   185      36.047   8.636  61.632  1.00  0.00
ATOM   1433  CA  PRO   185      35.720   7.702  60.591  1.00  0.00
ATOM   1434  C   PRO   185      37.028   7.160  60.157  1.00  0.00
ATOM   1435  O   PRO   185      38.038   7.719  60.572  1.00  0.00
ATOM   1436  CB  PRO   185      35.014   8.556  59.536  1.00  0.00
ATOM   1437  CG  PRO   185      35.596   9.919  59.708  1.00  0.00
ATOM   1438  CD  PRO   185      35.841  10.085  61.182  1.00  0.00
ATOM   1439  N   ILE   186      36.969   6.167  59.241  1.00  0.00
ATOM   1440  CA  ILE   186      38.045   5.386  58.684  1.00  0.00
ATOM   1441  C   ILE   186      39.356   5.763  59.270  1.00  0.00
ATOM   1442  O   ILE   186      40.097   6.583  58.737  1.00  0.00
ATOM   1443  CB  ILE   186      38.152   5.579  57.160  1.00  0.00
ATOM   1444  CG1 ILE   186      39.153   4.586  56.566  1.00  0.00
ATOM   1445  CG2 ILE   186      38.620   6.989  56.833  1.00  0.00
ATOM   1446  CD1 ILE   186      39.102   4.497  55.056  1.00  0.00
ATOM   1447  N   THR   187      39.736   5.056  60.337  1.00  0.00
ATOM   1448  CA  THR   187      40.909   5.482  61.021  1.00  0.00
ATOM   1449  C   THR   187      42.070   4.855  60.348  1.00  0.00
ATOM   1450  O   THR   187      42.696   3.918  60.833  1.00  0.00
ATOM   1451  CB  THR   187      40.884   5.059  62.502  1.00  0.00
ATOM   1452  OG1 THR   187      40.680   3.644  62.594  1.00  0.00
ATOM   1453  CG2 THR   187      39.759   5.768  63.239  1.00  0.00
ATOM   1454  N   ASN   188      42.413   5.438  59.197  1.00  0.00
ATOM   1455  CA  ASN   188      43.447   4.915  58.381  1.00  0.00
ATOM   1456  C   ASN   188      44.776   5.090  59.008  1.00  0.00
ATOM   1457  O   ASN   188      45.508   6.036  58.739  1.00  0.00
ATOM   1458  CB  ASN   188      43.470   5.624  57.026  1.00  0.00
ATOM   1459  CG  ASN   188      42.197   5.406  56.232  1.00  0.00
ATOM   1460  OD1 ASN   188      41.851   4.274  55.894  1.00  0.00
ATOM   1461  ND2 ASN   188      41.495   6.492  55.931  1.00  0.00
ATOM   1462  N   SER   189      45.118   4.134  59.884  1.00  0.00
ATOM   1463  CA  SER   189      46.423   4.107  60.447  1.00  0.00
ATOM   1464  C   SER   189      47.284   3.777  59.281  1.00  0.00
ATOM   1465  O   SER   189      48.441   4.182  59.195  1.00  0.00
ATOM   1466  CB  SER   189      46.510   3.047  61.547  1.00  0.00
ATOM   1467  OG  SER   189      46.357   1.744  61.013  1.00  0.00
ATOM   1468  N   LYS   190      46.699   3.025  58.330  1.00  0.00
ATOM   1469  CA  LYS   190      47.413   2.650  57.156  1.00  0.00
ATOM   1470  C   LYS   190      46.804   3.420  56.035  1.00  0.00
ATOM   1471  O   LYS   190      45.991   2.853  55.307  1.00  0.00
ATOM   1472  CB  LYS   190      47.284   1.146  56.908  1.00  0.00
ATOM   1473  CG  LYS   190      47.952   0.283  57.967  1.00  0.00
ATOM   1474  CD  LYS   190      49.458   0.486  57.976  1.00  0.00
ATOM   1475  CE  LYS   190      50.134  -0.437  58.977  1.00  0.00
ATOM   1476  NZ  LYS   190      51.602  -0.202  59.046  1.00  0.00
ATOM   1477  N   PRO   191      47.096   4.668  55.834  1.00  0.00
ATOM   1478  CA  PRO   191      46.470   5.317  54.729  1.00  0.00
ATOM   1479  C   PRO   191      47.204   4.745  53.570  1.00  0.00
ATOM   1480  O   PRO   191      48.268   5.259  53.247  1.00  0.00
ATOM   1481  CB  PRO   191      46.721   6.805  54.983  1.00  0.00
ATOM   1482  CG  PRO   191      47.083   6.881  56.428  1.00  0.00
ATOM   1483  CD  PRO   191      47.818   5.608  56.742  1.00  0.00
ATOM   1484  N   THR   192      46.606   3.791  52.857  1.00  0.00
ATOM   1485  CA  THR   192      47.247   3.062  51.813  1.00  0.00
ATOM   1486  C   THR   192      47.700   3.967  50.719  1.00  0.00
ATOM   1487  O   THR   192      48.739   3.731  50.114  1.00  0.00
ATOM   1488  CB  THR   192      46.300   2.020  51.189  1.00  0.00
ATOM   1489  OG1 THR   192      45.907   1.069  52.186  1.00  0.00
ATOM   1490  CG2 THR   192      46.994   1.284  50.053  1.00  0.00
ATOM   1491  N   ARG   193      46.948   5.026  50.408  1.00  0.00
ATOM   1492  CA  ARG   193      47.362   5.859  49.321  1.00  0.00
ATOM   1493  C   ARG   193      47.409   5.010  48.094  1.00  0.00
ATOM   1494  O   ARG   193      48.440   4.929  47.435  1.00  0.00
ATOM   1495  CB  ARG   193      48.745   6.452  49.597  1.00  0.00
ATOM   1496  CG  ARG   193      49.164   7.533  48.614  1.00  0.00
ATOM   1497  CD  ARG   193      50.530   8.101  48.966  1.00  0.00
ATOM   1498  NE  ARG   193      50.943   9.149  48.037  1.00  0.00
ATOM   1499  CZ  ARG   193      50.615  10.431  48.163  1.00  0.00
ATOM   1500  NH1 ARG   193      51.037  11.314  47.269  1.00  0.00
ATOM   1501  NH2 ARG   193      49.867  10.827  49.184  1.00  0.00
ATOM   1502  N   PHE   194      46.283   4.345  47.754  1.00  0.00
ATOM   1503  CA  PHE   194      46.289   3.429  46.645  1.00  0.00
ATOM   1504  C   PHE   194      46.446   4.157  45.367  1.00  0.00
ATOM   1505  O   PHE   194      45.693   5.077  45.055  1.00  0.00
ATOM   1506  CB  PHE   194      44.978   2.642  46.593  1.00  0.00
ATOM   1507  CG  PHE   194      44.833   1.632  47.695  1.00  0.00
ATOM   1508  CD1 PHE   194      44.065   1.911  48.812  1.00  0.00
ATOM   1509  CD2 PHE   194      45.463   0.403  47.614  1.00  0.00
ATOM   1510  CE1 PHE   194      43.932   0.981  49.826  1.00  0.00
ATOM   1511  CE2 PHE   194      45.330  -0.527  48.628  1.00  0.00
ATOM   1512  CZ  PHE   194      44.568  -0.242  49.730  1.00  0.00
ATOM   1513  N   LEU   195      47.410   3.697  44.558  1.00  0.00
ATOM   1514  CA  LEU   195      47.589   4.292  43.278  1.00  0.00
ATOM   1515  C   LEU   195      47.082   3.245  42.301  1.00  0.00
ATOM   1516  O   LEU   195      47.730   2.166  42.230  1.00  0.00
ATOM   1517  CB  LEU   195      49.065   4.614  43.039  1.00  0.00
ATOM   1518  CG  LEU   195      49.744   5.499  44.086  1.00  0.00
ATOM   1519  CD1 LEU   195      51.227   5.651  43.782  1.00  0.00
ATOM   1520  CD2 LEU   195      49.119   6.885  44.106  1.00  0.00
TER
END
