# Supplementary material for: SECRET domain of variola virus CrmB protein can be a member of poxviral type II chemokine-binding proteins family
Source: BMC Res Notes. 2010 Oct 27;3:271. doi: 10.1186/1756-0500-3-271 (PMC2987869; doi:10.1186/1756-0500-3-271)
Supplement: Additional file 1 — Output from I-TASSER web-server. This file contains the output from I-TASSER web-server including all generated models and alignments. [file 1756-0500-3-271-S1.ZIP › I-TASSER results_files/model2.pdb]

PFRMAT TS
TARGET SECRETdVARV
METHOD
METHOD       The models are generated by I-TASSER which combines
METHOD       the methods of threading, ab initio modeling and 
METHOD       structural refinement. The procedure is fully automated.
METHOD
MODEL  2
PARENT 1cq3_A 1nt0_A 1b12_A 1cq3 1k32_A 
ATOM      1  N   PHE     1      50.616  36.905  44.217  1.00  0.00
ATOM      2  CA  PHE     1      49.349  36.186  43.962  1.00  0.00
ATOM      3  C   PHE     1      49.409  35.568  42.604  1.00  0.00
ATOM      4  O   PHE     1      50.137  34.604  42.379  1.00  0.00
ATOM      5  CB  PHE     1      48.163  37.151  44.025  1.00  0.00
ATOM      6  CG  PHE     1      47.914  37.715  45.395  1.00  0.00
ATOM      7  CD1 PHE     1      48.390  38.968  45.740  1.00  0.00
ATOM      8  CD2 PHE     1      47.202  36.994  46.338  1.00  0.00
ATOM      9  CE1 PHE     1      48.161  39.488  47.000  1.00  0.00
ATOM     10  CE2 PHE     1      46.973  37.514  47.598  1.00  0.00
ATOM     11  CZ  PHE     1      47.449  38.755  47.930  1.00  0.00
ATOM     12  N   GLY     2      48.596  36.104  41.677  1.00  0.00
ATOM     13  CA  GLY     2      48.645  35.749  40.288  1.00  0.00
ATOM     14  C   GLY     2      48.420  34.299  40.021  1.00  0.00
ATOM     15  O   GLY     2      47.303  33.888  39.714  1.00  0.00
ATOM     16  N   THR     3      49.497  33.494  40.095  1.00  0.00
ATOM     17  CA  THR     3      49.431  32.135  39.655  1.00  0.00
ATOM     18  C   THR     3      48.329  31.427  40.351  1.00  0.00
ATOM     19  O   THR     3      47.949  31.747  41.475  1.00  0.00
ATOM     20  CB  THR     3      50.743  31.383  39.947  1.00  0.00
ATOM     21  OG1 THR     3      51.830  32.036  39.279  1.00  0.00
ATOM     22  CG2 THR     3      50.654  29.947  39.454  1.00  0.00
ATOM     23  N   TYR     4      47.772  30.429  39.650  1.00  0.00
ATOM     24  CA  TYR     4      46.687  29.681  40.183  1.00  0.00
ATOM     25  C   TYR     4      47.177  28.981  41.402  1.00  0.00
ATOM     26  O   TYR     4      46.468  28.889  42.402  1.00  0.00
ATOM     27  CB  TYR     4      46.188  28.658  39.161  1.00  0.00
ATOM     28  CG  TYR     4      45.390  29.263  38.028  1.00  0.00
ATOM     29  CD1 TYR     4      45.945  29.404  36.763  1.00  0.00
ATOM     30  CD2 TYR     4      44.084  29.691  38.228  1.00  0.00
ATOM     31  CE1 TYR     4      45.223  29.956  35.721  1.00  0.00
ATOM     32  CE2 TYR     4      43.346  30.246  37.199  1.00  0.00
ATOM     33  CZ  TYR     4      43.928  30.375  35.938  1.00  0.00
ATOM     34  OH  TYR     4      43.207  30.925  34.903  1.00  0.00
ATOM     35  N   SER     5      48.419  28.473  41.356  1.00  0.00
ATOM     36  CA  SER     5      48.937  27.773  42.491  1.00  0.00
ATOM     37  C   SER     5      48.945  28.701  43.663  1.00  0.00
ATOM     38  O   SER     5      48.630  28.302  44.781  1.00  0.00
ATOM     39  CB  SER     5      50.362  27.289  42.217  1.00  0.00
ATOM     40  OG  SER     5      50.381  26.310  41.193  1.00  0.00
ATOM     41  N   HIS     6      49.330  29.970  43.448  1.00  0.00
ATOM     42  CA  HIS     6      49.419  30.884  44.550  1.00  0.00
ATOM     43  C   HIS     6      48.086  31.218  45.134  1.00  0.00
ATOM     44  O   HIS     6      47.908  31.128  46.347  1.00  0.00
ATOM     45  CB  HIS     6      50.061  32.200  44.105  1.00  0.00
ATOM     46  CG  HIS     6      51.525  32.090  43.815  1.00  0.00
ATOM     47  ND1 HIS     6      52.459  31.814  44.790  1.00  0.00
ATOM     48  CD2 HIS     6      52.361  32.208  42.628  1.00  0.00
ATOM     49  CE1 HIS     6      53.681  31.779  44.230  1.00  0.00
ATOM     50  NE2 HIS     6      53.629  32.014  42.933  1.00  0.00
ATOM     51  N   THR     7      47.105  31.627  44.306  1.00  0.00
ATOM     52  CA  THR     7      45.865  32.005  44.919  1.00  0.00
ATOM     53  C   THR     7      44.745  31.869  43.950  1.00  0.00
ATOM     54  O   THR     7      44.928  31.539  42.779  1.00  0.00
ATOM     55  CB  THR     7      45.898  33.466  45.405  1.00  0.00
ATOM     56  OG1 THR     7      44.752  33.726  46.225  1.00  0.00
ATOM     57  CG2 THR     7      45.882  34.421  44.221  1.00  0.00
ATOM     58  N   VAL     8      43.531  32.142  44.465  1.00  0.00
ATOM     59  CA  VAL     8      42.326  32.086  43.703  1.00  0.00
ATOM     60  C   VAL     8      42.305  33.256  42.788  1.00  0.00
ATOM     61  O   VAL     8      42.642  34.375  43.170  1.00  0.00
ATOM     62  CB  VAL     8      41.082  32.130  44.610  1.00  0.00
ATOM     63  CG1 VAL     8      40.945  33.499  45.259  1.00  0.00
ATOM     64  CG2 VAL     8      39.824  31.853  43.802  1.00  0.00
ATOM     65  N   SER     9      41.906  33.009  41.529  1.00  0.00
ATOM     66  CA  SER     9      41.898  34.060  40.565  1.00  0.00
ATOM     67  C   SER     9      40.650  34.854  40.720  1.00  0.00
ATOM     68  O   SER     9      39.858  34.623  41.632  1.00  0.00
ATOM     69  CB  SER     9      41.955  33.487  39.147  1.00  0.00
ATOM     70  OG  SER     9      40.758  32.800  38.827  1.00  0.00
ATOM     71  N   SER    10      40.470  35.875  39.867  1.00  0.00
ATOM     72  CA  SER    10      39.265  36.629  39.993  1.00  0.00
ATOM     73  C   SER    10      38.208  35.812  39.326  1.00  0.00
ATOM     74  O   SER    10      37.865  36.018  38.164  1.00  0.00
ATOM     75  CB  SER    10      39.412  37.992  39.313  1.00  0.00
ATOM     76  OG  SER    10      38.273  38.802  39.543  1.00  0.00
ATOM     77  N   ALA    11      37.669  34.856  40.103  1.00  0.00
ATOM     78  CA  ALA    11      36.658  33.907  39.739  1.00  0.00
ATOM     79  C   ALA    11      37.319  32.621  39.329  1.00  0.00
ATOM     80  O   ALA    11      38.194  32.615  38.465  1.00  0.00
ATOM     81  CB  ALA    11      35.827  34.436  38.580  1.00  0.00
ATOM     82  N   ASP    12      36.901  31.490  39.948  1.00  0.00
ATOM     83  CA  ASP    12      37.414  30.185  39.604  1.00  0.00
ATOM     84  C   ASP    12      37.117  29.235  40.729  1.00  0.00
ATOM     85  O   ASP    12      37.275  29.581  41.898  1.00  0.00
ATOM     86  CB  ASP    12      38.926  30.246  39.380  1.00  0.00
ATOM     87  CG  ASP    12      39.484  28.953  38.818  1.00  0.00
ATOM     88  OD1 ASP    12      38.697  28.006  38.611  1.00  0.00
ATOM     89  OD2 ASP    12      40.710  28.887  38.584  1.00  0.00
ATOM     90  N   LYS    13      36.689  27.996  40.401  1.00  0.00
ATOM     91  CA  LYS    13      36.315  27.040  41.406  1.00  0.00
ATOM     92  C   LYS    13      36.896  25.684  41.115  1.00  0.00
ATOM     93  O   LYS    13      37.629  25.497  40.146  1.00  0.00
ATOM     94  CB  LYS    13      34.793  26.898  41.470  1.00  0.00
ATOM     95  CG  LYS    13      34.161  26.400  40.180  1.00  0.00
ATOM     96  CD  LYS    13      32.646  26.357  40.289  1.00  0.00
ATOM     97  CE  LYS    13      32.017  25.797  39.023  1.00  0.00
ATOM     98  NZ  LYS    13      30.532  25.747  39.116  1.00  0.00
ATOM     99  N   CYS    14      36.650  24.738  42.052  1.00  0.00
ATOM    100  CA  CYS    14      37.011  23.345  42.009  1.00  0.00
ATOM    101  C   CYS    14      36.105  22.706  43.017  1.00  0.00
ATOM    102  O   CYS    14      35.324  23.423  43.636  1.00  0.00
ATOM    103  CB  CYS    14      38.485  23.162  42.376  1.00  0.00
ATOM    104  SG  CYS    14      38.900  23.651  44.066  1.00  0.00
ATOM    105  N   GLU    15      36.183  21.367  43.210  1.00  0.00
ATOM    106  CA  GLU    15      35.275  20.621  44.058  1.00  0.00
ATOM    107  C   GLU    15      36.029  19.563  44.862  1.00  0.00
ATOM    108  O   GLU    15      37.249  19.526  44.758  1.00  0.00
ATOM    109  CB  GLU    15      34.212  19.915  43.214  1.00  0.00
ATOM    110  CG  GLU    15      34.771  18.881  42.250  1.00  0.00
ATOM    111  CD  GLU    15      33.700  18.266  41.371  1.00  0.00
ATOM    112  OE1 GLU    15      32.525  18.668  41.496  1.00  0.00
ATOM    113  OE2 GLU    15      34.037  17.381  40.556  1.00  0.00
ATOM    114  N   PRO    16      35.323  18.858  45.772  1.00  0.00
ATOM    115  CA  PRO    16      35.805  17.773  46.695  1.00  0.00
ATOM    116  C   PRO    16      35.666  16.235  46.536  1.00  0.00
ATOM    117  O   PRO    16      35.161  15.871  45.478  1.00  0.00
ATOM    118  CB  PRO    16      35.077  18.056  48.011  1.00  0.00
ATOM    119  CG  PRO    16      33.722  18.523  47.595  1.00  0.00
ATOM    120  CD  PRO    16      33.928  19.350  46.357  1.00  0.00
ATOM    121  N   VAL    17      36.232  15.347  47.474  1.00  0.00
ATOM    122  CA  VAL    17      35.878  13.907  47.739  1.00  0.00
ATOM    123  C   VAL    17      36.812  12.968  48.632  1.00  0.00
ATOM    124  O   VAL    17      38.002  13.243  48.749  1.00  0.00
ATOM    125  CB  VAL    17      35.778  13.100  46.431  1.00  0.00
ATOM    126  CG1 VAL    17      35.601  11.620  46.730  1.00  0.00
ATOM    127  CG2 VAL    17      34.590  13.569  45.605  1.00  0.00
ATOM    128  N   PRO    18      36.288  11.909  49.371  1.00  0.00
ATOM    129  CA  PRO    18      37.100  10.987  50.246  1.00  0.00
ATOM    130  C   PRO    18      37.004   9.406  50.499  1.00  0.00
ATOM    131  O   PRO    18      35.935   8.853  50.259  1.00  0.00
ATOM    132  CB  PRO    18      36.896  11.541  51.657  1.00  0.00
ATOM    133  CG  PRO    18      35.565  12.214  51.606  1.00  0.00
ATOM    134  CD  PRO    18      35.445  12.796  50.226  1.00  0.00
ATOM    135  N   ASN    19      38.093   8.652  50.988  1.00  0.00
ATOM    136  CA  ASN    19      38.119   7.333  51.711  1.00  0.00
ATOM    137  C   ASN    19      38.744   6.026  51.144  1.00  0.00
ATOM    138  O   ASN    19      39.133   5.986  49.994  1.00  0.00
ATOM    139  CB  ASN    19      36.696   6.860  52.014  1.00  0.00
ATOM    140  CG  ASN    19      35.981   7.761  53.002  1.00  0.00
ATOM    141  OD1 ASN    19      36.407   7.903  54.148  1.00  0.00
ATOM    142  ND2 ASN    19      34.889   8.373  52.560  1.00  0.00
ATOM    143  N   ASN    20      38.773   4.906  51.997  1.00  0.00
ATOM    144  CA  ASN    20      38.982   3.413  52.024  1.00  0.00
ATOM    145  C   ASN    20      40.209   2.698  52.612  1.00  0.00
ATOM    146  O   ASN    20      41.326   3.203  52.607  1.00  0.00
ATOM    147  CB  ASN    20      38.989   2.847  50.602  1.00  0.00
ATOM    148  CG  ASN    20      38.911   1.333  50.578  1.00  0.00
ATOM    149  OD1 ASN    20      39.209   0.671  51.571  1.00  0.00
ATOM    150  ND2 ASN    20      38.510   0.781  49.438  1.00  0.00
ATOM    151  N   THR    21      39.957   1.414  53.072  1.00  0.00
ATOM    152  CA  THR    21      40.709   0.375  53.806  1.00  0.00
ATOM    153  C   THR    21      41.817  -0.216  52.992  1.00  0.00
ATOM    154  O   THR    21      41.844   0.199  51.834  1.00  0.00
ATOM    155  CB  THR    21      39.796  -0.791  54.227  1.00  0.00
ATOM    156  OG1 THR    21      39.265  -1.431  53.060  1.00  0.00
ATOM    157  CG2 THR    21      38.642  -0.284  55.078  1.00  0.00
ATOM    158  N   PHE    22      42.582  -1.267  53.548  1.00  0.00
ATOM    159  CA  PHE    22      43.925  -1.751  53.160  1.00  0.00
ATOM    160  C   PHE    22      44.137  -1.081  51.886  1.00  0.00
ATOM    161  O   PHE    22      44.069  -1.594  50.771  1.00  0.00
ATOM    162  CB  PHE    22      43.928  -3.275  53.029  1.00  0.00
ATOM    163  CG  PHE    22      43.722  -3.996  54.331  1.00  0.00
ATOM    164  CD1 PHE    22      42.469  -4.462  54.690  1.00  0.00
ATOM    165  CD2 PHE    22      44.781  -4.207  55.197  1.00  0.00
ATOM    166  CE1 PHE    22      42.280  -5.124  55.888  1.00  0.00
ATOM    167  CE2 PHE    22      44.592  -4.870  56.395  1.00  0.00
ATOM    168  CZ  PHE    22      43.348  -5.328  56.742  1.00  0.00
ATOM    169  N   ASN    23      44.501   0.158  52.211  1.00  0.00
ATOM    170  CA  ASN    23      44.255   1.430  51.644  1.00  0.00
ATOM    171  C   ASN    23      44.556   1.708  50.245  1.00  0.00
ATOM    172  O   ASN    23      43.901   1.207  49.341  1.00  0.00
ATOM    173  CB  ASN    23      45.056   2.508  52.378  1.00  0.00
ATOM    174  CG  ASN    23      44.609   2.689  53.815  1.00  0.00
ATOM    175  OD1 ASN    23      43.474   3.088  54.076  1.00  0.00
ATOM    176  ND2 ASN    23      45.502   2.395  54.753  1.00  0.00
ATOM    177  N   TYR    24      45.480   2.640  50.024  1.00  0.00
ATOM    178  CA  TYR    24      45.607   3.080  48.681  1.00  0.00
ATOM    179  C   TYR    24      46.581   2.203  48.155  1.00  0.00
ATOM    180  O   TYR    24      47.703   2.675  48.064  1.00  0.00
ATOM    181  CB  TYR    24      46.058   4.541  48.636  1.00  0.00
ATOM    182  CG  TYR    24      45.942   5.177  47.269  1.00  0.00
ATOM    183  CD1 TYR    24      44.704   5.553  46.763  1.00  0.00
ATOM    184  CD2 TYR    24      47.070   5.398  46.490  1.00  0.00
ATOM    185  CE1 TYR    24      44.589   6.134  45.514  1.00  0.00
ATOM    186  CE2 TYR    24      46.973   5.978  45.239  1.00  0.00
ATOM    187  CZ  TYR    24      45.719   6.346  44.755  1.00  0.00
ATOM    188  OH  TYR    24      45.606   6.925  43.511  1.00  0.00
ATOM    189  N   ILE    25      46.207   0.995  47.696  1.00  0.00
ATOM    190  CA  ILE    25      47.245   0.143  47.242  1.00  0.00
ATOM    191  C   ILE    25      47.767   0.737  45.982  1.00  0.00
ATOM    192  O   ILE    25      48.978   0.797  45.798  1.00  0.00
ATOM    193  CB  ILE    25      46.728  -1.283  46.974  1.00  0.00
ATOM    194  CG1 ILE    25      46.316  -1.956  48.284  1.00  0.00
ATOM    195  CG2 ILE    25      47.810  -2.127  46.318  1.00  0.00
ATOM    196  CD1 ILE    25      45.556  -3.250  48.093  1.00  0.00
ATOM    197  N   ASP    26      46.864   1.215  45.094  1.00  0.00
ATOM    198  CA  ASP    26      47.272   1.793  43.844  1.00  0.00
ATOM    199  C   ASP    26      46.191   2.665  43.306  1.00  0.00
ATOM    200  O   ASP    26      45.024   2.545  43.673  1.00  0.00
ATOM    201  CB  ASP    26      47.571   0.697  42.819  1.00  0.00
ATOM    202  CG  ASP    26      48.474   1.177  41.700  1.00  0.00
ATOM    203  OD1 ASP    26      48.884   2.356  41.732  1.00  0.00
ATOM    204  OD2 ASP    26      48.771   0.374  40.791  1.00  0.00
ATOM    205  N   VAL    27      46.592   3.602  42.427  1.00  0.00
ATOM    206  CA  VAL    27      45.704   4.504  41.785  1.00  0.00
ATOM    207  C   VAL    27      46.255   4.767  40.433  1.00  0.00
ATOM    208  O   VAL    27      47.464   4.904  40.252  1.00  0.00
ATOM    209  CB  VAL    27      45.583   5.827  42.564  1.00  0.00
ATOM    210  CG1 VAL    27      46.927   6.536  42.621  1.00  0.00
ATOM    211  CG2 VAL    27      44.581   6.752  41.890  1.00  0.00
ATOM    212  N   GLU    28      45.368   4.847  39.433  1.00  0.00
ATOM    213  CA  GLU    28      45.869   5.155  38.140  1.00  0.00
ATOM    214  C   GLU    28      44.860   5.974  37.425  1.00  0.00
ATOM    215  O   GLU    28      43.657   5.831  37.621  1.00  0.00
ATOM    216  CB  GLU    28      46.136   3.873  37.349  1.00  0.00
ATOM    217  CG  GLU    28      44.892   3.046  37.069  1.00  0.00
ATOM    218  CD  GLU    28      45.207   1.735  36.376  1.00  0.00
ATOM    219  OE1 GLU    28      46.398   1.480  36.100  1.00  0.00
ATOM    220  OE2 GLU    28      44.263   0.962  36.109  1.00  0.00
ATOM    221  N   ILE    29      45.341   6.889  36.576  1.00  0.00
ATOM    222  CA  ILE    29      44.449   7.720  35.856  1.00  0.00
ATOM    223  C   ILE    29      44.754   7.575  34.405  1.00  0.00
ATOM    224  O   ILE    29      45.903   7.403  33.998  1.00  0.00
ATOM    225  CB  ILE    29      44.603   9.198  36.261  1.00  0.00
ATOM    226  CG1 ILE    29      44.281   9.380  37.746  1.00  0.00
ATOM    227  CG2 ILE    29      43.658  10.073  35.452  1.00  0.00
ATOM    228  CD1 ILE    29      44.647  10.745  38.286  1.00  0.00
ATOM    229  N   THR    30      43.696   7.551  33.584  1.00  0.00
ATOM    230  CA  THR    30      43.910   7.563  32.176  1.00  0.00
ATOM    231  C   THR    30      42.942   8.566  31.641  1.00  0.00
ATOM    232  O   THR    30      41.766   8.540  31.993  1.00  0.00
ATOM    233  CB  THR    30      43.655   6.177  31.555  1.00  0.00
ATOM    234  OG1 THR    30      44.537   5.215  32.147  1.00  0.00
ATOM    235  CG2 THR    30      43.902   6.213  30.054  1.00  0.00
ATOM    236  N   LEU    31      43.407   9.486  30.778  1.00  0.00
ATOM    237  CA  LEU    31      42.528  10.480  30.238  1.00  0.00
ATOM    238  C   LEU    31      42.504  10.320  28.769  1.00  0.00
ATOM    239  O   LEU    31      43.307   9.589  28.192  1.00  0.00
ATOM    240  CB  LEU    31      43.022  11.883  30.596  1.00  0.00
ATOM    241  CG  LEU    31      42.762  12.348  32.030  1.00  0.00
ATOM    242  CD1 LEU    31      43.675  11.622  33.005  1.00  0.00
ATOM    243  CD2 LEU    31      43.014  13.842  32.165  1.00  0.00
ATOM    244  N   TYR    32      41.532  10.969  28.112  1.00  0.00
ATOM    245  CA  TYR    32      41.563  10.830  26.690  1.00  0.00
ATOM    246  C   TYR    32      41.596  12.181  26.030  1.00  0.00
ATOM    247  O   TYR    32      41.307  13.192  26.661  1.00  0.00
ATOM    248  CB  TYR    32      40.323  10.081  26.198  1.00  0.00
ATOM    249  CG  TYR    32      40.235   8.654  26.688  1.00  0.00
ATOM    250  CD1 TYR    32      39.573   8.347  27.871  1.00  0.00
ATOM    251  CD2 TYR    32      40.813   7.617  25.967  1.00  0.00
ATOM    252  CE1 TYR    32      39.487   7.046  28.327  1.00  0.00
ATOM    253  CE2 TYR    32      40.737   6.309  26.408  1.00  0.00
ATOM    254  CZ  TYR    32      40.067   6.030  27.598  1.00  0.00
ATOM    255  OH  TYR    32      39.983   4.733  28.050  1.00  0.00
ATOM    256  N   PRO    33      42.024  12.242  24.785  1.00  0.00
ATOM    257  CA  PRO    33      42.817  11.204  24.161  1.00  0.00
ATOM    258  C   PRO    33      44.224  11.487  24.582  1.00  0.00
ATOM    259  O   PRO    33      44.846  12.329  23.941  1.00  0.00
ATOM    260  CB  PRO    33      42.566  11.396  22.664  1.00  0.00
ATOM    261  CG  PRO    33      42.263  12.849  22.519  1.00  0.00
ATOM    262  CD  PRO    33      41.580  13.262  23.793  1.00  0.00
ATOM    263  N   VAL    34      44.806  10.733  25.515  1.00  0.00
ATOM    264  CA  VAL    34      46.074  11.152  26.040  1.00  0.00
ATOM    265  C   VAL    34      47.224  10.857  25.163  1.00  0.00
ATOM    266  O   VAL    34      48.192  11.615  25.133  1.00  0.00
ATOM    267  CB  VAL    34      46.384  10.465  27.383  1.00  0.00
ATOM    268  CG1 VAL    34      47.787  10.819  27.852  1.00  0.00
ATOM    269  CG2 VAL    34      45.394  10.910  28.449  1.00  0.00
ATOM    270  N   ASN    35      47.173   9.723  24.456  1.00  0.00
ATOM    271  CA  ASN    35      48.299   9.386  23.660  1.00  0.00
ATOM    272  C   ASN    35      48.341  10.395  22.570  1.00  0.00
ATOM    273  O   ASN    35      47.327  11.003  22.234  1.00  0.00
ATOM    274  CB  ASN    35      48.148   7.975  23.089  1.00  0.00
ATOM    275  CG  ASN    35      48.296   6.899  24.146  1.00  0.00
ATOM    276  OD1 ASN    35      48.832   7.147  25.227  1.00  0.00
ATOM    277  ND2 ASN    35      47.819   5.698  23.838  1.00  0.00
ATOM    278  N   ASP    36      49.533  10.624  22.002  1.00  0.00
ATOM    279  CA  ASP    36      49.613  11.593  20.957  1.00  0.00
ATOM    280  C   ASP    36      48.728  11.079  19.878  1.00  0.00
ATOM    281  O   ASP    36      48.085  11.839  19.154  1.00  0.00
ATOM    282  CB  ASP    36      51.055  11.733  20.466  1.00  0.00
ATOM    283  CG  ASP    36      51.940  12.463  21.457  1.00  0.00
ATOM    284  OD1 ASP    36      51.397  13.060  22.410  1.00  0.00
ATOM    285  OD2 ASP    36      53.176  12.436  21.282  1.00  0.00
ATOM    286  N   THR    37      48.695   9.744  19.757  1.00  0.00
ATOM    287  CA  THR    37      47.921   9.066  18.768  1.00  0.00
ATOM    288  C   THR    37      46.449   9.191  19.031  1.00  0.00
ATOM    289  O   THR    37      45.670   9.240  18.081  1.00  0.00
ATOM    290  CB  THR    37      48.251   7.562  18.726  1.00  0.00
ATOM    291  OG1 THR    37      47.972   6.974  20.003  1.00  0.00
ATOM    292  CG2 THR    37      49.720   7.348  18.396  1.00  0.00
ATOM    293  N   SER    38      45.994   9.258  20.302  1.00  0.00
ATOM    294  CA  SER    38      44.575   9.138  20.415  1.00  0.00
ATOM    295  C   SER    38      43.923  10.441  20.121  1.00  0.00
ATOM    296  O   SER    38      44.424  11.500  20.496  1.00  0.00
ATOM    297  CB  SER    38      44.185   8.707  21.830  1.00  0.00
ATOM    298  OG  SER    38      44.655   7.401  22.113  1.00  0.00
ATOM    299  N   CYS    39      42.766  10.368  19.429  1.00  0.00
ATOM    300  CA  CYS    39      41.971  11.524  19.148  1.00  0.00
ATOM    301  C   CYS    39      40.567  11.155  19.498  1.00  0.00
ATOM    302  O   CYS    39      40.095  10.063  19.186  1.00  0.00
ATOM    303  CB  CYS    39      42.078  11.901  17.669  1.00  0.00
ATOM    304  SG  CYS    39      43.739  12.380  17.139  1.00  0.00
ATOM    305  N   THR    40      39.839  12.062  20.161  1.00  0.00
ATOM    306  CA  THR    40      38.523  11.698  20.551  1.00  0.00
ATOM    307  C   THR    40      37.637  12.552  19.712  1.00  0.00
ATOM    308  O   THR    40      37.370  13.715  20.013  1.00  0.00
ATOM    309  CB  THR    40      38.286  11.960  22.050  1.00  0.00
ATOM    310  OG1 THR    40      39.220  11.198  22.825  1.00  0.00
ATOM    311  CG2 THR    40      36.873  11.556  22.444  1.00  0.00
ATOM    312  N   ARG    41      37.168  11.980  18.589  1.00  0.00
ATOM    313  CA  ARG    41      36.351  12.787  17.740  1.00  0.00
ATOM    314  C   ARG    41      34.949  12.376  18.010  1.00  0.00
ATOM    315  O   ARG    41      34.303  11.703  17.207  1.00  0.00
ATOM    316  CB  ARG    41      36.710  12.554  16.271  1.00  0.00
ATOM    317  CG  ARG    41      38.147  12.902  15.921  1.00  0.00
ATOM    318  CD  ARG    41      38.451  12.594  14.463  1.00  0.00
ATOM    319  NE  ARG    41      39.837  12.900  14.116  1.00  0.00
ATOM    320  CZ  ARG    41      40.404  12.581  12.958  1.00  0.00
ATOM    321  NH1 ARG    41      41.671  12.899  12.730  1.00  0.00
ATOM    322  NH2 ARG    41      39.704  11.943  12.030  1.00  0.00
ATOM    323  N   THR    42      34.453  12.805  19.178  1.00  0.00
ATOM    324  CA  THR    42      33.137  12.495  19.628  1.00  0.00
ATOM    325  C   THR    42      33.004  13.184  20.954  1.00  0.00
ATOM    326  O   THR    42      33.652  14.196  21.219  1.00  0.00
ATOM    327  CB  THR    42      32.936  10.976  19.781  1.00  0.00
ATOM    328  OG1 THR    42      31.560  10.700  20.069  1.00  0.00
ATOM    329  CG2 THR    42      33.794  10.437  20.916  1.00  0.00
ATOM    330  N   THR    43      32.212  12.598  21.866  1.00  0.00
ATOM    331  CA  THR    43      31.921  13.224  23.122  1.00  0.00
ATOM    332  C   THR    43      33.190  13.463  23.877  1.00  0.00
ATOM    333  O   THR    43      34.252  12.939  23.544  1.00  0.00
ATOM    334  CB  THR    43      31.001  12.346  23.991  1.00  0.00
ATOM    335  OG1 THR    43      31.635  11.084  24.238  1.00  0.00
ATOM    336  CG2 THR    43      29.676  12.102  23.285  1.00  0.00
ATOM    337  N   THR    44      33.079  14.321  24.912  1.00  0.00
ATOM    338  CA  THR    44      34.173  14.819  25.693  1.00  0.00
ATOM    339  C   THR    44      34.985  13.713  26.275  1.00  0.00
ATOM    340  O   THR    44      34.508  12.614  26.558  1.00  0.00
ATOM    341  CB  THR    44      33.680  15.688  26.865  1.00  0.00
ATOM    342  OG1 THR    44      32.928  16.798  26.357  1.00  0.00
ATOM    343  CG2 THR    44      34.859  16.218  27.667  1.00  0.00
ATOM    344  N   THR    45      36.278  14.032  26.469  1.00  0.00
ATOM    345  CA  THR    45      37.264  13.120  26.952  1.00  0.00
ATOM    346  C   THR    45      36.983  12.794  28.372  1.00  0.00
ATOM    347  O   THR    45      36.604  13.650  29.172  1.00  0.00
ATOM    348  CB  THR    45      38.680  13.719  26.861  1.00  0.00
ATOM    349  OG1 THR    45      38.738  14.934  27.618  1.00  0.00
ATOM    350  CG2 THR    45      39.037  14.023  25.414  1.00  0.00
ATOM    351  N   GLY    46      37.193  11.518  28.726  1.00  0.00
ATOM    352  CA  GLY    46      36.945  11.126  30.072  1.00  0.00
ATOM    353  C   GLY    46      38.257  10.922  30.746  1.00  0.00
ATOM    354  O   GLY    46      39.254  10.550  30.131  1.00  0.00
ATOM    355  N   LEU    47      38.262  11.183  32.065  1.00  0.00
ATOM    356  CA  LEU    47      39.419  10.969  32.874  1.00  0.00
ATOM    357  C   LEU    47      39.045   9.821  33.749  1.00  0.00
ATOM    358  O   LEU    47      37.993   9.832  34.383  1.00  0.00
ATOM    359  CB  LEU    47      39.739  12.221  33.693  1.00  0.00
ATOM    360  CG  LEU    47      40.036  13.494  32.897  1.00  0.00
ATOM    361  CD1 LEU    47      40.251  14.674  33.832  1.00  0.00
ATOM    362  CD2 LEU    47      41.290  13.321  32.054  1.00  0.00
ATOM    363  N   SER    48      39.900   8.790  33.814  1.00  0.00
ATOM    364  CA  SER    48      39.542   7.628  34.565  1.00  0.00
ATOM    365  C   SER    48      40.516   7.482  35.688  1.00  0.00
ATOM    366  O   SER    48      41.717   7.709  35.547  1.00  0.00
ATOM    367  CB  SER    48      39.589   6.382  33.679  1.00  0.00
ATOM    368  OG  SER    48      38.607   6.444  32.659  1.00  0.00
ATOM    369  N   GLU    49      39.981   7.115  36.863  1.00  0.00
ATOM    370  CA  GLU    49      40.829   6.883  37.985  1.00  0.00
ATOM    371  C   GLU    49      40.441   5.562  38.544  1.00  0.00
ATOM    372  O   GLU    49      39.263   5.274  38.745  1.00  0.00
ATOM    373  CB  GLU    49      40.643   7.982  39.033  1.00  0.00
ATOM    374  CG  GLU    49      41.088   9.360  38.573  1.00  0.00
ATOM    375  CD  GLU    49      40.921  10.416  39.649  1.00  0.00
ATOM    376  OE1 GLU    49      40.476  10.064  40.762  1.00  0.00
ATOM    377  OE2 GLU    49      41.235  11.594  39.379  1.00  0.00
ATOM    378  N   SER    50      41.442   4.711  38.808  1.00  0.00
ATOM    379  CA  SER    50      41.145   3.447  39.389  1.00  0.00
ATOM    380  C   SER    50      41.800   3.466  40.726  1.00  0.00
ATOM    381  O   SER    50      42.981   3.785  40.875  1.00  0.00
ATOM    382  CB  SER    50      41.699   2.315  38.521  1.00  0.00
ATOM    383  OG  SER    50      41.458   1.052  39.116  1.00  0.00
ATOM    384  N   ILE    51      41.013   3.134  41.757  1.00  0.00
ATOM    385  CA  ILE    51      41.646   3.118  43.021  1.00  0.00
ATOM    386  C   ILE    51      41.565   1.690  43.438  1.00  0.00
ATOM    387  O   ILE    51      40.500   1.072  43.422  1.00  0.00
ATOM    388  CB  ILE    51      40.927   4.039  44.024  1.00  0.00
ATOM    389  CG1 ILE    51      40.930   5.483  43.520  1.00  0.00
ATOM    390  CG2 ILE    51      41.621   3.998  45.377  1.00  0.00
ATOM    391  CD1 ILE    51      40.074   6.420  44.344  1.00  0.00
ATOM    392  N   LEU    52      42.722   1.096  43.748  1.00  0.00
ATOM    393  CA  LEU    52      42.708  -0.252  44.212  1.00  0.00
ATOM    394  C   LEU    52      42.955  -0.103  45.666  1.00  0.00
ATOM    395  O   LEU    52      43.949   0.487  46.082  1.00  0.00
ATOM    396  CB  LEU    52      43.801  -1.068  43.519  1.00  0.00
ATOM    397  CG  LEU    52      43.937  -2.528  43.957  1.00  0.00
ATOM    398  CD1 LEU    52      42.690  -3.318  43.590  1.00  0.00
ATOM    399  CD2 LEU    52      45.131  -3.183  43.281  1.00  0.00
ATOM    400  N   THR    53      42.030  -0.616  46.482  1.00  0.00
ATOM    401  CA  THR    53      42.148  -0.438  47.889  1.00  0.00
ATOM    402  C   THR    53      41.583  -1.653  48.499  1.00  0.00
ATOM    403  O   THR    53      41.145  -2.539  47.767  1.00  0.00
ATOM    404  CB  THR    53      41.378   0.807  48.367  1.00  0.00
ATOM    405  OG1 THR    53      39.974   0.618  48.148  1.00  0.00
ATOM    406  CG2 THR    53      41.833   2.041  47.603  1.00  0.00
ATOM    407  N   SER    54      41.529  -1.723  49.847  1.00  0.00
ATOM    408  CA  SER    54      41.266  -3.050  50.312  1.00  0.00
ATOM    409  C   SER    54      39.909  -3.556  49.977  1.00  0.00
ATOM    410  O   SER    54      38.857  -3.073  50.400  1.00  0.00
ATOM    411  CB  SER    54      41.390  -3.118  51.835  1.00  0.00
ATOM    412  OG  SER    54      41.063  -4.411  52.316  1.00  0.00
ATOM    413  N   GLU    55      39.987  -4.643  49.204  1.00  0.00
ATOM    414  CA  GLU    55      38.928  -5.461  48.733  1.00  0.00
ATOM    415  C   GLU    55      38.049  -4.713  47.785  1.00  0.00
ATOM    416  O   GLU    55      37.005  -5.224  47.387  1.00  0.00
ATOM    417  CB  GLU    55      38.065  -5.944  49.900  1.00  0.00
ATOM    418  CG  GLU    55      38.808  -6.808  50.906  1.00  0.00
ATOM    419  CD  GLU    55      37.921  -7.270  52.045  1.00  0.00
ATOM    420  OE1 GLU    55      36.723  -6.917  52.046  1.00  0.00
ATOM    421  OE2 GLU    55      38.424  -7.984  52.938  1.00  0.00
ATOM    422  N   LEU    56      38.466  -3.527  47.310  1.00  0.00
ATOM    423  CA  LEU    56      37.585  -2.881  46.386  1.00  0.00
ATOM    424  C   LEU    56      38.381  -2.118  45.391  1.00  0.00
ATOM    425  O   LEU    56      39.423  -1.551  45.708  1.00  0.00
ATOM    426  CB  LEU    56      36.652  -1.916  47.120  1.00  0.00
ATOM    427  CG  LEU    56      35.625  -2.549  48.060  1.00  0.00
ATOM    428  CD1 LEU    56      34.931  -1.484  48.895  1.00  0.00
ATOM    429  CD2 LEU    56      34.564  -3.300  47.270  1.00  0.00
ATOM    430  N   THR    57      37.921  -2.125  44.129  1.00  0.00
ATOM    431  CA  THR    57      38.532  -1.255  43.182  1.00  0.00
ATOM    432  C   THR    57      37.443  -0.393  42.672  1.00  0.00
ATOM    433  O   THR    57      36.420  -0.877  42.192  1.00  0.00
ATOM    434  CB  THR    57      39.180  -2.042  42.028  1.00  0.00
ATOM    435  OG1 THR    57      40.189  -2.917  42.549  1.00  0.00
ATOM    436  CG2 THR    57      39.821  -1.092  41.028  1.00  0.00
ATOM    437  N   ILE    58      37.619   0.933  42.780  1.00  0.00
ATOM    438  CA  ILE    58      36.538   1.697  42.272  1.00  0.00
ATOM    439  C   ILE    58      37.074   2.496  41.152  1.00  0.00
ATOM    440  O   ILE    58      38.146   3.098  41.226  1.00  0.00
ATOM    441  CB  ILE    58      35.951   2.629  43.348  1.00  0.00
ATOM    442  CG1 ILE    58      35.415   1.814  44.526  1.00  0.00
ATOM    443  CG2 ILE    58      34.809   3.453  42.773  1.00  0.00
ATOM    444  CD1 ILE    58      35.029   2.653  45.724  1.00  0.00
ATOM    445  N   THR    59      36.319   2.496  40.053  1.00  0.00
ATOM    446  CA  THR    59      36.758   3.226  38.924  1.00  0.00
ATOM    447  C   THR    59      35.867   4.412  38.830  1.00  0.00
ATOM    448  O   THR    59      34.646   4.303  38.911  1.00  0.00
ATOM    449  CB  THR    59      36.664   2.386  37.637  1.00  0.00
ATOM    450  OG1 THR    59      37.495   1.225  37.759  1.00  0.00
ATOM    451  CG2 THR    59      37.125   3.197  36.436  1.00  0.00
ATOM    452  N   MET    60      36.468   5.605  38.720  1.00  0.00
ATOM    453  CA  MET    60      35.638   6.749  38.591  1.00  0.00
ATOM    454  C   MET    60      35.984   7.410  37.307  1.00  0.00
ATOM    455  O   MET    60      37.150   7.536  36.937  1.00  0.00
ATOM    456  CB  MET    60      35.872   7.714  39.755  1.00  0.00
ATOM    457  CG  MET    60      35.448   7.169  41.109  1.00  0.00
ATOM    458  SD  MET    60      35.638   8.375  42.435  1.00  0.00
ATOM    459  CE  MET    60      34.411   9.591  41.965  1.00  0.00
ATOM    460  N   ASN    61      34.942   7.806  36.561  1.00  0.00
ATOM    461  CA  ASN    61      35.177   8.446  35.310  1.00  0.00
ATOM    462  C   ASN    61      34.737   9.844  35.526  1.00  0.00
ATOM    463  O   ASN    61      33.761  10.097  36.222  1.00  0.00
ATOM    464  CB  ASN    61      34.370   7.768  34.201  1.00  0.00
ATOM    465  CG  ASN    61      34.831   6.349  33.930  1.00  0.00
ATOM    466  OD1 ASN    61      35.998   6.015  34.135  1.00  0.00
ATOM    467  ND2 ASN    61      33.913   5.509  33.466  1.00  0.00
ATOM    468  N   HIS    62      35.487  10.813  34.999  1.00  0.00
ATOM    469  CA  HIS    62      35.036  12.153  35.155  1.00  0.00
ATOM    470  C   HIS    62      34.935  12.662  33.768  1.00  0.00
ATOM    471  O   HIS    62      35.890  12.578  33.000  1.00  0.00
ATOM    472  CB  HIS    62      36.037  12.962  35.982  1.00  0.00
ATOM    473  CG  HIS    62      36.268  12.414  37.356  1.00  0.00
ATOM    474  ND1 HIS    62      35.466  12.732  38.430  1.00  0.00
ATOM    475  CD2 HIS    62      37.236  11.513  37.965  1.00  0.00
ATOM    476  CE1 HIS    62      35.920  12.091  39.521  1.00  0.00
ATOM    477  NE2 HIS    62      36.982  11.357  39.249  1.00  0.00
ATOM    478  N   THR    63      33.759  13.186  33.393  1.00  0.00
ATOM    479  CA  THR    63      33.669  13.632  32.043  1.00  0.00
ATOM    480  C   THR    63      33.588  15.117  32.048  1.00  0.00
ATOM    481  O   THR    63      32.649  15.704  32.568  1.00  0.00
ATOM    482  CB  THR    63      32.422  13.062  31.342  1.00  0.00
ATOM    483  OG1 THR    63      32.491  11.630  31.327  1.00  0.00
ATOM    484  CG2 THR    63      32.339  13.565  29.909  1.00  0.00
ATOM    485  N   ASP    64      34.582  15.764  31.421  1.00  0.00
ATOM    486  CA  ASP    64      34.692  17.189  31.358  1.00  0.00
ATOM    487  C   ASP    64      34.765  17.772  32.740  1.00  0.00
ATOM    488  O   ASP    64      34.222  18.854  32.931  1.00  0.00
ATOM    489  CB  ASP    64      33.479  17.789  30.643  1.00  0.00
ATOM    490  CG  ASP    64      33.741  19.191  30.129  1.00  0.00
ATOM    491  OD1 ASP    64      34.925  19.578  30.035  1.00  0.00
ATOM    492  OD2 ASP    64      32.763  19.902  29.819  1.00  0.00
ATOM    493  N   CYS    65      35.492  17.148  33.713  1.00  0.00
ATOM    494  CA  CYS    65      35.474  17.717  35.045  1.00  0.00
ATOM    495  C   CYS    65      36.695  18.476  35.409  1.00  0.00
ATOM    496  O   CYS    65      37.686  18.565  34.691  1.00  0.00
ATOM    497  CB  CYS    65      35.325  16.615  36.096  1.00  0.00
ATOM    498  SG  CYS    65      35.248  17.215  37.800  1.00  0.00
ATOM    499  N   ASN    66      36.551  19.070  36.601  1.00  0.00
ATOM    500  CA  ASN    66      37.434  19.815  37.414  1.00  0.00
ATOM    501  C   ASN    66      38.423  18.794  37.710  1.00  0.00
ATOM    502  O   ASN    66      38.091  17.671  38.077  1.00  0.00
ATOM    503  CB  ASN    66      36.706  20.342  38.653  1.00  0.00
ATOM    504  CG  ASN    66      35.704  21.429  38.321  1.00  0.00
ATOM    505  OD1 ASN    66      35.772  22.047  37.258  1.00  0.00
ATOM    506  ND2 ASN    66      34.767  21.667  39.232  1.00  0.00
ATOM    507  N   PRO    67      39.625  19.163  37.531  1.00  0.00
ATOM    508  CA  PRO    67      40.646  18.206  37.709  1.00  0.00
ATOM    509  C   PRO    67      40.735  17.775  39.111  1.00  0.00
ATOM    510  O   PRO    67      40.633  18.614  40.001  1.00  0.00
ATOM    511  CB  PRO    67      41.917  18.935  37.268  1.00  0.00
ATOM    512  CG  PRO    67      41.430  20.035  36.386  1.00  0.00
ATOM    513  CD  PRO    67      40.120  20.487  36.967  1.00  0.00
ATOM    514  N   VAL    68      40.961  16.468  39.300  1.00  0.00
ATOM    515  CA  VAL    68      41.052  15.879  40.593  1.00  0.00
ATOM    516  C   VAL    68      42.502  15.967  40.927  1.00  0.00
ATOM    517  O   VAL    68      43.343  15.634  40.095  1.00  0.00
ATOM    518  CB  VAL    68      40.568  14.417  40.583  1.00  0.00
ATOM    519  CG1 VAL    68      40.744  13.788  41.956  1.00  0.00
ATOM    520  CG2 VAL    68      39.097  14.345  40.206  1.00  0.00
ATOM    521  N   PHE    69      42.863  16.433  42.132  1.00  0.00
ATOM    522  CA  PHE    69      44.274  16.466  42.369  1.00  0.00
ATOM    523  C   PHE    69      44.584  15.753  43.645  1.00  0.00
ATOM    524  O   PHE    69      45.749  15.598  44.007  1.00  0.00
ATOM    525  CB  PHE    69      44.766  17.911  42.476  1.00  0.00
ATOM    526  CG  PHE    69      44.525  18.727  41.239  1.00  0.00
ATOM    527  CD1 PHE    69      43.505  19.662  41.196  1.00  0.00
ATOM    528  CD2 PHE    69      45.318  18.559  40.117  1.00  0.00
ATOM    529  CE1 PHE    69      43.284  20.412  40.057  1.00  0.00
ATOM    530  CE2 PHE    69      45.096  19.310  38.978  1.00  0.00
ATOM    531  CZ  PHE    69      44.085  20.233  38.945  1.00  0.00
ATOM    532  N   ARG    70      43.567  15.266  44.369  1.00  0.00
ATOM    533  CA  ARG    70      43.890  14.636  45.613  1.00  0.00
ATOM    534  C   ARG    70      43.184  13.334  45.620  1.00  0.00
ATOM    535  O   ARG    70      42.169  13.201  44.955  1.00  0.00
ATOM    536  CB  ARG    70      43.429  15.501  46.787  1.00  0.00
ATOM    537  CG  ARG    70      44.108  16.859  46.863  1.00  0.00
ATOM    538  CD  ARG    70      45.577  16.721  47.228  1.00  0.00
ATOM    539  NE  ARG    70      46.226  18.021  47.388  1.00  0.00
ATOM    540  CZ  ARG    70      46.789  18.701  46.395  1.00  0.00
ATOM    541  NH1 ARG    70      47.356  19.876  46.634  1.00  0.00
ATOM    542  NH2 ARG    70      46.785  18.205  45.165  1.00  0.00
ATOM    543  N   GLU    71      43.730  12.319  46.307  1.00  0.00
ATOM    544  CA  GLU    71      43.066  11.055  46.465  1.00  0.00
ATOM    545  C   GLU    71      43.540  10.519  47.774  1.00  0.00
ATOM    546  O   GLU    71      44.718  10.665  48.095  1.00  0.00
ATOM    547  CB  GLU    71      43.434  10.110  45.320  1.00  0.00
ATOM    548  CG  GLU    71      42.969  10.581  43.952  1.00  0.00
ATOM    549  CD  GLU    71      43.312   9.599  42.849  1.00  0.00
ATOM    550  OE1 GLU    71      44.514   9.318  42.658  1.00  0.00
ATOM    551  OE2 GLU    71      42.380   9.112  42.176  1.00  0.00
ATOM    552  N   GLU    72      42.651   9.883  48.567  1.00  0.00
ATOM    553  CA  GLU    72      43.061   9.384  49.850  1.00  0.00
ATOM    554  C   GLU    72      42.174   8.244  50.250  1.00  0.00
ATOM    555  O   GLU    72      41.009   8.207  49.865  1.00  0.00
ATOM    556  CB  GLU    72      42.964  10.484  50.909  1.00  0.00
ATOM    557  CG  GLU    72      43.858  11.684  50.641  1.00  0.00
ATOM    558  CD  GLU    72      43.762  12.736  51.728  1.00  0.00
ATOM    559  OE1 GLU    72      42.976  12.538  52.679  1.00  0.00
ATOM    560  OE2 GLU    72      44.473  13.758  51.630  1.00  0.00
ATOM    561  N   TYR    73      42.682   7.248  51.016  1.00  0.00
ATOM    562  CA  TYR    73      41.712   6.282  51.418  1.00  0.00
ATOM    563  C   TYR    73      41.860   6.031  52.904  1.00  0.00
ATOM    564  O   TYR    73      42.895   6.361  53.469  1.00  0.00
ATOM    565  CB  TYR    73      41.918   4.969  50.660  1.00  0.00
ATOM    566  CG  TYR    73      41.754   5.094  49.162  1.00  0.00
ATOM    567  CD1 TYR    73      42.838   5.406  48.352  1.00  0.00
ATOM    568  CD2 TYR    73      40.516   4.898  48.564  1.00  0.00
ATOM    569  CE1 TYR    73      42.698   5.522  46.982  1.00  0.00
ATOM    570  CE2 TYR    73      40.357   5.010  47.195  1.00  0.00
ATOM    571  CZ  TYR    73      41.462   5.325  46.405  1.00  0.00
ATOM    572  OH  TYR    73      41.320   5.440  45.042  1.00  0.00
ATOM    573  N   PHE    74      40.803   5.555  53.614  1.00  0.00
ATOM    574  CA  PHE    74      40.909   5.196  55.006  1.00  0.00
ATOM    575  C   PHE    74      39.995   4.055  55.360  1.00  0.00
ATOM    576  O   PHE    74      38.946   3.879  54.744  1.00  0.00
ATOM    577  CB  PHE    74      40.538   6.384  55.896  1.00  0.00
ATOM    578  CG  PHE    74      40.584   6.079  57.365  1.00  0.00
ATOM    579  CD1 PHE    74      41.783   6.107  58.055  1.00  0.00
ATOM    580  CD2 PHE    74      39.428   5.763  58.058  1.00  0.00
ATOM    581  CE1 PHE    74      41.826   5.826  59.408  1.00  0.00
ATOM    582  CE2 PHE    74      39.471   5.482  59.411  1.00  0.00
ATOM    583  CZ  PHE    74      40.663   5.512  60.086  1.00  0.00
ATOM    584  N   SER    75      40.396   3.246  56.376  1.00  0.00
ATOM    585  CA  SER    75      39.758   1.990  56.674  1.00  0.00
ATOM    586  C   SER    75      39.055   2.047  57.987  1.00  0.00
ATOM    587  O   SER    75      39.630   2.472  58.988  1.00  0.00
ATOM    588  CB  SER    75      40.793   0.865  56.735  1.00  0.00
ATOM    589  OG  SER    75      40.194  -0.358  57.128  1.00  0.00
ATOM    590  N   VAL    76      37.809   1.530  58.023  1.00  0.00
ATOM    591  CA  VAL    76      37.097   1.409  59.260  1.00  0.00
ATOM    592  C   VAL    76      36.607   0.000  59.201  1.00  0.00
ATOM    593  O   VAL    76      36.631  -0.601  58.130  1.00  0.00
ATOM    594  CB  VAL    76      35.942   2.424  59.348  1.00  0.00
ATOM    595  CG1 VAL    76      36.480   3.847  59.304  1.00  0.00
ATOM    596  CG2 VAL    76      34.979   2.238  58.186  1.00  0.00
ATOM    597  N   LEU    77      36.164  -0.584  60.326  1.00  0.00
ATOM    598  CA  LEU    77      35.775  -1.964  60.270  1.00  0.00
ATOM    599  C   LEU    77      34.655  -2.109  59.282  1.00  0.00
ATOM    600  O   LEU    77      33.611  -1.469  59.396  1.00  0.00
ATOM    601  CB  LEU    77      35.304  -2.444  61.644  1.00  0.00
ATOM    602  CG  LEU    77      34.953  -3.929  61.760  1.00  0.00
ATOM    603  CD1 LEU    77      36.184  -4.792  61.532  1.00  0.00
ATOM    604  CD2 LEU    77      34.400  -4.244  63.141  1.00  0.00
ATOM    605  N   ASN    78      34.884  -2.966  58.266  1.00  0.00
ATOM    606  CA  ASN    78      33.942  -3.312  57.238  1.00  0.00
ATOM    607  C   ASN    78      33.525  -2.094  56.472  1.00  0.00
ATOM    608  O   ASN    78      32.494  -2.103  55.802  1.00  0.00
ATOM    609  CB  ASN    78      32.692  -3.948  57.849  1.00  0.00
ATOM    610  CG  ASN    78      32.963  -5.319  58.436  1.00  0.00
ATOM    611  OD1 ASN    78      33.857  -6.033  57.982  1.00  0.00
ATOM    612  ND2 ASN    78      32.190  -5.691  59.450  1.00  0.00
ATOM    613  N   LYS    79      34.337  -1.024  56.497  1.00  0.00
ATOM    614  CA  LYS    79      33.915   0.169  55.825  1.00  0.00
ATOM    615  C   LYS    79      35.062   0.697  55.019  1.00  0.00
ATOM    616  O   LYS    79      36.216   0.622  55.438  1.00  0.00
ATOM    617  CB  LYS    79      33.477   1.228  56.838  1.00  0.00
ATOM    618  CG  LYS    79      32.236   0.853  57.632  1.00  0.00
ATOM    619  CD  LYS    79      31.833   1.965  58.586  1.00  0.00
ATOM    620  CE  LYS    79      30.635   1.562  59.430  1.00  0.00
ATOM    621  NZ  LYS    79      30.230   2.642  60.371  1.00  0.00
ATOM    622  N   VAL    80      34.747   1.221  53.811  1.00  0.00
ATOM    623  CA  VAL    80      35.726   1.768  52.912  1.00  0.00
ATOM    624  C   VAL    80      34.997   2.822  52.113  1.00  0.00
ATOM    625  O   VAL    80      33.779   2.780  52.015  1.00  0.00
ATOM    626  CB  VAL    80      36.302   0.687  51.979  1.00  0.00
ATOM    627  CG1 VAL    80      37.039  -0.373  52.783  1.00  0.00
ATOM    628  CG2 VAL    80      35.187   0.008  51.198  1.00  0.00
ATOM    629  N   ALA    81      35.696   3.814  51.527  1.00  0.00
ATOM    630  CA  ALA    81      35.062   4.764  50.631  1.00  0.00
ATOM    631  C   ALA    81      36.157   5.234  49.719  1.00  0.00
ATOM    632  O   ALA    81      37.123   4.517  49.660  1.00  0.00
ATOM    633  CB  ALA    81      34.469   5.922  51.419  1.00  0.00
ATOM    634  N   THR    82      36.094   6.275  48.864  1.00  0.00
ATOM    635  CA  THR    82      37.282   6.530  48.047  1.00  0.00
ATOM    636  C   THR    82      37.598   8.005  48.034  1.00  0.00
ATOM    637  O   THR    82      36.694   8.816  47.860  1.00  0.00
ATOM    638  CB  THR    82      37.074   6.073  46.591  1.00  0.00
ATOM    639  OG1 THR    82      35.982   6.797  46.011  1.00  0.00
ATOM    640  CG2 THR    82      36.762   4.585  46.539  1.00  0.00
ATOM    641  N   SER    83      38.874   8.451  48.178  1.00  0.00
ATOM    642  CA  SER    83      38.982   9.893  48.243  1.00  0.00
ATOM    643  C   SER    83      39.500  10.402  46.990  1.00  0.00
ATOM    644  O   SER    83      40.218   9.745  46.244  1.00  0.00
ATOM    645  CB  SER    83      39.926  10.309  49.373  1.00  0.00
ATOM    646  OG  SER    83      40.118  11.713  49.386  1.00  0.00
ATOM    647  N   GLY    84      39.153  11.661  46.775  1.00  0.00
ATOM    648  CA  GLY    84      39.728  12.317  45.685  1.00  0.00
ATOM    649  C   GLY    84      39.237  13.687  45.742  1.00  0.00
ATOM    650  O   GLY    84      38.230  13.956  46.369  1.00  0.00
ATOM    651  N   PHE    85      39.982  14.634  45.176  1.00  0.00
ATOM    652  CA  PHE    85      39.344  15.819  44.731  1.00  0.00
ATOM    653  C   PHE    85      40.147  16.973  44.429  1.00  0.00
ATOM    654  O   PHE    85      41.370  16.964  44.493  1.00  0.00
ATOM    655  CB  PHE    85      38.358  16.325  45.786  1.00  0.00
ATOM    656  CG  PHE    85      39.005  16.711  47.085  1.00  0.00
ATOM    657  CD1 PHE    85      39.441  18.007  47.299  1.00  0.00
ATOM    658  CD2 PHE    85      39.177  15.779  48.093  1.00  0.00
ATOM    659  CE1 PHE    85      40.036  18.362  48.494  1.00  0.00
ATOM    660  CE2 PHE    85      39.772  16.134  49.289  1.00  0.00
ATOM    661  CZ  PHE    85      40.201  17.420  49.492  1.00  0.00
ATOM    662  N   PHE    86      39.382  17.977  43.999  1.00  0.00
ATOM    663  CA  PHE    86      39.916  19.106  43.351  1.00  0.00
ATOM    664  C   PHE    86      40.453  20.008  44.404  1.00  0.00
ATOM    665  O   PHE    86      39.844  20.221  45.448  1.00  0.00
ATOM    666  CB  PHE    86      38.831  19.826  42.547  1.00  0.00
ATOM    667  CG  PHE    86      39.337  21.003  41.764  1.00  0.00
ATOM    668  CD1 PHE    86      40.009  20.820  40.568  1.00  0.00
ATOM    669  CD2 PHE    86      39.142  22.294  42.224  1.00  0.00
ATOM    670  CE1 PHE    86      40.475  21.904  39.848  1.00  0.00
ATOM    671  CE2 PHE    86      39.608  23.377  41.504  1.00  0.00
ATOM    672  CZ  PHE    86      40.272  23.187  40.320  1.00  0.00
ATOM    673  N   THR    87      41.625  20.591  44.142  1.00  0.00
ATOM    674  CA  THR    87      42.311  21.307  45.169  1.00  0.00
ATOM    675  C   THR    87      41.974  22.755  45.151  1.00  0.00
ATOM    676  O   THR    87      41.645  23.330  44.116  1.00  0.00
ATOM    677  CB  THR    87      43.839  21.192  45.013  1.00  0.00
ATOM    678  OG1 THR    87      44.228  19.815  45.088  1.00  0.00
ATOM    679  CG2 THR    87      44.546  21.965  46.116  1.00  0.00
ATOM    680  N   GLY    88      42.053  23.365  46.351  1.00  0.00
ATOM    681  CA  GLY    88      41.804  24.758  46.562  1.00  0.00
ATOM    682  C   GLY    88      43.002  25.496  46.051  1.00  0.00
ATOM    683  O   GLY    88      43.966  24.906  45.572  1.00  0.00
ATOM    684  N   GLU    89      42.943  26.834  46.146  1.00  0.00
ATOM    685  CA  GLU    89      43.868  27.738  45.527  1.00  0.00
ATOM    686  C   GLU    89      45.281  27.750  46.027  1.00  0.00
ATOM    687  O   GLU    89      46.198  27.721  45.211  1.00  0.00
ATOM    688  CB  GLU    89      43.394  29.184  45.689  1.00  0.00
ATOM    689  CG  GLU    89      42.124  29.510  44.920  1.00  0.00
ATOM    690  CD  GLU    89      40.873  29.041  45.637  1.00  0.00
ATOM    691  OE1 GLU    89      40.992  28.545  46.777  1.00  0.00
ATOM    692  OE2 GLU    89      39.773  29.170  45.059  1.00  0.00
ATOM    693  N   ASN    90      45.555  27.782  47.343  1.00  0.00
ATOM    694  CA  ASN    90      46.952  28.024  47.587  1.00  0.00
ATOM    695  C   ASN    90      47.690  26.855  48.150  1.00  0.00
ATOM    696  O   ASN    90      48.538  27.039  49.020  1.00  0.00
ATOM    697  CB  ASN    90      47.131  29.169  48.586  1.00  0.00
ATOM    698  CG  ASN    90      46.518  28.864  49.938  1.00  0.00
ATOM    699  OD1 ASN    90      45.782  27.890  50.091  1.00  0.00
ATOM    700  ND2 ASN    90      46.820  29.700  50.925  1.00  0.00
ATOM    701  N   ARG    91      47.470  25.636  47.612  1.00  0.00
ATOM    702  CA  ARG    91      48.175  24.499  48.134  1.00  0.00
ATOM    703  C   ARG    91      49.033  23.939  47.037  1.00  0.00
ATOM    704  O   ARG    91      49.212  22.729  46.918  1.00  0.00
ATOM    705  CB  ARG    91      47.190  23.431  48.613  1.00  0.00
ATOM    706  CG  ARG    91      46.323  23.866  49.784  1.00  0.00
ATOM    707  CD  ARG    91      47.168  24.192  51.005  1.00  0.00
ATOM    708  NE  ARG    91      47.957  23.044  51.446  1.00  0.00
ATOM    709  CZ  ARG    91      47.493  22.075  52.228  1.00  0.00
ATOM    710  NH1 ARG    91      48.284  21.070  52.579  1.00  0.00
ATOM    711  NH2 ARG    91      46.239  22.114  52.658  1.00  0.00
ATOM    712  N   TYR    92      49.614  24.837  46.228  1.00  0.00
ATOM    713  CA  TYR    92      50.530  24.558  45.159  1.00  0.00
ATOM    714  C   TYR    92      49.877  23.840  44.016  1.00  0.00
ATOM    715  O   TYR    92      50.530  23.569  43.011  1.00  0.00
ATOM    716  CB  TYR    92      51.679  23.678  45.654  1.00  0.00
ATOM    717  CG  TYR    92      52.452  24.273  46.810  1.00  0.00
ATOM    718  CD1 TYR    92      52.300  23.776  48.098  1.00  0.00
ATOM    719  CD2 TYR    92      53.331  25.329  46.609  1.00  0.00
ATOM    720  CE1 TYR    92      53.003  24.313  49.160  1.00  0.00
ATOM    721  CE2 TYR    92      54.042  25.879  47.659  1.00  0.00
ATOM    722  CZ  TYR    92      53.870  25.361  48.942  1.00  0.00
ATOM    723  OH  TYR    92      54.571  25.898  49.998  1.00  0.00
ATOM    724  N   GLN    93      48.562  23.572  44.079  1.00  0.00
ATOM    725  CA  GLN    93      47.969  22.856  42.983  1.00  0.00
ATOM    726  C   GLN    93      47.195  23.848  42.162  1.00  0.00
ATOM    727  O   GLN    93      46.632  24.803  42.693  1.00  0.00
ATOM    728  CB  GLN    93      47.032  21.763  43.501  1.00  0.00
ATOM    729  CG  GLN    93      47.719  20.714  44.362  1.00  0.00
ATOM    730  CD  GLN    93      48.767  19.930  43.598  1.00  0.00
ATOM    731  OE1 GLN    93      48.486  19.364  42.542  1.00  0.00
ATOM    732  NE2 GLN    93      49.983  19.894  44.132  1.00  0.00
ATOM    733  N   ASN    94      47.161  23.651  40.825  1.00  0.00
ATOM    734  CA  ASN    94      46.566  24.617  39.939  1.00  0.00
ATOM    735  C   ASN    94      45.079  24.478  39.971  1.00  0.00
ATOM    736  O   ASN    94      44.543  23.453  39.553  1.00  0.00
ATOM    737  CB  ASN    94      47.053  24.400  38.505  1.00  0.00
ATOM    738  CG  ASN    94      46.570  25.479  37.556  1.00  0.00
ATOM    739  OD1 ASN    94      45.545  26.118  37.796  1.00  0.00
ATOM    740  ND2 ASN    94      47.309  25.687  36.473  1.00  0.00
ATOM    741  N   ILE    95      44.358  25.533  40.422  1.00  0.00
ATOM    742  CA  ILE    95      42.946  25.336  40.556  1.00  0.00
ATOM    743  C   ILE    95      42.153  25.915  39.414  1.00  0.00
ATOM    744  O   ILE    95      40.944  26.096  39.545  1.00  0.00
ATOM    745  CB  ILE    95      42.404  25.993  41.839  1.00  0.00
ATOM    746  CG1 ILE    95      42.666  27.500  41.818  1.00  0.00
ATOM    747  CG2 ILE    95      43.081  25.403  43.067  1.00  0.00
ATOM    748  CD1 ILE    95      41.918  28.264  42.889  1.00  0.00
ATOM    749  N   SER    96      42.755  26.067  38.220  1.00  0.00
ATOM    750  CA  SER    96      42.057  26.659  37.107  1.00  0.00
ATOM    751  C   SER    96      40.862  25.814  36.699  1.00  0.00
ATOM    752  O   SER    96      40.603  24.783  37.284  1.00  0.00
ATOM    753  CB  SER    96      42.986  26.785  35.898  1.00  0.00
ATOM    754  OG  SER    96      43.348  25.509  35.398  1.00  0.00
ATOM    755  N   LYS    97      40.295  26.159  35.531  1.00  0.00
ATOM    756  CA  LYS    97      38.988  26.185  34.888  1.00  0.00
ATOM    757  C   LYS    97      37.842  25.175  34.666  1.00  0.00
ATOM    758  O   LYS    97      36.742  25.711  34.750  1.00  0.00
ATOM    759  CB  LYS    97      39.128  26.527  33.403  1.00  0.00
ATOM    760  CG  LYS    97      39.521  27.970  33.133  1.00  0.00
ATOM    761  CD  LYS    97      39.618  28.246  31.642  1.00  0.00
ATOM    762  CE  LYS    97      40.016  29.688  31.372  1.00  0.00
ATOM    763  NZ  LYS    97      40.164  29.960  29.915  1.00  0.00
ATOM    764  N   VAL    98      37.866  23.839  34.371  1.00  0.00
ATOM    765  CA  VAL    98      36.547  23.311  33.929  1.00  0.00
ATOM    766  C   VAL    98      36.068  22.019  34.626  1.00  0.00
ATOM    767  O   VAL    98      36.905  21.378  35.250  1.00  0.00
ATOM    768  CB  VAL    98      36.549  22.974  32.426  1.00  0.00
ATOM    769  CG1 VAL    98      36.804  24.226  31.600  1.00  0.00
ATOM    770  CG2 VAL    98      37.636  21.959  32.109  1.00  0.00
ATOM    771  N   CYS    99      34.727  21.609  34.586  1.00  0.00
ATOM    772  CA  CYS    99      34.285  20.373  35.283  1.00  0.00
ATOM    773  C   CYS    99      32.873  19.775  35.095  1.00  0.00
ATOM    774  O   CYS    99      31.900  20.512  34.975  1.00  0.00
ATOM    775  CB  CYS    99      34.350  20.561  36.800  1.00  0.00
ATOM    776  SG  CYS    99      33.954  19.077  37.754  1.00  0.00
ATOM    777  N   THR   100      32.786  18.387  35.068  1.00  0.00
ATOM    778  CA  THR   100      31.681  17.462  35.329  1.00  0.00
ATOM    779  C   THR   100      32.187  16.011  35.605  1.00  0.00
ATOM    780  O   THR   100      33.177  15.588  35.018  1.00  0.00
ATOM    781  CB  THR   100      30.715  17.385  34.132  1.00  0.00
ATOM    782  OG1 THR   100      29.601  16.548  34.467  1.00  0.00
ATOM    783  CG2 THR   100      31.419  16.805  32.915  1.00  0.00
ATOM    784  N   LEU   101      31.493  15.164  36.440  1.00  0.00
ATOM    785  CA  LEU   101      32.033  13.913  37.018  1.00  0.00
ATOM    786  C   LEU   101      31.353  12.605  36.580  1.00  0.00
ATOM    787  O   LEU   101      30.614  12.610  35.598  1.00  0.00
ATOM    788  CB  LEU   101      31.918  13.934  38.544  1.00  0.00
ATOM    789  CG  LEU   101      32.657  15.065  39.263  1.00  0.00
ATOM    790  CD1 LEU   101      32.319  15.070  40.746  1.00  0.00
ATOM    791  CD2 LEU   101      34.162  14.900  39.119  1.00  0.00
ATOM    792  N   ASN   102      31.740  11.435  37.233  1.00  0.00
ATOM    793  CA  ASN   102      31.158  10.073  37.172  1.00  0.00
ATOM    794  C   ASN   102      31.850   9.096  38.150  1.00  0.00
ATOM    795  O   ASN   102      32.942   9.392  38.637  1.00  0.00
ATOM    796  CB  ASN   102      31.300   9.492  35.764  1.00  0.00
ATOM    797  CG  ASN   102      30.537   8.194  35.589  1.00  0.00
ATOM    798  OD1 ASN   102      29.515   7.971  36.239  1.00  0.00
ATOM    799  ND2 ASN   102      31.032   7.332  34.709  1.00  0.00
ATOM    800  N   PHE   103      31.244   7.891  38.456  1.00  0.00
ATOM    801  CA  PHE   103      31.807   6.922  39.407  1.00  0.00
ATOM    802  C   PHE   103      31.395   5.476  39.124  1.00  0.00
ATOM    803  O   PHE   103      30.473   5.232  38.346  1.00  0.00
ATOM    804  CB  PHE   103      31.349   7.241  40.832  1.00  0.00
ATOM    805  CG  PHE   103      29.865   7.132  41.030  1.00  0.00
ATOM    806  CD1 PHE   103      29.297   5.953  41.482  1.00  0.00
ATOM    807  CD2 PHE   103      29.035   8.208  40.765  1.00  0.00
ATOM    808  CE1 PHE   103      27.931   5.852  41.664  1.00  0.00
ATOM    809  CE2 PHE   103      27.669   8.107  40.948  1.00  0.00
ATOM    810  CZ  PHE   103      27.116   6.936  41.395  1.00  0.00
ATOM    811  N   GLU   104      32.099   4.475  39.752  1.00  0.00
ATOM    812  CA  GLU   104      31.802   3.050  39.620  1.00  0.00
ATOM    813  C   GLU   104      32.573   2.259  40.677  1.00  0.00
ATOM    814  O   GLU   104      33.651   2.679  41.095  1.00  0.00
ATOM    815  CB  GLU   104      32.207   2.544  38.234  1.00  0.00
ATOM    816  CG  GLU   104      31.936   1.066  38.009  1.00  0.00
ATOM    817  CD  GLU   104      32.282   0.617  36.603  1.00  0.00
ATOM    818  OE1 GLU   104      32.828   1.438  35.835  1.00  0.00
ATOM    819  OE2 GLU   104      32.008  -0.554  36.268  1.00  0.00
ATOM    820  N   ILE   105      32.046   1.091  41.153  1.00  0.00
ATOM    821  CA  ILE   105      32.722   0.306  42.176  1.00  0.00
ATOM    822  C   ILE   105      32.712  -1.166  41.824  1.00  0.00
ATOM    823  O   ILE   105      31.731  -1.672  41.280  1.00  0.00
ATOM    824  CB  ILE   105      32.042   0.462  43.549  1.00  0.00
ATOM    825  CG1 ILE   105      32.083   1.924  44.001  1.00  0.00
ATOM    826  CG2 ILE   105      32.751  -0.385  44.594  1.00  0.00
ATOM    827  CD1 ILE   105      31.280   2.198  45.254  1.00  0.00
ATOM    828  N   LYS   106      33.819  -1.893  42.129  1.00  0.00
ATOM    829  CA  LYS   106      33.931  -3.312  41.863  1.00  0.00
ATOM    830  C   LYS   106      34.686  -3.956  42.994  1.00  0.00
ATOM    831  O   LYS   106      35.334  -3.280  43.790  1.00  0.00
ATOM    832  CB  LYS   106      34.680  -3.554  40.551  1.00  0.00
ATOM    833  CG  LYS   106      33.954  -3.039  39.318  1.00  0.00
ATOM    834  CD  LYS   106      34.743  -3.329  38.052  1.00  0.00
ATOM    835  CE  LYS   106      34.016  -2.817  36.819  1.00  0.00
ATOM    836  NZ  LYS   106      34.756  -3.132  35.566  1.00  0.00
ATOM    837  N   CYS   107      34.616  -5.303  43.091  1.00  0.00
ATOM    838  CA  CYS   107      35.284  -6.015  44.149  1.00  0.00
ATOM    839  C   CYS   107      36.635  -6.450  43.696  1.00  0.00
ATOM    840  O   CYS   107      36.800  -6.962  42.591  1.00  0.00
ATOM    841  CB  CYS   107      34.480  -7.253  44.553  1.00  0.00
ATOM    842  SG  CYS   107      35.223  -8.224  45.885  1.00  0.00
ATOM    843  N   ASN   108      37.656  -6.247  44.553  1.00  0.00
ATOM    844  CA  ASN   108      38.962  -6.692  44.171  1.00  0.00
ATOM    845  C   ASN   108      39.619  -7.366  45.328  1.00  0.00
ATOM    846  O   ASN   108      39.444  -6.976  46.481  1.00  0.00
ATOM    847  CB  ASN   108      39.825  -5.507  43.733  1.00  0.00
ATOM    848  CG  ASN   108      41.183  -5.936  43.212  1.00  0.00
ATOM    849  OD1 ASN   108      42.040  -6.379  43.977  1.00  0.00
ATOM    850  ND2 ASN   108      41.382  -5.805  41.906  1.00  0.00
ATOM    851  N   ASN   109      40.366  -8.450  45.044  1.00  0.00
ATOM    852  CA  ASN   109      41.071  -9.099  46.107  1.00  0.00
ATOM    853  C   ASN   109      42.517  -8.843  45.864  1.00  0.00
ATOM    854  O   ASN   109      43.212  -9.654  45.254  1.00  0.00
ATOM    855  CB  ASN   109      40.782 -10.601  46.103  1.00  0.00
ATOM    856  CG  ASN   109      41.390 -11.315  47.294  1.00  0.00
ATOM    857  OD1 ASN   109      42.300 -10.798  47.941  1.00  0.00
ATOM    858  ND2 ASN   109      40.888 -12.509  47.587  1.00  0.00
ATOM    859  N   LYS   110      43.023  -7.706  46.368  1.00  0.00
ATOM    860  CA  LYS   110      44.410  -7.452  46.167  1.00  0.00
ATOM    861  C   LYS   110      45.017  -7.347  47.517  1.00  0.00
ATOM    862  O   LYS   110      44.564  -6.577  48.362  1.00  0.00
ATOM    863  CB  LYS   110      44.609  -6.151  45.387  1.00  0.00
ATOM    864  CG  LYS   110      46.064  -5.809  45.112  1.00  0.00
ATOM    865  CD  LYS   110      46.645  -6.701  44.027  1.00  0.00
ATOM    866  CE  LYS   110      47.995  -6.186  43.553  1.00  0.00
ATOM    867  NZ  LYS   110      48.677  -7.161  42.658  1.00  0.00
ATOM    868  N   GLY   111      46.062  -8.153  47.763  1.00  0.00
ATOM    869  CA  GLY   111      46.680  -8.070  49.046  1.00  0.00
ATOM    870  C   GLY   111      48.037  -7.530  48.791  1.00  0.00
ATOM    871  O   GLY   111      48.977  -8.260  48.481  1.00  0.00
ATOM    872  N   SER   112      48.174  -6.210  48.963  1.00  0.00
ATOM    873  CA  SER   112      49.433  -5.593  48.718  1.00  0.00
ATOM    874  C   SER   112      49.610  -4.582  49.791  1.00  0.00
ATOM    875  O   SER   112      48.641  -4.133  50.403  1.00  0.00
ATOM    876  CB  SER   112      49.444  -4.927  47.341  1.00  0.00
ATOM    877  OG  SER   112      49.227  -5.878  46.313  1.00  0.00
ATOM    878  N   SER   113      50.872  -4.190  50.032  1.00  0.00
ATOM    879  CA  SER   113      51.110  -3.215  51.046  1.00  0.00
ATOM    880  C   SER   113      50.552  -1.941  50.520  1.00  0.00
ATOM    881  O   SER   113      50.460  -1.738  49.311  1.00  0.00
ATOM    882  CB  SER   113      52.609  -3.081  51.319  1.00  0.00
ATOM    883  OG  SER   113      53.285  -2.534  50.200  1.00  0.00
ATOM    884  N   PHE   114      50.153  -1.043  51.433  1.00  0.00
ATOM    885  CA  PHE   114      49.461   0.134  51.007  1.00  0.00
ATOM    886  C   PHE   114      50.500   1.148  50.686  1.00  0.00
ATOM    887  O   PHE   114      51.466   1.315  51.430  1.00  0.00
ATOM    888  CB  PHE   114      48.542   0.647  52.118  1.00  0.00
ATOM    889  CG  PHE   114      47.365  -0.246  52.391  1.00  0.00
ATOM    890  CD1 PHE   114      47.393  -1.150  53.438  1.00  0.00
ATOM    891  CD2 PHE   114      46.231  -0.182  51.601  1.00  0.00
ATOM    892  CE1 PHE   114      46.311  -1.972  53.690  1.00  0.00
ATOM    893  CE2 PHE   114      45.148  -1.003  51.853  1.00  0.00
ATOM    894  CZ  PHE   114      45.185  -1.895  52.892  1.00  0.00
ATOM    895  N   LYS   115      50.337   1.850  49.552  1.00  0.00
ATOM    896  CA  LYS   115      51.291   2.884  49.291  1.00  0.00
ATOM    897  C   LYS   115      50.706   4.127  49.892  1.00  0.00
ATOM    898  O   LYS   115      49.588   4.512  49.556  1.00  0.00
ATOM    899  CB  LYS   115      51.502   3.050  47.785  1.00  0.00
ATOM    900  CG  LYS   115      52.590   4.046  47.417  1.00  0.00
ATOM    901  CD  LYS   115      52.753   4.154  45.910  1.00  0.00
ATOM    902  CE  LYS   115      53.860   5.129  45.542  1.00  0.00
ATOM    903  NZ  LYS   115      54.019   5.259  44.067  1.00  0.00
ATOM    904  N   GLN   116      51.441   4.787  50.814  1.00  0.00
ATOM    905  CA  GLN   116      50.873   5.932  51.470  1.00  0.00
ATOM    906  C   GLN   116      51.964   6.910  51.777  1.00  0.00
ATOM    907  O   GLN   116      53.140   6.553  51.836  1.00  0.00
ATOM    908  CB  GLN   116      50.188   5.518  52.774  1.00  0.00
ATOM    909  CG  GLN   116      51.134   4.944  53.817  1.00  0.00
ATOM    910  CD  GLN   116      50.421   4.552  55.096  1.00  0.00
ATOM    911  OE1 GLN   116      49.200   4.671  55.200  1.00  0.00
ATOM    912  NE2 GLN   116      51.184   4.082  56.076  1.00  0.00
ATOM    913  N   LEU   117      51.587   8.192  51.973  1.00  0.00
ATOM    914  CA  LEU   117      52.552   9.184  52.352  1.00  0.00
ATOM    915  C   LEU   117      52.275   9.634  53.750  1.00  0.00
ATOM    916  O   LEU   117      51.339   9.185  54.404  1.00  0.00
ATOM    917  CB  LEU   117      52.476  10.391  51.415  1.00  0.00
ATOM    918  CG  LEU   117      52.666  10.105  49.924  1.00  0.00
ATOM    919  CD1 LEU   117      52.445  11.365  49.102  1.00  0.00
ATOM    920  CD2 LEU   117      54.073   9.598  49.649  1.00  0.00
ATOM    921  N   THR   118      53.166  10.448  54.333  1.00  0.00
ATOM    922  CA  THR   118      52.779  10.899  55.635  1.00  0.00
ATOM    923  C   THR   118      52.652  12.386  55.553  1.00  0.00
ATOM    924  O   THR   118      53.187  13.123  56.378  1.00  0.00
ATOM    925  CB  THR   118      53.827  10.520  56.698  1.00  0.00
ATOM    926  OG1 THR   118      55.097  11.079  56.342  1.00  0.00
ATOM    927  CG2 THR   118      53.964   9.008  56.795  1.00  0.00
ATOM    928  N   LYS   119      51.873  12.880  54.582  1.00  0.00
ATOM    929  CA  LYS   119      51.726  14.303  54.466  1.00  0.00
ATOM    930  C   LYS   119      50.289  14.561  54.751  1.00  0.00
ATOM    931  O   LYS   119      49.447  13.694  54.528  1.00  0.00
ATOM    932  CB  LYS   119      52.106  14.768  53.059  1.00  0.00
ATOM    933  CG  LYS   119      53.572  14.567  52.713  1.00  0.00
ATOM    934  CD  LYS   119      53.890  15.094  51.323  1.00  0.00
ATOM    935  CE  LYS   119      55.362  14.917  50.989  1.00  0.00
ATOM    936  NZ  LYS   119      55.693  15.455  49.640  1.00  0.00
ATOM    937  N   ALA   120      49.965  15.756  55.269  1.00  0.00
ATOM    938  CA  ALA   120      48.598  16.024  55.593  1.00  0.00
ATOM    939  C   ALA   120      47.800  15.948  54.333  1.00  0.00
ATOM    940  O   ALA   120      48.277  16.283  53.250  1.00  0.00
ATOM    941  CB  ALA   120      48.460  17.410  56.205  1.00  0.00
ATOM    942  N   LYS   121      46.549  15.468  54.460  1.00  0.00
ATOM    943  CA  LYS   121      45.658  15.309  53.351  1.00  0.00
ATOM    944  C   LYS   121      45.315  16.681  52.876  1.00  0.00
ATOM    945  O   LYS   121      44.861  17.512  53.659  1.00  0.00
ATOM    946  CB  LYS   121      44.393  14.564  53.782  1.00  0.00
ATOM    947  CG  LYS   121      43.545  15.315  54.795  1.00  0.00
ATOM    948  CD  LYS   121      42.206  14.629  55.011  1.00  0.00
ATOM    949  CE  LYS   121      41.312  15.441  55.933  1.00  0.00
ATOM    950  NZ  LYS   121      39.956  14.840  56.063  1.00  0.00
ATOM    951  N   ASN   122      45.498  16.949  51.570  1.00  0.00
ATOM    952  CA  ASN   122      45.193  18.261  51.070  1.00  0.00
ATOM    953  C   ASN   122      43.706  18.353  50.917  1.00  0.00
ATOM    954  O   ASN   122      43.057  17.382  50.535  1.00  0.00
ATOM    955  CB  ASN   122      45.871  18.490  49.718  1.00  0.00
ATOM    956  CG  ASN   122      47.331  18.873  49.856  1.00  0.00
ATOM    957  OD1 ASN   122      48.019  18.419  50.770  1.00  0.00
ATOM    958  ND2 ASN   122      47.810  19.713  48.945  1.00  0.00
ATOM    959  N   ASP   123      43.126  19.540  51.202  1.00  0.00
ATOM    960  CA  ASP   123      41.693  19.647  51.238  1.00  0.00
ATOM    961  C   ASP   123      41.168  20.690  50.300  1.00  0.00
ATOM    962  O   ASP   123      41.828  21.674  49.973  1.00  0.00
ATOM    963  CB  ASP   123      41.219  20.020  52.644  1.00  0.00
ATOM    964  CG  ASP   123      41.528  18.945  53.667  1.00  0.00
ATOM    965  OD1 ASP   123      41.202  17.767  53.409  1.00  0.00
ATOM    966  OD2 ASP   123      42.096  19.280  54.728  1.00  0.00
ATOM    967  N   ASP   124      39.949  20.420  49.793  1.00  0.00
ATOM    968  CA  ASP   124      39.163  21.187  48.865  1.00  0.00
ATOM    969  C   ASP   124      38.599  22.393  49.575  1.00  0.00
ATOM    970  O   ASP   124      38.342  23.427  48.961  1.00  0.00
ATOM    971  CB  ASP   124      38.011  20.344  48.314  1.00  0.00
ATOM    972  CG  ASP   124      37.063  19.873  49.400  1.00  0.00
ATOM    973  OD1 ASP   124      37.532  19.220  50.355  1.00  0.00
ATOM    974  OD2 ASP   124      35.851  20.157  49.294  1.00  0.00
ATOM    975  N   GLY   125      38.332  22.275  50.893  1.00  0.00
ATOM    976  CA  GLY   125      37.795  23.384  51.637  1.00  0.00
ATOM    977  C   GLY   125      36.314  23.422  51.425  1.00  0.00
ATOM    978  O   GLY   125      35.650  24.395  51.780  1.00  0.00
ATOM    979  N   MET   126      35.753  22.340  50.856  1.00  0.00
ATOM    980  CA  MET   126      34.354  22.304  50.536  1.00  0.00
ATOM    981  C   MET   126      33.647  21.547  51.617  1.00  0.00
ATOM    982  O   MET   126      34.140  20.525  52.092  1.00  0.00
ATOM    983  CB  MET   126      34.130  21.609  49.191  1.00  0.00
ATOM    984  CG  MET   126      34.733  22.344  48.005  1.00  0.00
ATOM    985  SD  MET   126      33.863  23.875  47.618  1.00  0.00
ATOM    986  CE  MET   126      34.997  25.087  48.290  1.00  0.00
ATOM    987  N   MET   127      32.453  22.030  52.018  1.00  0.00
ATOM    988  CA  MET   127      31.690  21.391  53.054  1.00  0.00
ATOM    989  C   MET   127      30.477  20.797  52.402  1.00  0.00
ATOM    990  O   MET   127      29.837  21.435  51.568  1.00  0.00
ATOM    991  CB  MET   127      31.274  22.409  54.118  1.00  0.00
ATOM    992  CG  MET   127      32.428  22.947  54.947  1.00  0.00
ATOM    993  SD  MET   127      31.881  24.038  56.275  1.00  0.00
ATOM    994  CE  MET   127      31.086  22.865  57.371  1.00  0.00
ATOM    995  N   SER   128      30.109  19.558  52.791  1.00  0.00
ATOM    996  CA  SER   128      29.055  18.860  52.110  1.00  0.00
ATOM    997  C   SER   128      27.733  19.082  52.768  1.00  0.00
ATOM    998  O   SER   128      27.386  18.406  53.735  1.00  0.00
ATOM    999  CB  SER   128      29.327  17.354  52.102  1.00  0.00
ATOM   1000  OG  SER   128      28.270  16.648  51.477  1.00  0.00
ATOM   1001  N   HIS   129      26.926  20.009  52.216  1.00  0.00
ATOM   1002  CA  HIS   129      25.640  20.233  52.807  1.00  0.00
ATOM   1003  C   HIS   129      24.567  20.155  51.739  1.00  0.00
ATOM   1004  O   HIS   129      23.835  21.130  51.571  1.00  0.00
ATOM   1005  CB  HIS   129      25.585  21.614  53.463  1.00  0.00
ATOM   1006  CG  HIS   129      26.609  21.814  54.536  1.00  0.00
ATOM   1007  ND1 HIS   129      26.467  21.300  55.807  1.00  0.00
ATOM   1008  CD2 HIS   129      27.893  22.494  54.632  1.00  0.00
ATOM   1009  CE1 HIS   129      27.540  21.643  56.541  1.00  0.00
ATOM   1010  NE2 HIS   129      28.400  22.360  55.843  1.00  0.00
ATOM   1011  N   SER   130      24.413  19.015  51.003  1.00  0.00
ATOM   1012  CA  SER   130      23.336  18.957  50.028  1.00  0.00
ATOM   1013  C   SER   130      23.220  17.576  49.354  1.00  0.00
ATOM   1014  O   SER   130      23.880  16.631  49.780  1.00  0.00
ATOM   1015  CB  SER   130      23.561  19.987  48.919  1.00  0.00
ATOM   1016  OG  SER   130      22.414  20.108  48.095  1.00  0.00
ATOM   1017  N   GLU   131      22.384  17.507  48.262  1.00  0.00
ATOM   1018  CA  GLU   131      21.775  16.576  47.280  1.00  0.00
ATOM   1019  C   GLU   131      22.230  15.117  47.138  1.00  0.00
ATOM   1020  O   GLU   131      23.194  14.759  47.809  1.00  0.00
ATOM   1021  CB  GLU   131      21.956  17.105  45.856  1.00  0.00
ATOM   1022  CG  GLU   131      23.405  17.189  45.405  1.00  0.00
ATOM   1023  CD  GLU   131      23.548  17.753  44.005  1.00  0.00
ATOM   1024  OE1 GLU   131      23.098  18.896  43.776  1.00  0.00
ATOM   1025  OE2 GLU   131      24.110  17.053  43.136  1.00  0.00
ATOM   1026  N   THR   132      21.517  14.302  46.229  1.00  0.00
ATOM   1027  CA  THR   132      21.391  12.821  46.056  1.00  0.00
ATOM   1028  C   THR   132      21.909  12.032  44.790  1.00  0.00
ATOM   1029  O   THR   132      21.932  12.580  43.691  1.00  0.00
ATOM   1030  CB  THR   132      19.918  12.373  46.079  1.00  0.00
ATOM   1031  OG1 THR   132      19.204  13.013  45.013  1.00  0.00
ATOM   1032  CG2 THR   132      19.267  12.749  47.402  1.00  0.00
ATOM   1033  N   VAL   133      22.439  10.736  44.958  1.00  0.00
ATOM   1034  CA  VAL   133      22.663   9.660  43.932  1.00  0.00
ATOM   1035  C   VAL   133      23.668   8.531  44.356  1.00  0.00
ATOM   1036  O   VAL   133      24.562   8.878  45.116  1.00  0.00
ATOM   1037  CB  VAL   133      23.229  10.239  42.622  1.00  0.00
ATOM   1038  CG1 VAL   133      23.617   9.118  41.669  1.00  0.00
ATOM   1039  CG2 VAL   133      22.192  11.116  41.936  1.00  0.00
ATOM   1040  N   THR   134      23.592   7.192  43.897  1.00  0.00
ATOM   1041  CA  THR   134      24.567   6.090  44.211  1.00  0.00
ATOM   1042  C   THR   134      24.401   4.811  43.319  1.00  0.00
ATOM   1043  O   THR   134      23.656   4.831  42.339  1.00  0.00
ATOM   1044  CB  THR   134      24.426   5.610  45.667  1.00  0.00
ATOM   1045  OG1 THR   134      25.532   4.762  46.003  1.00  0.00
ATOM   1046  CG2 THR   134      23.134   4.829  45.848  1.00  0.00
ATOM   1047  N   LEU   135      25.157   3.680  43.601  1.00  0.00
ATOM   1048  CA  LEU   135      25.194   2.361  42.949  1.00  0.00
ATOM   1049  C   LEU   135      25.592   1.259  43.942  1.00  0.00
ATOM   1050  O   LEU   135      25.742   1.529  45.133  1.00  0.00
ATOM   1051  CB  LEU   135      26.210   2.357  41.805  1.00  0.00
ATOM   1052  CG  LEU   135      25.954   3.347  40.667  1.00  0.00
ATOM   1053  CD1 LEU   135      27.173   3.454  39.763  1.00  0.00
ATOM   1054  CD2 LEU   135      24.772   2.899  39.821  1.00  0.00
ATOM   1055  N   ALA   136      25.698  -0.042  43.501  1.00  0.00
ATOM   1056  CA  ALA   136      26.182  -1.094  44.393  1.00  0.00
ATOM   1057  C   ALA   136      26.147  -2.485  43.785  1.00  0.00
ATOM   1058  O   ALA   136      25.519  -2.712  42.752  1.00  0.00
ATOM   1059  CB  ALA   136      25.336  -1.150  45.655  1.00  0.00
ATOM   1060  N   GLY   137      26.818  -3.465  44.461  1.00  0.00
ATOM   1061  CA  GLY   137      26.925  -4.847  44.045  1.00  0.00
ATOM   1062  C   GLY   137      27.170  -5.699  45.260  1.00  0.00
ATOM   1063  O   GLY   137      27.097  -5.226  46.389  1.00  0.00
ATOM   1064  N   ASP   138      27.505  -6.990  45.059  1.00  0.00
ATOM   1065  CA  ASP   138      27.563  -7.933  46.144  1.00  0.00
ATOM   1066  C   ASP   138      28.596  -7.601  47.185  1.00  0.00
ATOM   1067  O   ASP   138      28.295  -7.605  48.377  1.00  0.00
ATOM   1068  CB  ASP   138      27.901  -9.331  45.622  1.00  0.00
ATOM   1069  CG  ASP   138      26.746  -9.968  44.874  1.00  0.00
ATOM   1070  OD1 ASP   138      25.618  -9.441  44.962  1.00  0.00
ATOM   1071  OD2 ASP   138      26.970 -10.996  44.200  1.00  0.00
ATOM   1072  N   CYS   139      29.836  -7.278  46.790  1.00  0.00
ATOM   1073  CA  CYS   139      30.845  -7.050  47.783  1.00  0.00
ATOM   1074  C   CYS   139      30.488  -5.811  48.516  1.00  0.00
ATOM   1075  O   CYS   139      30.898  -5.591  49.655  1.00  0.00
ATOM   1076  CB  CYS   139      32.217  -6.886  47.125  1.00  0.00
ATOM   1077  SG  CYS   139      32.843  -8.380  46.322  1.00  0.00
ATOM   1078  N   LEU   140      29.696  -4.957  47.861  1.00  0.00
ATOM   1079  CA  LEU   140      29.378  -3.704  48.453  1.00  0.00
ATOM   1080  C   LEU   140      28.032  -3.847  49.114  1.00  0.00
ATOM   1081  O   LEU   140      26.992  -3.785  48.464  1.00  0.00
ATOM   1082  CB  LEU   140      29.325  -2.607  47.388  1.00  0.00
ATOM   1083  CG  LEU   140      30.611  -2.367  46.596  1.00  0.00
ATOM   1084  CD1 LEU   140      30.408  -1.277  45.556  1.00  0.00
ATOM   1085  CD2 LEU   140      31.740  -1.937  47.521  1.00  0.00
ATOM   1086  N   SER   141      28.024  -4.074  50.445  1.00  0.00
ATOM   1087  CA  SER   141      26.804  -4.251  51.184  1.00  0.00
ATOM   1088  C   SER   141      26.052  -2.960  51.234  1.00  0.00
ATOM   1089  O   SER   141      24.846  -2.927  50.997  1.00  0.00
ATOM   1090  CB  SER   141      27.105  -4.703  52.615  1.00  0.00
ATOM   1091  OG  SER   141      27.678  -5.998  52.631  1.00  0.00
ATOM   1092  N   SER   142      26.747  -1.852  51.556  1.00  0.00
ATOM   1093  CA  SER   142      26.056  -0.600  51.653  1.00  0.00
ATOM   1094  C   SER   142      26.961   0.445  51.079  1.00  0.00
ATOM   1095  O   SER   142      28.179   0.368  51.234  1.00  0.00
ATOM   1096  CB  SER   142      25.735  -0.277  53.114  1.00  0.00
ATOM   1097  OG  SER   142      25.057   0.963  53.225  1.00  0.00
ATOM   1098  N   VAL   143      26.386   1.448  50.383  1.00  0.00
ATOM   1099  CA  VAL   143      27.202   2.468  49.792  1.00  0.00
ATOM   1100  C   VAL   143      26.585   3.777  50.174  1.00  0.00
ATOM   1101  O   VAL   143      25.368   3.935  50.111  1.00  0.00
ATOM   1102  CB  VAL   143      27.250   2.335  48.259  1.00  0.00
ATOM   1103  CG1 VAL   143      28.080   3.455  47.652  1.00  0.00
ATOM   1104  CG2 VAL   143      27.872   1.005  47.859  1.00  0.00
ATOM   1105  N   ASP   144      27.407   4.757  50.584  1.00  0.00
ATOM   1106  CA  ASP   144      26.887   6.063  50.852  1.00  0.00
ATOM   1107  C   ASP   144      27.732   6.982  50.034  1.00  0.00
ATOM   1108  O   ASP   144      28.955   6.901  50.103  1.00  0.00
ATOM   1109  CB  ASP   144      26.994   6.387  52.343  1.00  0.00
ATOM   1110  CG  ASP   144      26.105   5.504  53.197  1.00  0.00
ATOM   1111  OD1 ASP   144      24.870   5.558  53.021  1.00  0.00
ATOM   1112  OD2 ASP   144      26.644   4.758  54.041  1.00  0.00
ATOM   1113  N   ILE   145      27.138   7.845  49.187  1.00  0.00
ATOM   1114  CA  ILE   145      28.036   8.720  48.483  1.00  0.00
ATOM   1115  C   ILE   145      27.507  10.108  48.529  1.00  0.00
ATOM   1116  O   ILE   145      26.299  10.302  48.567  1.00  0.00
ATOM   1117  CB  ILE   145      28.190   8.303  47.008  1.00  0.00
ATOM   1118  CG1 ILE   145      28.813   6.910  46.910  1.00  0.00
ATOM   1119  CG2 ILE   145      29.084   9.286  46.268  1.00  0.00
ATOM   1120  CD1 ILE   145      28.762   6.315  45.520  1.00  0.00
ATOM   1121  N   TYR   146      28.417  11.106  48.604  1.00  0.00
ATOM   1122  CA  TYR   146      28.022  12.484  48.637  1.00  0.00
ATOM   1123  C   TYR   146      28.875  13.210  47.635  1.00  0.00
ATOM   1124  O   TYR   146      30.086  13.003  47.624  1.00  0.00
ATOM   1125  CB  TYR   146      28.235  13.069  50.035  1.00  0.00
ATOM   1126  CG  TYR   146      27.391  12.417  51.107  1.00  0.00
ATOM   1127  CD1 TYR   146      27.870  11.331  51.827  1.00  0.00
ATOM   1128  CD2 TYR   146      26.117  12.891  51.395  1.00  0.00
ATOM   1129  CE1 TYR   146      27.106  10.729  52.808  1.00  0.00
ATOM   1130  CE2 TYR   146      25.339  12.301  52.373  1.00  0.00
ATOM   1131  CZ  TYR   146      25.845  11.212  53.081  1.00  0.00
ATOM   1132  OH  TYR   146      25.082  10.614  54.057  1.00  0.00
ATOM   1133  N   ILE   147      28.306  14.046  46.731  1.00  0.00
ATOM   1134  CA  ILE   147      29.247  14.836  45.981  1.00  0.00
ATOM   1135  C   ILE   147      28.764  16.243  45.942  1.00  0.00
ATOM   1136  O   ILE   147      27.571  16.507  45.808  1.00  0.00
ATOM   1137  CB  ILE   147      29.393  14.320  44.538  1.00  0.00
ATOM   1138  CG1 ILE   147      29.915  12.881  44.536  1.00  0.00
ATOM   1139  CG2 ILE   147      30.369  15.187  43.758  1.00  0.00
ATOM   1140  CD1 ILE   147      29.874  12.219  43.176  1.00  0.00
ATOM   1141  N   LEU   148      29.723  17.179  46.068  1.00  0.00
ATOM   1142  CA  LEU   148      29.479  18.590  46.098  1.00  0.00
ATOM   1143  C   LEU   148      30.224  19.252  44.977  1.00  0.00
ATOM   1144  O   LEU   148      31.392  18.970  44.719  1.00  0.00
ATOM   1145  CB  LEU   148      29.949  19.187  47.426  1.00  0.00
ATOM   1146  CG  LEU   148      29.281  18.639  48.689  1.00  0.00
ATOM   1147  CD1 LEU   148      29.929  19.221  49.936  1.00  0.00
ATOM   1148  CD2 LEU   148      27.802  18.995  48.713  1.00  0.00
ATOM   1149  N   TYR   149      29.496  20.173  44.301  1.00  0.00
ATOM   1150  CA  TYR   149      30.036  21.046  43.300  1.00  0.00
ATOM   1151  C   TYR   149      29.868  22.404  43.928  1.00  0.00
ATOM   1152  O   TYR   149      28.759  22.914  44.054  1.00  0.00
ATOM   1153  CB  TYR   149      29.256  20.907  41.991  1.00  0.00
ATOM   1154  CG  TYR   149      29.320  19.525  41.383  1.00  0.00
ATOM   1155  CD1 TYR   149      28.363  18.567  41.691  1.00  0.00
ATOM   1156  CD2 TYR   149      30.339  19.181  40.503  1.00  0.00
ATOM   1157  CE1 TYR   149      28.414  17.300  41.141  1.00  0.00
ATOM   1158  CE2 TYR   149      30.405  17.920  39.942  1.00  0.00
ATOM   1159  CZ  TYR   149      29.431  16.978  40.269  1.00  0.00
ATOM   1160  OH  TYR   149      29.484  15.717  39.719  1.00  0.00
ATOM   1161  N   SER   150      30.971  23.039  44.338  1.00  0.00
ATOM   1162  CA  SER   150      30.965  24.308  44.995  1.00  0.00
ATOM   1163  C   SER   150      32.182  25.119  44.677  1.00  0.00
ATOM   1164  O   SER   150      33.149  24.658  44.066  1.00  0.00
ATOM   1165  CB  SER   150      30.919  24.125  46.513  1.00  0.00
ATOM   1166  OG  SER   150      30.871  25.376  47.177  1.00  0.00
ATOM   1167  N   ASN   151      32.129  26.393  45.119  1.00  0.00
ATOM   1168  CA  ASN   151      33.191  27.332  44.923  1.00  0.00
ATOM   1169  C   ASN   151      34.170  27.123  46.037  1.00  0.00
ATOM   1170  O   ASN   151      33.830  27.227  47.215  1.00  0.00
ATOM   1171  CB  ASN   151      32.653  28.764  44.953  1.00  0.00
ATOM   1172  CG  ASN   151      31.827  29.102  43.728  1.00  0.00
ATOM   1173  OD1 ASN   151      31.981  28.485  42.674  1.00  0.00
ATOM   1174  ND2 ASN   151      30.946  30.086  43.862  1.00  0.00
ATOM   1175  N   THR   152      35.432  26.836  45.667  1.00  0.00
ATOM   1176  CA  THR   152      36.481  26.518  46.595  1.00  0.00
ATOM   1177  C   THR   152      36.698  27.660  47.537  1.00  0.00
ATOM   1178  O   THR   152      36.823  27.444  48.741  1.00  0.00
ATOM   1179  CB  THR   152      37.810  26.236  45.870  1.00  0.00
ATOM   1180  OG1 THR   152      37.656  25.103  45.007  1.00  0.00
ATOM   1181  CG2 THR   152      38.914  25.944  46.875  1.00  0.00
ATOM   1182  N   ASN   153      36.781  28.904  47.023  1.00  0.00
ATOM   1183  CA  ASN   153      36.972  30.016  47.916  1.00  0.00
ATOM   1184  C   ASN   153      35.779  30.905  47.811  1.00  0.00
ATOM   1185  O   ASN   153      35.878  32.045  47.366  1.00  0.00
ATOM   1186  CB  ASN   153      38.231  30.798  47.537  1.00  0.00
ATOM   1187  CG  ASN   153      38.547  31.907  48.520  1.00  0.00
ATOM   1188  OD1 ASN   153      38.093  31.883  49.664  1.00  0.00
ATOM   1189  ND2 ASN   153      39.328  32.885  48.077  1.00  0.00
ATOM   1190  N   ALA   154      34.624  30.411  48.270  1.00  0.00
ATOM   1191  CA  ALA   154      33.388  31.129  48.211  1.00  0.00
ATOM   1192  C   ALA   154      32.389  30.104  48.629  1.00  0.00
ATOM   1193  O   ALA   154      32.770  28.993  48.988  1.00  0.00
ATOM   1194  CB  ALA   154      33.137  31.638  46.800  1.00  0.00
ATOM   1195  N   GLN   155      31.088  30.435  48.596  1.00  0.00
ATOM   1196  CA  GLN   155      30.122  29.497  49.085  1.00  0.00
ATOM   1197  C   GLN   155      29.118  29.214  48.002  1.00  0.00
ATOM   1198  O   GLN   155      29.141  29.836  46.941  1.00  0.00
ATOM   1199  CB  GLN   155      29.396  30.064  50.307  1.00  0.00
ATOM   1200  CG  GLN   155      30.308  30.376  51.482  1.00  0.00
ATOM   1201  CD  GLN   155      30.933  29.132  52.080  1.00  0.00
ATOM   1202  OE1 GLN   155      30.278  28.098  52.213  1.00  0.00
ATOM   1203  NE2 GLN   155      32.207  29.228  52.445  1.00  0.00
ATOM   1204  N   ASP   156      28.248  28.209  48.255  1.00  0.00
ATOM   1205  CA  ASP   156      27.189  27.703  47.415  1.00  0.00
ATOM   1206  C   ASP   156      27.551  26.278  47.169  1.00  0.00
ATOM   1207  O   ASP   156      28.445  25.990  46.379  1.00  0.00
ATOM   1208  CB  ASP   156      27.118  28.494  46.107  1.00  0.00
ATOM   1209  CG  ASP   156      25.945  28.082  45.240  1.00  0.00
ATOM   1210  OD1 ASP   156      25.247  27.113  45.606  1.00  0.00
ATOM   1211  OD2 ASP   156      25.723  28.728  44.194  1.00  0.00
ATOM   1212  N   TYR   157      26.839  25.330  47.796  1.00  0.00
ATOM   1213  CA  TYR   157      27.290  23.975  47.671  1.00  0.00
ATOM   1214  C   TYR   157      26.283  23.277  46.835  1.00  0.00
ATOM   1215  O   TYR   157      25.105  23.532  47.015  1.00  0.00
ATOM   1216  CB  TYR   157      27.395  23.316  49.048  1.00  0.00
ATOM   1217  CG  TYR   157      28.459  23.921  49.936  1.00  0.00
ATOM   1218  CD1 TYR   157      28.141  24.920  50.848  1.00  0.00
ATOM   1219  CD2 TYR   157      29.778  23.490  49.861  1.00  0.00
ATOM   1220  CE1 TYR   157      29.107  25.478  51.664  1.00  0.00
ATOM   1221  CE2 TYR   157      30.756  24.037  50.669  1.00  0.00
ATOM   1222  CZ  TYR   157      30.410  25.039  51.575  1.00  0.00
ATOM   1223  OH  TYR   157      31.373  25.593  52.386  1.00  0.00
ATOM   1224  N   GLU   158      26.626  22.400  45.887  1.00  0.00
ATOM   1225  CA  GLU   158      25.560  21.809  45.114  1.00  0.00
ATOM   1226  C   GLU   158      25.777  20.333  45.285  1.00  0.00
ATOM   1227  O   GLU   158      26.898  19.929  45.583  1.00  0.00
ATOM   1228  CB  GLU   158      25.662  22.235  43.648  1.00  0.00
ATOM   1229  CG  GLU   158      25.462  23.724  43.419  1.00  0.00
ATOM   1230  CD  GLU   158      25.519  24.101  41.952  1.00  0.00
ATOM   1231  OE1 GLU   158      25.758  23.203  41.117  1.00  0.00
ATOM   1232  OE2 GLU   158      25.325  25.294  41.636  1.00  0.00
ATOM   1233  N   THR   159      24.751  19.457  45.158  1.00  0.00
ATOM   1234  CA  THR   159      25.143  18.123  45.538  1.00  0.00
ATOM   1235  C   THR   159      24.403  17.025  44.791  1.00  0.00
ATOM   1236  O   THR   159      23.533  17.291  43.960  1.00  0.00
ATOM   1237  CB  THR   159      24.889  17.865  47.035  1.00  0.00
ATOM   1238  OG1 THR   159      25.500  16.627  47.420  1.00  0.00
ATOM   1239  CG2 THR   159      23.396  17.785  47.315  1.00  0.00
ATOM   1240  N   ASP   160      24.870  15.758  45.003  1.00  0.00
ATOM   1241  CA  ASP   160      24.290  14.485  44.628  1.00  0.00
ATOM   1242  C   ASP   160      24.879  13.427  45.565  1.00  0.00
ATOM   1243  O   ASP   160      26.077  13.195  45.569  1.00  0.00
ATOM   1244  CB  ASP   160      24.629  14.149  43.174  1.00  0.00
ATOM   1245  CG  ASP   160      24.002  12.847  42.716  1.00  0.00
ATOM   1246  OD1 ASP   160      22.778  12.680  42.902  1.00  0.00
ATOM   1247  OD2 ASP   160      24.734  11.995  42.170  1.00  0.00
ATOM   1248  N   THR   161      24.065  12.786  46.425  1.00  0.00
ATOM   1249  CA  THR   161      24.332  11.810  47.454  1.00  0.00
ATOM   1250  C   THR   161      23.233  10.785  47.659  1.00  0.00
ATOM   1251  O   THR   161      22.119  11.144  48.030  1.00  0.00
ATOM   1252  CB  THR   161      24.536  12.478  48.826  1.00  0.00
ATOM   1253  OG1 THR   161      24.830  11.478  49.809  1.00  0.00
ATOM   1254  CG2 THR   161      23.280  13.227  49.246  1.00  0.00
ATOM   1255  N   ILE   162      23.491   9.465  47.540  1.00  0.00
ATOM   1256  CA  ILE   162      22.392   8.637  47.995  1.00  0.00
ATOM   1257  C   ILE   162      22.905   7.506  48.796  1.00  0.00
ATOM   1258  O   ILE   162      24.104   7.286  48.947  1.00  0.00
ATOM   1259  CB  ILE   162      21.592   8.061  46.812  1.00  0.00
ATOM   1260  CG1 ILE   162      22.502   7.230  45.906  1.00  0.00
ATOM   1261  CG2 ILE   162      20.983   9.183  45.984  1.00  0.00
ATOM   1262  CD1 ILE   162      22.553   5.763  46.273  1.00  0.00
ATOM   1263  N   SER   163      21.949   6.778  49.399  1.00  0.00
ATOM   1264  CA  SER   163      22.359   5.687  50.209  1.00  0.00
ATOM   1265  C   SER   163      21.830   4.431  49.607  1.00  0.00
ATOM   1266  O   SER   163      20.708   4.357  49.110  1.00  0.00
ATOM   1267  CB  SER   163      21.815   5.841  51.631  1.00  0.00
ATOM   1268  OG  SER   163      22.378   6.972  52.272  1.00  0.00
ATOM   1269  N   TYR   164      22.698   3.410  49.617  1.00  0.00
ATOM   1270  CA  TYR   164      22.342   2.094  49.217  1.00  0.00
ATOM   1271  C   TYR   164      22.539   1.270  50.435  1.00  0.00
ATOM   1272  O   TYR   164      23.634   1.194  50.986  1.00  0.00
ATOM   1273  CB  TYR   164      23.238   1.622  48.070  1.00  0.00
ATOM   1274  CG  TYR   164      22.931   0.221  47.590  1.00  0.00
ATOM   1275  CD1 TYR   164      21.833  -0.026  46.776  1.00  0.00
ATOM   1276  CD2 TYR   164      23.740  -0.848  47.951  1.00  0.00
ATOM   1277  CE1 TYR   164      21.544  -1.302  46.332  1.00  0.00
ATOM   1278  CE2 TYR   164      23.467  -2.131  47.516  1.00  0.00
ATOM   1279  CZ  TYR   164      22.358  -2.352  46.700  1.00  0.00
ATOM   1280  OH  TYR   164      22.072  -3.624  46.259  1.00  0.00
ATOM   1281  N   ARG   165      21.446   0.646  50.888  1.00  0.00
ATOM   1282  CA  ARG   165      21.462  -0.273  51.977  1.00  0.00
ATOM   1283  C   ARG   165      21.330  -1.520  51.197  1.00  0.00
ATOM   1284  O   ARG   165      20.992  -1.404  50.022  1.00  0.00
ATOM   1285  CB  ARG   165      20.298   0.005  52.930  1.00  0.00
ATOM   1286  CG  ARG   165      20.359   1.367  53.604  1.00  0.00
ATOM   1287  CD  ARG   165      19.198   1.560  54.566  1.00  0.00
ATOM   1288  NE  ARG   165      19.224   2.877  55.197  1.00  0.00
ATOM   1289  CZ  ARG   165      18.267   3.342  55.993  1.00  0.00
ATOM   1290  NH1 ARG   165      18.376   4.553  56.523  1.00  0.00
ATOM   1291  NH2 ARG   165      17.203   2.597  56.257  1.00  0.00
ATOM   1292  N   VAL   166      21.585  -2.716  51.765  1.00  0.00
ATOM   1293  CA  VAL   166      21.680  -3.859  50.896  1.00  0.00
ATOM   1294  C   VAL   166      20.419  -4.046  50.108  1.00  0.00
ATOM   1295  O   VAL   166      19.389  -4.491  50.610  1.00  0.00
ATOM   1296  CB  VAL   166      21.927  -5.154  51.692  1.00  0.00
ATOM   1297  CG1 VAL   166      21.981  -6.352  50.756  1.00  0.00
ATOM   1298  CG2 VAL   166      23.245  -5.073  52.446  1.00  0.00
ATOM   1299  N   GLY   167      20.515  -3.679  48.808  1.00  0.00
ATOM   1300  CA  GLY   167      19.450  -3.817  47.863  1.00  0.00
ATOM   1301  C   GLY   167      18.685  -2.535  47.660  1.00  0.00
ATOM   1302  O   GLY   167      18.121  -2.323  46.588  1.00  0.00
ATOM   1303  N   ASN   168      18.647  -1.628  48.655  1.00  0.00
ATOM   1304  CA  ASN   168      17.805  -0.467  48.523  1.00  0.00
ATOM   1305  C   ASN   168      18.624   0.737  48.176  1.00  0.00
ATOM   1306  O   ASN   168      19.752   0.904  48.629  1.00  0.00
ATOM   1307  CB  ASN   168      17.067  -0.189  49.834  1.00  0.00
ATOM   1308  CG  ASN   168      16.040  -1.255  50.162  1.00  0.00
ATOM   1309  OD1 ASN   168      15.513  -1.918  49.269  1.00  0.00
ATOM   1310  ND2 ASN   168      15.753  -1.422  51.448  1.00  0.00
ATOM   1311  N   VAL   169      18.048   1.604  47.323  1.00  0.00
ATOM   1312  CA  VAL   169      18.659   2.825  46.889  1.00  0.00
ATOM   1313  C   VAL   169      17.737   3.937  47.276  1.00  0.00
ATOM   1314  O   VAL   169      16.529   3.849  47.060  1.00  0.00
ATOM   1315  CB  VAL   169      18.877   2.837  45.364  1.00  0.00
ATOM   1316  CG1 VAL   169      19.485   4.159  44.923  1.00  0.00
ATOM   1317  CG2 VAL   169      19.816   1.714  44.952  1.00  0.00
ATOM   1318  N   LEU   170      18.270   5.016  47.886  1.00  0.00
ATOM   1319  CA  LEU   170      17.340   6.039  48.258  1.00  0.00
ATOM   1320  C   LEU   170      18.013   7.371  48.082  1.00  0.00
ATOM   1321  O   LEU   170      19.152   7.550  48.511  1.00  0.00
ATOM   1322  CB  LEU   170      16.911   5.869  49.717  1.00  0.00
ATOM   1323  CG  LEU   170      15.968   6.936  50.275  1.00  0.00
ATOM   1324  CD1 LEU   170      14.617   6.876  49.579  1.00  0.00
ATOM   1325  CD2 LEU   170      15.744   6.730  51.765  1.00  0.00
ATOM   1326  N   ASP   171      17.320   8.343  47.443  1.00  0.00
ATOM   1327  CA  ASP   171      17.900   9.636  47.194  1.00  0.00
ATOM   1328  C   ASP   171      17.308  10.636  48.133  1.00  0.00
ATOM   1329  O   ASP   171      16.667  11.592  47.701  1.00  0.00
ATOM   1330  CB  ASP   171      17.623  10.079  45.756  1.00  0.00
ATOM   1331  CG  ASP   171      16.142  10.200  45.458  1.00  0.00
ATOM   1332  OD1 ASP   171      15.330   9.745  46.291  1.00  0.00
ATOM   1333  OD2 ASP   171      15.793  10.749  44.392  1.00  0.00
ATOM   1334  N   ASP   172      17.536  10.471  49.444  1.00  0.00
ATOM   1335  CA  ASP   172      17.034  11.435  50.372  1.00  0.00
ATOM   1336  C   ASP   172      18.134  12.400  50.653  1.00  0.00
ATOM   1337  O   ASP   172      19.205  12.043  51.140  1.00  0.00
ATOM   1338  CB  ASP   172      16.594  10.752  51.668  1.00  0.00
ATOM   1339  CG  ASP   172      15.987  11.724  52.662  1.00  0.00
ATOM   1340  OD1 ASP   172      15.969  12.938  52.370  1.00  0.00
ATOM   1341  OD2 ASP   172      15.530  11.271  53.732  1.00  0.00
ATOM   1342  N   ASP   173      17.878  13.672  50.305  1.00  0.00
ATOM   1343  CA  ASP   173      18.861  14.705  50.367  1.00  0.00
ATOM   1344  C   ASP   173      19.151  15.019  51.802  1.00  0.00
ATOM   1345  O   ASP   173      18.252  15.371  52.562  1.00  0.00
ATOM   1346  CB  ASP   173      18.355  15.969  49.669  1.00  0.00
ATOM   1347  CG  ASP   173      19.400  17.066  49.622  1.00  0.00
ATOM   1348  OD1 ASP   173      20.491  16.872  50.196  1.00  0.00
ATOM   1349  OD2 ASP   173      19.126  18.121  49.010  1.00  0.00
ATOM   1350  N   SER   174      20.433  14.926  52.211  1.00  0.00
ATOM   1351  CA  SER   174      20.744  15.152  53.591  1.00  0.00
ATOM   1352  C   SER   174      22.008  15.926  53.682  1.00  0.00
ATOM   1353  O   SER   174      22.743  16.077  52.708  1.00  0.00
ATOM   1354  CB  SER   174      20.915  13.821  54.327  1.00  0.00
ATOM   1355  OG  SER   174      19.748  13.025  54.219  1.00  0.00
ATOM   1356  N   HIS   175      22.276  16.450  54.890  1.00  0.00
ATOM   1357  CA  HIS   175      23.462  17.212  55.091  1.00  0.00
ATOM   1358  C   HIS   175      24.491  16.262  55.587  1.00  0.00
ATOM   1359  O   HIS   175      24.459  15.807  56.729  1.00  0.00
ATOM   1360  CB  HIS   175      23.218  18.322  56.115  1.00  0.00
ATOM   1361  CG  HIS   175      22.137  19.280  55.723  1.00  0.00
ATOM   1362  ND1 HIS   175      22.338  20.299  54.817  1.00  0.00
ATOM   1363  CD2 HIS   175      20.737  19.467  56.075  1.00  0.00
ATOM   1364  CE1 HIS   175      21.192  20.986  54.669  1.00  0.00
ATOM   1365  NE2 HIS   175      20.227  20.492  55.421  1.00  0.00
ATOM   1366  N   MET   176      25.476  15.970  54.721  1.00  0.00
ATOM   1367  CA  MET   176      26.482  15.018  55.063  1.00  0.00
ATOM   1368  C   MET   176      27.790  15.695  55.372  1.00  0.00
ATOM   1369  O   MET   176      28.779  15.372  54.716  1.00  0.00
ATOM   1370  CB  MET   176      26.714  14.044  53.906  1.00  0.00
ATOM   1371  CG  MET   176      25.527  13.145  53.604  1.00  0.00
ATOM   1372  SD  MET   176      25.148  12.015  54.958  1.00  0.00
ATOM   1373  CE  MET   176      23.781  12.869  55.739  1.00  0.00
ATOM   1374  N   PRO   177      27.915  16.594  56.317  1.00  0.00
ATOM   1375  CA  PRO   177      29.245  17.040  56.599  1.00  0.00
ATOM   1376  C   PRO   177      29.991  15.988  57.345  1.00  0.00
ATOM   1377  O   PRO   177      31.217  16.052  57.386  1.00  0.00
ATOM   1378  CB  PRO   177      29.042  18.300  57.442  1.00  0.00
ATOM   1379  CG  PRO   177      27.701  18.118  58.070  1.00  0.00
ATOM   1380  CD  PRO   177      26.863  17.388  57.058  1.00  0.00
ATOM   1381  N   GLY   178      29.283  15.023  57.962  1.00  0.00
ATOM   1382  CA  GLY   178      29.987  14.043  58.728  1.00  0.00
ATOM   1383  C   GLY   178      29.528  12.688  58.315  1.00  0.00
ATOM   1384  O   GLY   178      29.358  11.798  59.146  1.00  0.00
ATOM   1385  N   SER   179      29.319  12.484  57.006  1.00  0.00
ATOM   1386  CA  SER   179      28.938  11.175  56.577  1.00  0.00
ATOM   1387  C   SER   179      30.130  10.290  56.702  1.00  0.00
ATOM   1388  O   SER   179      29.999   9.075  56.834  1.00  0.00
ATOM   1389  CB  SER   179      28.464  11.205  55.122  1.00  0.00
ATOM   1390  OG  SER   179      29.527  11.539  54.247  1.00  0.00
ATOM   1391  N   CYS   180      31.333  10.892  56.642  1.00  0.00
ATOM   1392  CA  CYS   180      32.552  10.163  56.829  1.00  0.00
ATOM   1393  C   CYS   180      33.402  11.015  57.711  1.00  0.00
ATOM   1394  O   CYS   180      33.194  12.225  57.792  1.00  0.00
ATOM   1395  CB  CYS   180      33.240   9.915  55.485  1.00  0.00
ATOM   1396  SG  CYS   180      32.274   8.921  54.324  1.00  0.00
ATOM   1397  N   ASN   181      34.387  10.405  58.400  1.00  0.00
ATOM   1398  CA  ASN   181      35.225  11.173  59.274  1.00  0.00
ATOM   1399  C   ASN   181      36.385  11.659  58.465  1.00  0.00
ATOM   1400  O   ASN   181      37.249  10.882  58.067  1.00  0.00
ATOM   1401  CB  ASN   181      35.721  10.310  60.436  1.00  0.00
ATOM   1402  CG  ASN   181      36.611  11.078  61.393  1.00  0.00
ATOM   1403  OD1 ASN   181      36.616  12.308  61.400  1.00  0.00
ATOM   1404  ND2 ASN   181      37.369  10.351  62.206  1.00  0.00
ATOM   1405  N   ILE   182      36.422  12.980  58.210  1.00  0.00
ATOM   1406  CA  ILE   182      37.470  13.608  57.461  1.00  0.00
ATOM   1407  C   ILE   182      38.730  13.507  58.249  1.00  0.00
ATOM   1408  O   ILE   182      39.814  13.453  57.682  1.00  0.00
ATOM   1409  CB  ILE   182      37.161  15.093  57.193  1.00  0.00
ATOM   1410  CG1 ILE   182      37.087  15.868  58.510  1.00  0.00
ATOM   1411  CG2 ILE   182      35.828  15.237  56.473  1.00  0.00
ATOM   1412  CD1 ILE   182      36.970  17.366  58.330  1.00  0.00
ATOM   1413  N   HIS   183      38.614  13.499  59.587  1.00  0.00
ATOM   1414  CA  HIS   183      39.730  13.535  60.484  1.00  0.00
ATOM   1415  C   HIS   183      40.641  12.373  60.245  1.00  0.00
ATOM   1416  O   HIS   183      41.845  12.500  60.458  1.00  0.00
ATOM   1417  CB  HIS   183      39.252  13.479  61.936  1.00  0.00
ATOM   1418  CG  HIS   183      38.565  14.728  62.395  1.00  0.00
ATOM   1419  ND1 HIS   183      39.205  15.946  62.465  1.00  0.00
ATOM   1420  CD2 HIS   183      37.225  15.068  62.852  1.00  0.00
ATOM   1421  CE1 HIS   183      38.336  16.872  62.908  1.00  0.00
ATOM   1422  NE2 HIS   183      37.146  16.352  63.143  1.00  0.00
ATOM   1423  N   LYS   184      40.133  11.209  59.804  1.00  0.00
ATOM   1424  CA  LYS   184      41.044  10.124  59.688  1.00  0.00
ATOM   1425  C   LYS   184      41.313   9.726  58.255  1.00  0.00
ATOM   1426  O   LYS   184      41.284   8.538  57.936  1.00  0.00
ATOM   1427  CB  LYS   184      40.497   8.886  60.402  1.00  0.00
ATOM   1428  CG  LYS   184      40.392   9.037  61.911  1.00  0.00
ATOM   1429  CD  LYS   184      39.922   7.746  62.563  1.00  0.00
ATOM   1430  CE  LYS   184      39.777   7.909  64.068  1.00  0.00
ATOM   1431  NZ  LYS   184      39.292   6.660  64.717  1.00  0.00
ATOM   1432  N   PRO   185      41.580  10.651  57.372  1.00  0.00
ATOM   1433  CA  PRO   185      41.841  10.350  55.993  1.00  0.00
ATOM   1434  C   PRO   185      43.253   9.842  55.884  1.00  0.00
ATOM   1435  O   PRO   185      44.016  10.007  56.832  1.00  0.00
ATOM   1436  CB  PRO   185      41.638  11.687  55.277  1.00  0.00
ATOM   1437  CG  PRO   185      42.036  12.714  56.284  1.00  0.00
ATOM   1438  CD  PRO   185      41.570  12.195  57.615  1.00  0.00
ATOM   1439  N   ILE   186      43.640   9.226  54.755  1.00  0.00
ATOM   1440  CA  ILE   186      45.016   8.851  54.676  1.00  0.00
ATOM   1441  C   ILE   186      45.656   9.864  53.796  1.00  0.00
ATOM   1442  O   ILE   186      44.981  10.562  53.039  1.00  0.00
ATOM   1443  CB  ILE   186      45.183   7.440  54.083  1.00  0.00
ATOM   1444  CG1 ILE   186      46.633   6.972  54.221  1.00  0.00
ATOM   1445  CG2 ILE   186      44.813   7.435  52.607  1.00  0.00
ATOM   1446  CD1 ILE   186      46.829   5.498  53.937  1.00  0.00
ATOM   1447  N   THR   187      46.981  10.001  53.906  1.00  0.00
ATOM   1448  CA  THR   187      47.671  11.026  53.219  1.00  0.00
ATOM   1449  C   THR   187      47.759  10.705  51.782  1.00  0.00
ATOM   1450  O   THR   187      47.497   9.607  51.297  1.00  0.00
ATOM   1451  CB  THR   187      49.103  11.202  53.758  1.00  0.00
ATOM   1452  OG1 THR   187      49.850   9.999  53.538  1.00  0.00
ATOM   1453  CG2 THR   187      49.078  11.500  55.249  1.00  0.00
ATOM   1454  N   ASN   188      48.323  11.719  51.133  1.00  0.00
ATOM   1455  CA  ASN   188      48.425  11.986  49.750  1.00  0.00
ATOM   1456  C   ASN   188      49.189  11.037  48.885  1.00  0.00
ATOM   1457  O   ASN   188      48.736  10.762  47.793  1.00  0.00
ATOM   1458  CB  ASN   188      49.111  13.333  49.514  1.00  0.00
ATOM   1459  CG  ASN   188      48.220  14.509  49.860  1.00  0.00
ATOM   1460  OD1 ASN   188      46.998  14.376  49.928  1.00  0.00
ATOM   1461  ND2 ASN   188      48.830  15.668  50.081  1.00  0.00
ATOM   1462  N   SER   189      50.325  10.473  49.282  1.00  0.00
ATOM   1463  CA  SER   189      51.129   9.690  48.374  1.00  0.00
ATOM   1464  C   SER   189      51.324  10.442  47.098  1.00  0.00
ATOM   1465  O   SER   189      51.423   9.855  46.020  1.00  0.00
ATOM   1466  CB  SER   189      50.443   8.358  48.063  1.00  0.00
ATOM   1467  OG  SER   189      50.259   7.592  49.240  1.00  0.00
ATOM   1468  N   LYS   190      51.422  11.779  47.224  1.00  0.00
ATOM   1469  CA  LYS   190      51.622  12.630  46.096  1.00  0.00
ATOM   1470  C   LYS   190      50.519  12.281  45.156  1.00  0.00
ATOM   1471  O   LYS   190      50.743  12.043  43.973  1.00  0.00
ATOM   1472  CB  LYS   190      52.992  12.372  45.466  1.00  0.00
ATOM   1473  CG  LYS   190      54.165  12.693  46.378  1.00  0.00
ATOM   1474  CD  LYS   190      55.491  12.393  45.698  1.00  0.00
ATOM   1475  CE  LYS   190      56.663  12.682  46.622  1.00  0.00
ATOM   1476  NZ  LYS   190      57.962  12.288  46.011  1.00  0.00
ATOM   1477  N   PRO   191      49.332  12.220  45.705  1.00  0.00
ATOM   1478  CA  PRO   191      48.200  11.893  44.897  1.00  0.00
ATOM   1479  C   PRO   191      48.150  12.889  43.815  1.00  0.00
ATOM   1480  O   PRO   191      47.740  14.026  44.049  1.00  0.00
ATOM   1481  CB  PRO   191      47.016  11.989  45.862  1.00  0.00
ATOM   1482  CG  PRO   191      47.465  12.952  46.909  1.00  0.00
ATOM   1483  CD  PRO   191      48.932  12.694  47.112  1.00  0.00
ATOM   1484  N   THR   192      48.562  12.503  42.614  1.00  0.00
ATOM   1485  CA  THR   192      48.446  13.459  41.578  1.00  0.00
ATOM   1486  C   THR   192      48.923  12.789  40.359  1.00  0.00
ATOM   1487  O   THR   192      49.973  13.095  39.798  1.00  0.00
ATOM   1488  CB  THR   192      49.295  14.711  41.868  1.00  0.00
ATOM   1489  OG1 THR   192      49.028  15.712  40.878  1.00  0.00
ATOM   1490  CG2 THR   192      50.776  14.369  41.836  1.00  0.00
ATOM   1491  N   ARG   193      48.144  11.811  39.918  1.00  0.00
ATOM   1492  CA  ARG   193      48.541  11.210  38.710  1.00  0.00
ATOM   1493  C   ARG   193      47.513  11.718  37.794  1.00  0.00
ATOM   1494  O   ARG   193      46.443  11.138  37.651  1.00  0.00
ATOM   1495  CB  ARG   193      48.530   9.686  38.841  1.00  0.00
ATOM   1496  CG  ARG   193      49.571   9.138  39.803  1.00  0.00
ATOM   1497  CD  ARG   193      49.505   7.621  39.883  1.00  0.00
ATOM   1498  NE  ARG   193      50.432   7.084  40.877  1.00  0.00
ATOM   1499  CZ  ARG   193      51.718   6.841  40.644  1.00  0.00
ATOM   1500  NH1 ARG   193      52.485   6.353  41.609  1.00  0.00
ATOM   1501  NH2 ARG   193      52.233   7.087  39.448  1.00  0.00
ATOM   1502  N   PHE   194      47.779  12.881  37.206  1.00  0.00
ATOM   1503  CA  PHE   194      46.826  13.339  36.268  1.00  0.00
ATOM   1504  C   PHE   194      47.465  13.315  34.953  1.00  0.00
ATOM   1505  O   PHE   194      48.409  14.050  34.669  1.00  0.00
ATOM   1506  CB  PHE   194      46.380  14.762  36.609  1.00  0.00
ATOM   1507  CG  PHE   194      45.305  15.293  35.704  1.00  0.00
ATOM   1508  CD1 PHE   194      43.985  14.913  35.876  1.00  0.00
ATOM   1509  CD2 PHE   194      45.613  16.173  34.681  1.00  0.00
ATOM   1510  CE1 PHE   194      42.996  15.402  35.043  1.00  0.00
ATOM   1511  CE2 PHE   194      44.625  16.662  33.849  1.00  0.00
ATOM   1512  CZ  PHE   194      43.321  16.280  34.026  1.00  0.00
ATOM   1513  N   LEU   195      46.959  12.386  34.135  1.00  0.00
ATOM   1514  CA  LEU   195      47.446  12.244  32.815  1.00  0.00
ATOM   1515  C   LEU   195      46.665  11.108  32.177  1.00  0.00
ATOM   1516  O   LEU   195      45.720  11.440  31.417  1.00  0.00
ATOM   1517  CB  LEU   195      48.941  11.918  32.828  1.00  0.00
ATOM   1518  CG  LEU   195      49.616  11.778  31.462  1.00  0.00
ATOM   1519  CD1 LEU   195      49.572  13.096  30.703  1.00  0.00
ATOM   1520  CD2 LEU   195      51.072  11.369  31.621  1.00  0.00
TER
END
