# Supplementary material for: SECRET domain of variola virus CrmB protein can be a member of poxviral type II chemokine-binding proteins family
Source: BMC Res Notes. 2010 Oct 27;3:271. doi: 10.1186/1756-0500-3-271 (PMC2987869; doi:10.1186/1756-0500-3-271)
Supplement: Additional file 1 — Output from I-TASSER web-server. This file contains the output from I-TASSER web-server including all generated models and alignments. [file 1756-0500-3-271-S1.ZIP › I-TASSER results_files/model3.pdb]

PFRMAT TS
TARGET SECRETdVARV
METHOD
METHOD       The models are generated by I-TASSER which combines
METHOD       the methods of threading, ab initio modeling and 
METHOD       structural refinement. The procedure is fully automated.
METHOD
MODEL  3
PARENT 1cq3_A 1nt0_A 1b12_A 1cq3 1k32_A 
ATOM      1  N   PHE     1      42.979  33.050  42.739  1.00  0.00
ATOM      2  CA  PHE     1      43.870  31.894  42.914  1.00  0.00
ATOM      3  C   PHE     1      43.092  30.648  42.724  1.00  0.00
ATOM      4  O   PHE     1      43.524  29.584  43.160  1.00  0.00
ATOM      5  CB  PHE     1      44.480  31.895  44.317  1.00  0.00
ATOM      6  CG  PHE     1      45.443  33.022  44.559  1.00  0.00
ATOM      7  CD1 PHE     1      45.041  34.163  45.231  1.00  0.00
ATOM      8  CD2 PHE     1      46.751  32.942  44.114  1.00  0.00
ATOM      9  CE1 PHE     1      45.926  35.200  45.454  1.00  0.00
ATOM     10  CE2 PHE     1      47.637  33.979  44.336  1.00  0.00
ATOM     11  CZ  PHE     1      47.229  35.105  45.003  1.00  0.00
ATOM     12  N   GLY     2      41.889  30.747  42.122  1.00  0.00
ATOM     13  CA  GLY     2      41.274  29.508  41.787  1.00  0.00
ATOM     14  C   GLY     2      42.255  28.995  40.820  1.00  0.00
ATOM     15  O   GLY     2      42.412  29.607  39.774  1.00  0.00
ATOM     16  N   THR     3      42.963  27.891  41.118  1.00  0.00
ATOM     17  CA  THR     3      43.965  27.592  40.160  1.00  0.00
ATOM     18  C   THR     3      43.803  26.254  39.547  1.00  0.00
ATOM     19  O   THR     3      43.201  25.320  40.053  1.00  0.00
ATOM     20  CB  THR     3      45.371  27.618  40.787  1.00  0.00
ATOM     21  OG1 THR     3      45.464  26.610  41.802  1.00  0.00
ATOM     22  CG2 THR     3      45.650  28.975  41.414  1.00  0.00
ATOM     23  N   TYR     4      44.441  26.101  38.381  1.00  0.00
ATOM     24  CA  TYR     4      44.522  24.866  37.659  1.00  0.00
ATOM     25  C   TYR     4      45.380  24.012  38.543  1.00  0.00
ATOM     26  O   TYR     4      45.486  22.798  38.386  1.00  0.00
ATOM     27  CB  TYR     4      45.154  25.090  36.284  1.00  0.00
ATOM     28  CG  TYR     4      45.140  23.865  35.397  1.00  0.00
ATOM     29  CD1 TYR     4      43.980  23.476  34.740  1.00  0.00
ATOM     30  CD2 TYR     4      46.288  23.103  35.219  1.00  0.00
ATOM     31  CE1 TYR     4      43.958  22.358  33.927  1.00  0.00
ATOM     32  CE2 TYR     4      46.285  21.983  34.410  1.00  0.00
ATOM     33  CZ  TYR     4      45.106  21.614  33.763  1.00  0.00
ATOM     34  OH  TYR     4      45.087  20.501  32.954  1.00  0.00
ATOM     35  N   SER     5      46.047  24.713  39.478  1.00  0.00
ATOM     36  CA  SER     5      47.065  24.392  40.401  1.00  0.00
ATOM     37  C   SER     5      48.271  24.724  39.620  1.00  0.00
ATOM     38  O   SER     5      49.348  24.952  40.161  1.00  0.00
ATOM     39  CB  SER     5      46.990  22.914  40.789  1.00  0.00
ATOM     40  OG  SER     5      47.380  22.083  39.711  1.00  0.00
ATOM     41  N   HIS     6      48.050  24.868  38.307  1.00  0.00
ATOM     42  CA  HIS     6      49.076  25.211  37.389  1.00  0.00
ATOM     43  C   HIS     6      49.512  26.612  37.650  1.00  0.00
ATOM     44  O   HIS     6      50.691  26.893  37.849  1.00  0.00
ATOM     45  CB  HIS     6      48.566  25.102  35.951  1.00  0.00
ATOM     46  CG  HIS     6      49.584  25.479  34.919  1.00  0.00
ATOM     47  ND1 HIS     6      50.670  24.686  34.621  1.00  0.00
ATOM     48  CD2 HIS     6      49.778  26.603  34.014  1.00  0.00
ATOM     49  CE1 HIS     6      51.399  25.284  33.661  1.00  0.00
ATOM     50  NE2 HIS     6      50.869  26.434  33.293  1.00  0.00
ATOM     51  N   THR     7      48.534  27.528  37.690  1.00  0.00
ATOM     52  CA  THR     7      48.825  28.914  37.855  1.00  0.00
ATOM     53  C   THR     7      47.671  29.493  38.591  1.00  0.00
ATOM     54  O   THR     7      47.681  29.501  39.819  1.00  0.00
ATOM     55  CB  THR     7      48.998  29.620  36.497  1.00  0.00
ATOM     56  OG1 THR     7      50.067  29.004  35.768  1.00  0.00
ATOM     57  CG2 THR     7      49.324  31.092  36.700  1.00  0.00
ATOM     58  N   VAL     8      46.674  30.061  37.893  1.00  0.00
ATOM     59  CA  VAL     8      45.541  30.471  38.648  1.00  0.00
ATOM     60  C   VAL     8      44.281  30.203  37.874  1.00  0.00
ATOM     61  O   VAL     8      43.631  31.132  37.401  1.00  0.00
ATOM     62  CB  VAL     8      45.593  31.976  38.972  1.00  0.00
ATOM     63  CG1 VAL     8      46.668  32.260  40.011  1.00  0.00
ATOM     64  CG2 VAL     8      45.910  32.780  37.721  1.00  0.00
ATOM     65  N   SER     9      43.870  28.922  37.734  1.00  0.00
ATOM     66  CA  SER     9      42.557  28.727  37.194  1.00  0.00
ATOM     67  C   SER     9      41.829  27.557  37.828  1.00  0.00
ATOM     68  O   SER     9      42.044  26.409  37.457  1.00  0.00
ATOM     69  CB  SER     9      42.631  28.454  35.690  1.00  0.00
ATOM     70  OG  SER     9      41.343  28.211  35.152  1.00  0.00
ATOM     71  N   SER    10      40.815  27.840  38.675  1.00  0.00
ATOM     72  CA  SER    10      39.947  26.893  39.344  1.00  0.00
ATOM     73  C   SER    10      40.549  25.902  40.295  1.00  0.00
ATOM     74  O   SER    10      40.767  24.780  39.887  1.00  0.00
ATOM     75  CB  SER    10      39.215  26.022  38.321  1.00  0.00
ATOM     76  OG  SER    10      38.398  26.810  37.472  1.00  0.00
ATOM     77  N   ALA    11      40.877  26.283  41.553  1.00  0.00
ATOM     78  CA  ALA    11      41.287  25.479  42.694  1.00  0.00
ATOM     79  C   ALA    11      42.702  25.776  43.154  1.00  0.00
ATOM     80  O   ALA    11      43.680  25.504  42.477  1.00  0.00
ATOM     81  CB  ALA    11      41.230  23.999  42.348  1.00  0.00
ATOM     82  N   ASP    12      42.847  26.283  44.393  1.00  0.00
ATOM     83  CA  ASP    12      44.055  26.743  45.049  1.00  0.00
ATOM     84  C   ASP    12      43.631  28.095  45.451  1.00  0.00
ATOM     85  O   ASP    12      44.413  29.013  45.688  1.00  0.00
ATOM     86  CB  ASP    12      45.232  26.736  44.071  1.00  0.00
ATOM     87  CG  ASP    12      45.706  25.335  43.740  1.00  0.00
ATOM     88  OD1 ASP    12      45.293  24.387  44.441  1.00  0.00
ATOM     89  OD2 ASP    12      46.491  25.185  42.780  1.00  0.00
ATOM     90  N   LYS    13      42.298  28.178  45.486  1.00  0.00
ATOM     91  CA  LYS    13      41.439  29.276  45.750  1.00  0.00
ATOM     92  C   LYS    13      40.350  29.004  44.785  1.00  0.00
ATOM     93  O   LYS    13      40.482  28.101  43.964  1.00  0.00
ATOM     94  CB  LYS    13      42.164  30.598  45.490  1.00  0.00
ATOM     95  CG  LYS    13      41.334  31.833  45.801  1.00  0.00
ATOM     96  CD  LYS    13      41.127  31.997  47.298  1.00  0.00
ATOM     97  CE  LYS    13      40.386  33.285  47.616  1.00  0.00
ATOM     98  NZ  LYS    13      40.161  33.451  49.078  1.00  0.00
ATOM     99  N   CYS    14      39.220  29.708  44.887  1.00  0.00
ATOM    100  CA  CYS    14      38.210  29.513  43.899  1.00  0.00
ATOM    101  C   CYS    14      38.166  30.818  43.196  1.00  0.00
ATOM    102  O   CYS    14      38.358  31.859  43.818  1.00  0.00
ATOM    103  CB  CYS    14      36.873  29.171  44.560  1.00  0.00
ATOM    104  SG  CYS    14      36.881  27.630  45.506  1.00  0.00
ATOM    105  N   GLU    15      37.923  30.812  41.878  1.00  0.00
ATOM    106  CA  GLU    15      38.001  32.066  41.200  1.00  0.00
ATOM    107  C   GLU    15      36.870  32.912  41.652  1.00  0.00
ATOM    108  O   GLU    15      35.727  32.458  41.645  1.00  0.00
ATOM    109  CB  GLU    15      37.915  31.863  39.686  1.00  0.00
ATOM    110  CG  GLU    15      39.119  31.156  39.085  1.00  0.00
ATOM    111  CD  GLU    15      39.028  31.031  37.577  1.00  0.00
ATOM    112  OE1 GLU    15      37.973  31.392  37.013  1.00  0.00
ATOM    113  OE2 GLU    15      40.011  30.572  36.959  1.00  0.00
ATOM    114  N   PRO    16      37.103  34.113  42.114  1.00  0.00
ATOM    115  CA  PRO    16      35.979  34.963  42.300  1.00  0.00
ATOM    116  C   PRO    16      35.538  35.241  40.914  1.00  0.00
ATOM    117  O   PRO    16      36.128  36.095  40.257  1.00  0.00
ATOM    118  CB  PRO    16      36.548  36.172  43.045  1.00  0.00
ATOM    119  CG  PRO    16      37.983  36.221  42.637  1.00  0.00
ATOM    120  CD  PRO    16      38.413  34.792  42.454  1.00  0.00
ATOM    121  N   VAL    17      34.469  34.588  40.468  1.00  0.00
ATOM    122  CA  VAL    17      33.951  34.838  39.169  1.00  0.00
ATOM    123  C   VAL    17      32.554  34.356  39.244  1.00  0.00
ATOM    124  O   VAL    17      32.247  33.337  39.864  1.00  0.00
ATOM    125  CB  VAL    17      34.747  34.082  38.089  1.00  0.00
ATOM    126  CG1 VAL    17      34.116  34.288  36.720  1.00  0.00
ATOM    127  CG2 VAL    17      36.182  34.582  38.037  1.00  0.00
ATOM    128  N   PRO    18      31.714  35.112  38.623  1.00  0.00
ATOM    129  CA  PRO    18      30.322  34.796  38.603  1.00  0.00
ATOM    130  C   PRO    18      30.026  33.680  37.687  1.00  0.00
ATOM    131  O   PRO    18      30.713  33.530  36.681  1.00  0.00
ATOM    132  CB  PRO    18      29.656  36.089  38.130  1.00  0.00
ATOM    133  CG  PRO    18      30.678  36.739  37.258  1.00  0.00
ATOM    134  CD  PRO    18      32.011  36.434  37.882  1.00  0.00
ATOM    135  N   ASN    19      28.982  32.903  38.005  1.00  0.00
ATOM    136  CA  ASN    19      28.634  31.782  37.198  1.00  0.00
ATOM    137  C   ASN    19      29.831  30.910  37.127  1.00  0.00
ATOM    138  O   ASN    19      30.092  30.303  36.090  1.00  0.00
ATOM    139  CB  ASN    19      28.228  32.237  35.795  1.00  0.00
ATOM    140  CG  ASN    19      26.917  32.999  35.786  1.00  0.00
ATOM    141  OD1 ASN    19      26.070  32.806  36.658  1.00  0.00
ATOM    142  ND2 ASN    19      26.747  33.870  34.798  1.00  0.00
ATOM    143  N   ASN    20      30.622  30.829  38.213  1.00  0.00
ATOM    144  CA  ASN    20      31.722  29.937  38.051  1.00  0.00
ATOM    145  C   ASN    20      31.672  28.873  39.084  1.00  0.00
ATOM    146  O   ASN    20      32.015  29.054  40.252  1.00  0.00
ATOM    147  CB  ASN    20      33.047  30.690  38.188  1.00  0.00
ATOM    148  CG  ASN    20      34.249  29.806  37.921  1.00  0.00
ATOM    149  OD1 ASN    20      34.174  28.584  38.048  1.00  0.00
ATOM    150  ND2 ASN    20      35.365  30.423  37.549  1.00  0.00
ATOM    151  N   THR    21      31.290  27.680  38.625  1.00  0.00
ATOM    152  CA  THR    21      31.180  26.574  39.509  1.00  0.00
ATOM    153  C   THR    21      32.398  25.745  39.302  1.00  0.00
ATOM    154  O   THR    21      32.885  25.602  38.182  1.00  0.00
ATOM    155  CB  THR    21      29.919  25.740  39.215  1.00  0.00
ATOM    156  OG1 THR    21      29.959  25.269  37.863  1.00  0.00
ATOM    157  CG2 THR    21      28.667  26.582  39.407  1.00  0.00
ATOM    158  N   PHE    22      32.972  25.220  40.397  1.00  0.00
ATOM    159  CA  PHE    22      34.118  24.386  40.197  1.00  0.00
ATOM    160  C   PHE    22      33.610  23.006  40.381  1.00  0.00
ATOM    161  O   PHE    22      33.762  22.438  41.448  1.00  0.00
ATOM    162  CB  PHE    22      35.209  24.721  41.216  1.00  0.00
ATOM    163  CG  PHE    22      35.872  26.048  40.980  1.00  0.00
ATOM    164  CD1 PHE    22      35.689  26.727  39.788  1.00  0.00
ATOM    165  CD2 PHE    22      36.680  26.616  41.950  1.00  0.00
ATOM    166  CE1 PHE    22      36.299  27.948  39.571  1.00  0.00
ATOM    167  CE2 PHE    22      37.290  27.837  41.732  1.00  0.00
ATOM    168  CZ  PHE    22      37.103  28.503  40.549  1.00  0.00
ATOM    169  N   ASN    23      33.131  22.356  39.320  1.00  0.00
ATOM    170  CA  ASN    23      32.364  21.171  39.566  1.00  0.00
ATOM    171  C   ASN    23      33.227  19.984  39.840  1.00  0.00
ATOM    172  O   ASN    23      34.036  19.562  39.018  1.00  0.00
ATOM    173  CB  ASN    23      31.493  20.836  38.354  1.00  0.00
ATOM    174  CG  ASN    23      30.345  21.810  38.174  1.00  0.00
ATOM    175  OD1 ASN    23      29.917  22.462  39.126  1.00  0.00
ATOM    176  ND2 ASN    23      29.844  21.912  36.948  1.00  0.00
ATOM    177  N   TYR    24      32.986  19.354  41.003  1.00  0.00
ATOM    178  CA  TYR    24      33.775  18.250  41.449  1.00  0.00
ATOM    179  C   TYR    24      32.838  17.107  41.506  1.00  0.00
ATOM    180  O   TYR    24      31.671  17.253  41.851  1.00  0.00
ATOM    181  CB  TYR    24      34.375  18.542  42.826  1.00  0.00
ATOM    182  CG  TYR    24      33.346  18.708  43.920  1.00  0.00
ATOM    183  CD1 TYR    24      32.918  17.617  44.665  1.00  0.00
ATOM    184  CD2 TYR    24      32.805  19.955  44.205  1.00  0.00
ATOM    185  CE1 TYR    24      31.977  17.759  45.668  1.00  0.00
ATOM    186  CE2 TYR    24      31.864  20.116  45.204  1.00  0.00
ATOM    187  CZ  TYR    24      31.452  19.004  45.937  1.00  0.00
ATOM    188  OH  TYR    24      30.515  19.148  46.934  1.00  0.00
ATOM    189  N   ILE    25      33.348  15.908  41.235  1.00  0.00
ATOM    190  CA  ILE    25      32.498  14.796  41.459  1.00  0.00
ATOM    191  C   ILE    25      33.033  14.410  42.785  1.00  0.00
ATOM    192  O   ILE    25      33.991  15.043  43.207  1.00  0.00
ATOM    193  CB  ILE    25      32.670  13.725  40.366  1.00  0.00
ATOM    194  CG1 ILE    25      32.262  14.285  39.002  1.00  0.00
ATOM    195  CG2 ILE    25      31.803  12.512  40.668  1.00  0.00
ATOM    196  CD1 ILE    25      32.601  13.374  37.842  1.00  0.00
ATOM    197  N   ASP    26      32.303  13.603  43.569  1.00  0.00
ATOM    198  CA  ASP    26      32.778  13.062  44.814  1.00  0.00
ATOM    199  C   ASP    26      32.246  11.667  44.820  1.00  0.00
ATOM    200  O   ASP    26      31.041  11.479  44.668  1.00  0.00
ATOM    201  CB  ASP    26      32.244  13.880  45.992  1.00  0.00
ATOM    202  CG  ASP    26      32.711  13.345  47.331  1.00  0.00
ATOM    203  OD1 ASP    26      33.939  13.244  47.535  1.00  0.00
ATOM    204  OD2 ASP    26      31.849  13.027  48.177  1.00  0.00
ATOM    205  N   VAL    27      33.104  10.636  44.941  1.00  0.00
ATOM    206  CA  VAL    27      32.509   9.335  44.904  1.00  0.00
ATOM    207  C   VAL    27      33.058   8.540  46.038  1.00  0.00
ATOM    208  O   VAL    27      34.244   8.612  46.349  1.00  0.00
ATOM    209  CB  VAL    27      32.820   8.609  43.582  1.00  0.00
ATOM    210  CG1 VAL    27      32.220   7.212  43.587  1.00  0.00
ATOM    211  CG2 VAL    27      32.242   9.377  42.404  1.00  0.00
ATOM    212  N   GLU    28      32.181   7.768  46.705  1.00  0.00
ATOM    213  CA  GLU    28      32.609   6.957  47.802  1.00  0.00
ATOM    214  C   GLU    28      32.099   5.586  47.534  1.00  0.00
ATOM    215  O   GLU    28      30.906   5.408  47.309  1.00  0.00
ATOM    216  CB  GLU    28      32.041   7.493  49.118  1.00  0.00
ATOM    217  CG  GLU    28      32.532   8.884  49.485  1.00  0.00
ATOM    218  CD  GLU    28      33.991   8.897  49.897  1.00  0.00
ATOM    219  OE1 GLU    28      34.401   7.997  50.659  1.00  0.00
ATOM    220  OE2 GLU    28      34.724   9.808  49.458  1.00  0.00
ATOM    221  N   ILE    29      33.001   4.584  47.567  1.00  0.00
ATOM    222  CA  ILE    29      32.658   3.213  47.307  1.00  0.00
ATOM    223  C   ILE    29      32.940   2.438  48.550  1.00  0.00
ATOM    224  O   ILE    29      34.048   2.466  49.079  1.00  0.00
ATOM    225  CB  ILE    29      33.484   2.636  46.142  1.00  0.00
ATOM    226  CG1 ILE    29      33.216   3.422  44.857  1.00  0.00
ATOM    227  CG2 ILE    29      33.119   1.179  45.901  1.00  0.00
ATOM    228  CD1 ILE    29      34.151   3.070  43.721  1.00  0.00
ATOM    229  N   THR    30      31.932   1.699  49.034  1.00  0.00
ATOM    230  CA  THR    30      32.070   0.872  50.192  1.00  0.00
ATOM    231  C   THR    30      31.916  -0.530  49.689  1.00  0.00
ATOM    232  O   THR    30      30.867  -0.918  49.182  1.00  0.00
ATOM    233  CB  THR    30      30.995   1.194  51.247  1.00  0.00
ATOM    234  OG1 THR    30      31.125   2.559  51.665  1.00  0.00
ATOM    235  CG2 THR    30      31.152   0.291  52.460  1.00  0.00
ATOM    236  N   LEU    31      32.987  -1.333  49.811  1.00  0.00
ATOM    237  CA  LEU    31      32.978  -2.665  49.284  1.00  0.00
ATOM    238  C   LEU    31      33.172  -3.582  50.435  1.00  0.00
ATOM    239  O   LEU    31      33.889  -3.260  51.373  1.00  0.00
ATOM    240  CB  LEU    31      34.105  -2.846  48.265  1.00  0.00
ATOM    241  CG  LEU    31      34.071  -1.921  47.046  1.00  0.00
ATOM    242  CD1 LEU    31      35.307  -2.123  46.183  1.00  0.00
ATOM    243  CD2 LEU    31      32.844  -2.203  46.192  1.00  0.00
ATOM    244  N   TYR    32      32.611  -4.796  50.381  1.00  0.00
ATOM    245  CA  TYR    32      32.668  -5.570  51.581  1.00  0.00
ATOM    246  C   TYR    32      33.427  -6.856  51.339  1.00  0.00
ATOM    247  O   TYR    32      33.906  -7.106  50.234  1.00  0.00
ATOM    248  CB  TYR    32      31.258  -5.920  52.060  1.00  0.00
ATOM    249  CG  TYR    32      30.464  -4.729  52.549  1.00  0.00
ATOM    250  CD1 TYR    32      31.101  -3.547  52.903  1.00  0.00
ATOM    251  CD2 TYR    32      29.080  -4.792  52.654  1.00  0.00
ATOM    252  CE1 TYR    32      30.383  -2.454  53.350  1.00  0.00
ATOM    253  CE2 TYR    32      28.347  -3.709  53.100  1.00  0.00
ATOM    254  CZ  TYR    32      29.011  -2.534  53.449  1.00  0.00
ATOM    255  OH  TYR    32      28.294  -1.447  53.894  1.00  0.00
ATOM    256  N   PRO    33      33.625  -7.640  52.380  1.00  0.00
ATOM    257  CA  PRO    33      34.907  -8.122  52.821  1.00  0.00
ATOM    258  C   PRO    33      35.669  -8.994  51.884  1.00  0.00
ATOM    259  O   PRO    33      35.106  -9.589  50.967  1.00  0.00
ATOM    260  CB  PRO    33      34.587  -8.923  54.084  1.00  0.00
ATOM    261  CG  PRO    33      33.277  -8.380  54.549  1.00  0.00
ATOM    262  CD  PRO    33      32.511  -8.021  53.307  1.00  0.00
ATOM    263  N   VAL    34      36.996  -8.987  52.090  1.00  0.00
ATOM    264  CA  VAL    34      37.961  -9.777  51.401  1.00  0.00
ATOM    265  C   VAL    34      39.240  -9.485  52.138  1.00  0.00
ATOM    266  O   VAL    34      39.275  -8.519  52.895  1.00  0.00
ATOM    267  CB  VAL    34      38.059  -9.380  49.916  1.00  0.00
ATOM    268  CG1 VAL    34      38.650  -7.985  49.776  1.00  0.00
ATOM    269  CG2 VAL    34      38.948 -10.356  49.162  1.00  0.00
ATOM    270  N   ASN    35      40.327 -10.255  51.911  1.00  0.00
ATOM    271  CA  ASN    35      41.540 -10.162  52.698  1.00  0.00
ATOM    272  C   ASN    35      41.996  -8.744  52.909  1.00  0.00
ATOM    273  O   ASN    35      41.673  -7.828  52.156  1.00  0.00
ATOM    274  CB  ASN    35      42.685 -10.905  52.007  1.00  0.00
ATOM    275  CG  ASN    35      42.527 -12.412  52.075  1.00  0.00
ATOM    276  OD1 ASN    35      41.756 -12.928  52.884  1.00  0.00
ATOM    277  ND2 ASN    35      43.258 -13.121  51.224  1.00  0.00
ATOM    278  N   ASP    36      42.776  -8.571  53.996  1.00  0.00
ATOM    279  CA  ASP    36      43.183  -7.343  54.629  1.00  0.00
ATOM    280  C   ASP    36      43.986  -6.402  53.790  1.00  0.00
ATOM    281  O   ASP    36      43.648  -5.220  53.744  1.00  0.00
ATOM    282  CB  ASP    36      44.050  -7.634  55.856  1.00  0.00
ATOM    283  CG  ASP    36      43.249  -8.192  57.016  1.00  0.00
ATOM    284  OD1 ASP    36      42.003  -8.132  56.961  1.00  0.00
ATOM    285  OD2 ASP    36      43.868  -8.690  57.979  1.00  0.00
ATOM    286  N   THR    37      45.041  -6.895  53.106  1.00  0.00
ATOM    287  CA  THR    37      45.987  -6.064  52.396  1.00  0.00
ATOM    288  C   THR    37      45.238  -5.080  51.557  1.00  0.00
ATOM    289  O   THR    37      44.373  -5.448  50.778  1.00  0.00
ATOM    290  CB  THR    37      46.897  -6.902  51.479  1.00  0.00
ATOM    291  OG1 THR    37      47.593  -7.883  52.258  1.00  0.00
ATOM    292  CG2 THR    37      47.916  -6.013  50.783  1.00  0.00
ATOM    293  N   SER    38      45.594  -3.790  51.673  1.00  0.00
ATOM    294  CA  SER    38      44.763  -2.713  51.206  1.00  0.00
ATOM    295  C   SER    38      45.064  -2.305  49.818  1.00  0.00
ATOM    296  O   SER    38      45.228  -3.168  48.975  1.00  0.00
ATOM    297  CB  SER    38      44.946  -1.475  52.086  1.00  0.00
ATOM    298  OG  SER    38      44.515  -1.724  53.413  1.00  0.00
ATOM    299  N   CYS    39      45.063  -0.987  49.517  1.00  0.00
ATOM    300  CA  CYS    39      45.233  -0.460  48.180  1.00  0.00
ATOM    301  C   CYS    39      46.541  -0.852  47.543  1.00  0.00
ATOM    302  O   CYS    39      47.609  -0.737  48.141  1.00  0.00
ATOM    303  CB  CYS    39      45.188   1.069  48.197  1.00  0.00
ATOM    304  SG  CYS    39      45.385   1.840  46.574  1.00  0.00
ATOM    305  N   THR    40      46.490  -1.311  46.267  1.00  0.00
ATOM    306  CA  THR    40      47.716  -1.662  45.608  1.00  0.00
ATOM    307  C   THR    40      48.010  -0.632  44.561  1.00  0.00
ATOM    308  O   THR    40      48.699   0.337  44.876  1.00  0.00
ATOM    309  CB  THR    40      47.619  -3.043  44.934  1.00  0.00
ATOM    310  OG1 THR    40      47.287  -4.034  45.915  1.00  0.00
ATOM    311  CG2 THR    40      48.945  -3.415  44.288  1.00  0.00
ATOM    312  N   ARG    41      47.561  -0.803  43.293  1.00  0.00
ATOM    313  CA  ARG    41      47.860   0.221  42.328  1.00  0.00
ATOM    314  C   ARG    41      46.719   0.464  41.371  1.00  0.00
ATOM    315  O   ARG    41      45.862  -0.387  41.157  1.00  0.00
ATOM    316  CB  ARG    41      49.081  -0.170  41.493  1.00  0.00
ATOM    317  CG  ARG    41      50.376  -0.245  42.285  1.00  0.00
ATOM    318  CD  ARG    41      51.558  -0.560  41.382  1.00  0.00
ATOM    319  NE  ARG    41      52.818  -0.589  42.121  1.00  0.00
ATOM    320  CZ  ARG    41      54.007  -0.789  41.562  1.00  0.00
ATOM    321  NH1 ARG    41      55.100  -0.799  42.313  1.00  0.00
ATOM    322  NH2 ARG    41      54.101  -0.977  40.252  1.00  0.00
ATOM    323  N   THR    42      46.675   1.690  40.803  1.00  0.00
ATOM    324  CA  THR    42      45.710   2.172  39.885  1.00  0.00
ATOM    325  C   THR    42      46.423   2.635  38.659  1.00  0.00
ATOM    326  O   THR    42      47.503   3.227  38.711  1.00  0.00
ATOM    327  CB  THR    42      44.907   3.346  40.475  1.00  0.00
ATOM    328  OG1 THR    42      44.233   2.918  41.665  1.00  0.00
ATOM    329  CG2 THR    42      43.874   3.841  39.474  1.00  0.00
ATOM    330  N   THR    43      45.825   2.322  37.500  1.00  0.00
ATOM    331  CA  THR    43      46.348   2.784  36.256  1.00  0.00
ATOM    332  C   THR    43      45.223   3.529  35.625  1.00  0.00
ATOM    333  O   THR    43      44.104   3.022  35.544  1.00  0.00
ATOM    334  CB  THR    43      46.800   1.613  35.364  1.00  0.00
ATOM    335  OG1 THR    43      47.827   0.869  36.031  1.00  0.00
ATOM    336  CG2 THR    43      47.346   2.130  34.042  1.00  0.00
ATOM    337  N   THR    44      45.489   4.771  35.175  1.00  0.00
ATOM    338  CA  THR    44      44.424   5.514  34.575  1.00  0.00
ATOM    339  C   THR    44      44.805   5.874  33.184  1.00  0.00
ATOM    340  O   THR    44      45.861   6.455  32.937  1.00  0.00
ATOM    341  CB  THR    44      44.130   6.809  35.355  1.00  0.00
ATOM    342  OG1 THR    44      43.746   6.484  36.697  1.00  0.00
ATOM    343  CG2 THR    44      43.000   7.584  34.694  1.00  0.00
ATOM    344  N   THR    45      43.933   5.504  32.233  1.00  0.00
ATOM    345  CA  THR    45      44.103   5.869  30.863  1.00  0.00
ATOM    346  C   THR    45      42.738   6.210  30.369  1.00  0.00
ATOM    347  O   THR    45      41.755   5.602  30.784  1.00  0.00
ATOM    348  CB  THR    45      44.701   4.712  30.041  1.00  0.00
ATOM    349  OG1 THR    45      43.797   3.600  30.047  1.00  0.00
ATOM    350  CG2 THR    45      46.030   4.270  30.633  1.00  0.00
ATOM    351  N   GLY    46      42.630   7.195  29.463  1.00  0.00
ATOM    352  CA  GLY    46      41.335   7.538  28.955  1.00  0.00
ATOM    353  C   GLY    46      40.513   8.027  30.099  1.00  0.00
ATOM    354  O   GLY    46      40.845   9.021  30.742  1.00  0.00
ATOM    355  N   LEU    47      39.366   7.375  30.354  1.00  0.00
ATOM    356  CA  LEU    47      38.615   7.811  31.490  1.00  0.00
ATOM    357  C   LEU    47      38.268   6.615  32.319  1.00  0.00
ATOM    358  O   LEU    47      37.695   6.748  33.398  1.00  0.00
ATOM    359  CB  LEU    47      37.330   8.512  31.046  1.00  0.00
ATOM    360  CG  LEU    47      37.505   9.790  30.223  1.00  0.00
ATOM    361  CD1 LEU    47      36.170  10.255  29.661  1.00  0.00
ATOM    362  CD2 LEU    47      38.074  10.909  31.082  1.00  0.00
ATOM    363  N   SER    48      38.660   5.407  31.875  1.00  0.00
ATOM    364  CA  SER    48      38.268   4.255  32.630  1.00  0.00
ATOM    365  C   SER    48      39.307   4.020  33.669  1.00  0.00
ATOM    366  O   SER    48      40.463   3.743  33.362  1.00  0.00
ATOM    367  CB  SER    48      38.157   3.030  31.720  1.00  0.00
ATOM    368  OG  SER    48      37.888   1.859  32.471  1.00  0.00
ATOM    369  N   GLU    49      38.909   4.086  34.950  1.00  0.00
ATOM    370  CA  GLU    49      39.902   3.946  35.964  1.00  0.00
ATOM    371  C   GLU    49      39.827   2.579  36.531  1.00  0.00
ATOM    372  O   GLU    49      38.742   2.050  36.776  1.00  0.00
ATOM    373  CB  GLU    49      39.674   4.966  37.082  1.00  0.00
ATOM    374  CG  GLU    49      39.841   6.412  36.645  1.00  0.00
ATOM    375  CD  GLU    49      39.610   7.393  37.778  1.00  0.00
ATOM    376  OE1 GLU    49      39.225   6.948  38.880  1.00  0.00
ATOM    377  OE2 GLU    49      39.814   8.606  37.564  1.00  0.00
ATOM    378  N   SER    50      41.013   1.961  36.703  1.00  0.00
ATOM    379  CA  SER    50      41.071   0.660  37.287  1.00  0.00
ATOM    380  C   SER    50      41.953   0.752  38.500  1.00  0.00
ATOM    381  O   SER    50      43.087   1.229  38.474  1.00  0.00
ATOM    382  CB  SER    50      41.651  -0.348  36.293  1.00  0.00
ATOM    383  OG  SER    50      41.765  -1.634  36.878  1.00  0.00
ATOM    384  N   ILE    51      41.363   0.280  39.606  1.00  0.00
ATOM    385  CA  ILE    51      42.109   0.266  40.804  1.00  0.00
ATOM    386  C   ILE    51      42.213  -1.143  41.220  1.00  0.00
ATOM    387  O   ILE    51      41.218  -1.848  41.387  1.00  0.00
ATOM    388  CB  ILE    51      41.420   1.089  41.908  1.00  0.00
ATOM    389  CG1 ILE    51      41.269   2.548  41.470  1.00  0.00
ATOM    390  CG2 ILE    51      42.238   1.053  43.189  1.00  0.00
ATOM    391  CD1 ILE    51      40.427   3.383  42.409  1.00  0.00
ATOM    392  N   LEU    52      43.460  -1.583  41.385  1.00  0.00
ATOM    393  CA  LEU    52      43.689  -2.905  41.831  1.00  0.00
ATOM    394  C   LEU    52      43.994  -2.755  43.270  1.00  0.00
ATOM    395  O   LEU    52      44.751  -1.878  43.676  1.00  0.00
ATOM    396  CB  LEU    52      44.859  -3.532  41.070  1.00  0.00
ATOM    397  CG  LEU    52      44.691  -3.660  39.555  1.00  0.00
ATOM    398  CD1 LEU    52      45.952  -4.226  38.920  1.00  0.00
ATOM    399  CD2 LEU    52      43.532  -4.587  39.218  1.00  0.00
ATOM    400  N   THR    53      43.349  -3.594  44.079  1.00  0.00
ATOM    401  CA  THR    53      43.591  -3.552  45.475  1.00  0.00
ATOM    402  C   THR    53      43.947  -4.947  45.798  1.00  0.00
ATOM    403  O   THR    53      43.758  -5.849  44.981  1.00  0.00
ATOM    404  CB  THR    53      42.343  -3.090  46.250  1.00  0.00
ATOM    405  OG1 THR    53      41.293  -4.050  46.087  1.00  0.00
ATOM    406  CG2 THR    53      41.863  -1.742  45.733  1.00  0.00
ATOM    407  N   SER    54      44.519  -5.175  46.983  1.00  0.00
ATOM    408  CA  SER    54      44.849  -6.533  47.190  1.00  0.00
ATOM    409  C   SER    54      43.676  -7.152  47.869  1.00  0.00
ATOM    410  O   SER    54      43.540  -7.081  49.083  1.00  0.00
ATOM    411  CB  SER    54      46.099  -6.653  48.064  1.00  0.00
ATOM    412  OG  SER    54      46.413  -8.011  48.321  1.00  0.00
ATOM    413  N   GLU    55      42.789  -7.770  47.068  1.00  0.00
ATOM    414  CA  GLU    55      41.608  -8.471  47.477  1.00  0.00
ATOM    415  C   GLU    55      40.496  -8.013  46.606  1.00  0.00
ATOM    416  O   GLU    55      39.865  -8.809  45.916  1.00  0.00
ATOM    417  CB  GLU    55      41.285  -8.168  48.941  1.00  0.00
ATOM    418  CG  GLU    55      42.304  -8.715  49.928  1.00  0.00
ATOM    419  CD  GLU    55      43.523  -7.824  50.061  1.00  0.00
ATOM    420  OE1 GLU    55      43.553  -6.757  49.411  1.00  0.00
ATOM    421  OE2 GLU    55      44.448  -8.191  50.815  1.00  0.00
ATOM    422  N   LEU    56      40.195  -6.705  46.635  1.00  0.00
ATOM    423  CA  LEU    56      39.107  -6.244  45.834  1.00  0.00
ATOM    424  C   LEU    56      39.628  -5.427  44.701  1.00  0.00
ATOM    425  O   LEU    56      40.518  -4.596  44.856  1.00  0.00
ATOM    426  CB  LEU    56      38.155  -5.383  46.667  1.00  0.00
ATOM    427  CG  LEU    56      37.511  -6.062  47.877  1.00  0.00
ATOM    428  CD1 LEU    56      36.663  -5.072  48.661  1.00  0.00
ATOM    429  CD2 LEU    56      36.615  -7.210  47.436  1.00  0.00
ATOM    430  N   THR    57      39.068  -5.658  43.505  1.00  0.00
ATOM    431  CA  THR    57      39.440  -4.844  42.391  1.00  0.00
ATOM    432  C   THR    57      38.258  -3.992  42.099  1.00  0.00
ATOM    433  O   THR    57      37.151  -4.489  41.899  1.00  0.00
ATOM    434  CB  THR    57      39.800  -5.699  41.162  1.00  0.00
ATOM    435  OG1 THR    57      40.911  -6.548  41.476  1.00  0.00
ATOM    436  CG2 THR    57      40.175  -4.811  39.986  1.00  0.00
ATOM    437  N   ILE    58      38.461  -2.661  42.076  1.00  0.00
ATOM    438  CA  ILE    58      37.315  -1.855  41.823  1.00  0.00
ATOM    439  C   ILE    58      37.552  -1.232  40.497  1.00  0.00
ATOM    440  O   ILE    58      38.608  -0.663  40.223  1.00  0.00
ATOM    441  CB  ILE    58      37.137  -0.772  42.903  1.00  0.00
ATOM    442  CG1 ILE    58      36.936  -1.416  44.276  1.00  0.00
ATOM    443  CG2 ILE    58      35.925   0.093  42.595  1.00  0.00
ATOM    444  CD1 ILE    58      36.983  -0.433  45.425  1.00  0.00
ATOM    445  N   THR    59      36.558  -1.360  39.612  1.00  0.00
ATOM    446  CA  THR    59      36.732  -0.809  38.313  1.00  0.00
ATOM    447  C   THR    59      35.764   0.314  38.210  1.00  0.00
ATOM    448  O   THR    59      34.618   0.219  38.645  1.00  0.00
ATOM    449  CB  THR    59      36.455  -1.853  37.215  1.00  0.00
ATOM    450  OG1 THR    59      37.361  -2.954  37.360  1.00  0.00
ATOM    451  CG2 THR    59      36.643  -1.239  35.837  1.00  0.00
ATOM    452  N   MET    60      36.230   1.440  37.655  1.00  0.00
ATOM    453  CA  MET    60      35.380   2.581  37.579  1.00  0.00
ATOM    454  C   MET    60      35.391   3.054  36.169  1.00  0.00
ATOM    455  O   MET    60      36.426   3.035  35.507  1.00  0.00
ATOM    456  CB  MET    60      35.886   3.689  38.505  1.00  0.00
ATOM    457  CG  MET    60      37.269   4.210  38.152  1.00  0.00
ATOM    458  SD  MET    60      37.831   5.507  39.271  1.00  0.00
ATOM    459  CE  MET    60      38.086   4.568  40.775  1.00  0.00
ATOM    460  N   ASN    61      34.213   3.457  35.666  1.00  0.00
ATOM    461  CA  ASN    61      34.139   4.029  34.358  1.00  0.00
ATOM    462  C   ASN    61      33.513   5.368  34.547  1.00  0.00
ATOM    463  O   ASN    61      32.446   5.494  35.145  1.00  0.00
ATOM    464  CB  ASN    61      33.290   3.151  33.437  1.00  0.00
ATOM    465  CG  ASN    61      33.874   1.765  33.251  1.00  0.00
ATOM    466  OD1 ASN    61      34.942   1.605  32.661  1.00  0.00
ATOM    467  ND2 ASN    61      33.173   0.756  33.757  1.00  0.00
ATOM    468  N   HIS    62      34.178   6.414  34.037  1.00  0.00
ATOM    469  CA  HIS    62      33.674   7.740  34.200  1.00  0.00
ATOM    470  C   HIS    62      33.268   8.169  32.835  1.00  0.00
ATOM    471  O   HIS    62      34.094   8.485  31.983  1.00  0.00
ATOM    472  CB  HIS    62      34.757   8.659  34.769  1.00  0.00
ATOM    473  CG  HIS    62      35.288   8.216  36.097  1.00  0.00
ATOM    474  ND1 HIS    62      34.581   8.366  37.270  1.00  0.00
ATOM    475  CD2 HIS    62      36.512   7.582  36.566  1.00  0.00
ATOM    476  CE1 HIS    62      35.312   7.878  38.288  1.00  0.00
ATOM    477  NE2 HIS    62      36.472   7.406  37.873  1.00  0.00
ATOM    478  N   THR    63      31.955   8.244  32.610  1.00  0.00
ATOM    479  CA  THR    63      31.466   8.467  31.291  1.00  0.00
ATOM    480  C   THR    63      31.548   9.928  30.944  1.00  0.00
ATOM    481  O   THR    63      32.641  10.472  30.804  1.00  0.00
ATOM    482  CB  THR    63      29.997   8.026  31.152  1.00  0.00
ATOM    483  OG1 THR    63      29.188   8.745  32.091  1.00  0.00
ATOM    484  CG2 THR    63      29.860   6.536  31.423  1.00  0.00
ATOM    485  N   ASP    64      30.402  10.599  30.740  1.00  0.00
ATOM    486  CA  ASP    64      30.375  11.979  30.376  1.00  0.00
ATOM    487  C   ASP    64      30.705  12.807  31.576  1.00  0.00
ATOM    488  O   ASP    64      30.051  13.811  31.853  1.00  0.00
ATOM    489  CB  ASP    64      28.988  12.370  29.862  1.00  0.00
ATOM    490  CG  ASP    64      28.676  11.763  28.508  1.00  0.00
ATOM    491  OD1 ASP    64      29.623  11.331  27.818  1.00  0.00
ATOM    492  OD2 ASP    64      27.485  11.721  28.137  1.00  0.00
ATOM    493  N   CYS    65      31.751  12.406  32.315  1.00  0.00
ATOM    494  CA  CYS    65      32.216  13.170  33.430  1.00  0.00
ATOM    495  C   CYS    65      33.483  13.755  32.908  1.00  0.00
ATOM    496  O   CYS    65      34.448  13.039  32.654  1.00  0.00
ATOM    497  CB  CYS    65      32.444  12.265  34.642  1.00  0.00
ATOM    498  SG  CYS    65      32.959  13.137  36.140  1.00  0.00
ATOM    499  N   ASN    66      33.495  15.074  32.697  1.00  0.00
ATOM    500  CA  ASN    66      34.613  15.731  32.083  1.00  0.00
ATOM    501  C   ASN    66      35.821  15.855  32.979  1.00  0.00
ATOM    502  O   ASN    66      36.945  15.885  32.481  1.00  0.00
ATOM    503  CB  ASN    66      34.234  17.152  31.662  1.00  0.00
ATOM    504  CG  ASN    66      33.316  17.178  30.456  1.00  0.00
ATOM    505  OD1 ASN    66      33.250  16.214  29.694  1.00  0.00
ATOM    506  ND2 ASN    66      32.603  18.284  30.280  1.00  0.00
ATOM    507  N   PRO    67      35.647  16.026  34.261  1.00  0.00
ATOM    508  CA  PRO    67      36.772  16.161  35.148  1.00  0.00
ATOM    509  C   PRO    67      37.404  14.886  35.569  1.00  0.00
ATOM    510  O   PRO    67      36.797  13.824  35.442  1.00  0.00
ATOM    511  CB  PRO    67      36.195  16.876  36.371  1.00  0.00
ATOM    512  CG  PRO    67      34.777  16.416  36.439  1.00  0.00
ATOM    513  CD  PRO    67      34.308  16.303  35.016  1.00  0.00
ATOM    514  N   VAL    68      38.607  15.014  36.149  1.00  0.00
ATOM    515  CA  VAL    68      39.388  13.898  36.563  1.00  0.00
ATOM    516  C   VAL    68      39.456  13.875  38.052  1.00  0.00
ATOM    517  O   VAL    68      39.399  14.898  38.733  1.00  0.00
ATOM    518  CB  VAL    68      40.822  13.975  36.006  1.00  0.00
ATOM    519  CG1 VAL    68      40.806  13.926  34.486  1.00  0.00
ATOM    520  CG2 VAL    68      41.493  15.269  36.439  1.00  0.00
ATOM    521  N   PHE    69      39.567  12.647  38.573  1.00  0.00
ATOM    522  CA  PHE    69      39.528  12.322  39.964  1.00  0.00
ATOM    523  C   PHE    69      40.965  12.120  40.321  1.00  0.00
ATOM    524  O   PHE    69      41.616  11.245  39.752  1.00  0.00
ATOM    525  CB  PHE    69      38.701  11.056  40.195  1.00  0.00
ATOM    526  CG  PHE    69      37.237  11.226  39.902  1.00  0.00
ATOM    527  CD1 PHE    69      36.732  10.945  38.645  1.00  0.00
ATOM    528  CD2 PHE    69      36.367  11.667  40.883  1.00  0.00
ATOM    529  CE1 PHE    69      35.386  11.102  38.374  1.00  0.00
ATOM    530  CE2 PHE    69      35.020  11.823  40.613  1.00  0.00
ATOM    531  CZ  PHE    69      34.529  11.543  39.365  1.00  0.00
ATOM    532  N   ARG    70      41.525  12.884  41.277  1.00  0.00
ATOM    533  CA  ARG    70      42.932  12.647  41.434  1.00  0.00
ATOM    534  C   ARG    70      43.202  12.059  42.763  1.00  0.00
ATOM    535  O   ARG    70      44.347  11.868  43.167  1.00  0.00
ATOM    536  CB  ARG    70      43.713  13.957  41.311  1.00  0.00
ATOM    537  CG  ARG    70      43.632  14.601  39.936  1.00  0.00
ATOM    538  CD  ARG    70      44.485  15.856  39.864  1.00  0.00
ATOM    539  NE  ARG    70      44.021  16.888  40.788  1.00  0.00
ATOM    540  CZ  ARG    70      44.634  18.052  40.978  1.00  0.00
ATOM    541  NH1 ARG    70      44.138  18.929  41.840  1.00  0.00
ATOM    542  NH2 ARG    70      45.742  18.335  40.307  1.00  0.00
ATOM    543  N   GLU    71      42.151  11.670  43.472  1.00  0.00
ATOM    544  CA  GLU    71      42.460  11.183  44.759  1.00  0.00
ATOM    545  C   GLU    71      41.708   9.909  44.863  1.00  0.00
ATOM    546  O   GLU    71      40.487   9.904  44.775  1.00  0.00
ATOM    547  CB  GLU    71      42.019  12.183  45.830  1.00  0.00
ATOM    548  CG  GLU    71      42.820  13.474  45.841  1.00  0.00
ATOM    549  CD  GLU    71      42.403  14.410  46.958  1.00  0.00
ATOM    550  OE1 GLU    71      41.526  14.024  47.759  1.00  0.00
ATOM    551  OE2 GLU    71      42.952  15.529  47.033  1.00  0.00
ATOM    552  N   GLU    72      42.424   8.783  45.025  1.00  0.00
ATOM    553  CA  GLU    72      41.739   7.531  45.111  1.00  0.00
ATOM    554  C   GLU    72      42.144   6.956  46.401  1.00  0.00
ATOM    555  O   GLU    72      43.282   6.556  46.608  1.00  0.00
ATOM    556  CB  GLU    72      42.143   6.619  43.951  1.00  0.00
ATOM    557  CG  GLU    72      41.721   7.130  42.583  1.00  0.00
ATOM    558  CD  GLU    72      42.066   6.163  41.468  1.00  0.00
ATOM    559  OE1 GLU    72      43.270   5.912  41.251  1.00  0.00
ATOM    560  OE2 GLU    72      41.133   5.657  40.810  1.00  0.00
ATOM    561  N   TYR    73      41.205   6.837  47.322  1.00  0.00
ATOM    562  CA  TYR    73      41.710   6.484  48.588  1.00  0.00
ATOM    563  C   TYR    73      41.024   5.261  49.027  1.00  0.00
ATOM    564  O   TYR    73      39.807   5.180  48.935  1.00  0.00
ATOM    565  CB  TYR    73      41.459   7.606  49.597  1.00  0.00
ATOM    566  CG  TYR    73      42.211   8.882  49.294  1.00  0.00
ATOM    567  CD1 TYR    73      41.638   9.878  48.513  1.00  0.00
ATOM    568  CD2 TYR    73      43.492   9.087  49.790  1.00  0.00
ATOM    569  CE1 TYR    73      42.318  11.047  48.231  1.00  0.00
ATOM    570  CE2 TYR    73      44.187  10.251  49.519  1.00  0.00
ATOM    571  CZ  TYR    73      43.588  11.233  48.732  1.00  0.00
ATOM    572  OH  TYR    73      44.268  12.397  48.452  1.00  0.00
ATOM    573  N   PHE    74      41.795   4.276  49.521  1.00  0.00
ATOM    574  CA  PHE    74      41.181   3.057  49.950  1.00  0.00
ATOM    575  C   PHE    74      41.801   2.632  51.233  1.00  0.00
ATOM    576  O   PHE    74      43.019   2.646  51.404  1.00  0.00
ATOM    577  CB  PHE    74      41.382   1.959  48.904  1.00  0.00
ATOM    578  CG  PHE    74      40.746   0.648  49.271  1.00  0.00
ATOM    579  CD1 PHE    74      39.393   0.438  49.069  1.00  0.00
ATOM    580  CD2 PHE    74      41.501  -0.374  49.818  1.00  0.00
ATOM    581  CE1 PHE    74      38.808  -0.767  49.407  1.00  0.00
ATOM    582  CE2 PHE    74      40.916  -1.580  50.156  1.00  0.00
ATOM    583  CZ  PHE    74      39.576  -1.779  49.952  1.00  0.00
ATOM    584  N   SER    75      40.925   2.263  52.180  1.00  0.00
ATOM    585  CA  SER    75      41.380   1.783  53.439  1.00  0.00
ATOM    586  C   SER    75      40.691   0.476  53.613  1.00  0.00
ATOM    587  O   SER    75      39.518   0.341  53.269  1.00  0.00
ATOM    588  CB  SER    75      41.007   2.763  54.553  1.00  0.00
ATOM    589  OG  SER    75      41.412   2.275  55.820  1.00  0.00
ATOM    590  N   VAL    76      41.421  -0.550  54.099  1.00  0.00
ATOM    591  CA  VAL    76      40.707  -1.770  54.354  1.00  0.00
ATOM    592  C   VAL    76      40.671  -2.056  55.847  1.00  0.00
ATOM    593  O   VAL    76      41.679  -1.902  56.536  1.00  0.00
ATOM    594  CB  VAL    76      41.372  -2.970  53.654  1.00  0.00
ATOM    595  CG1 VAL    76      40.636  -4.258  53.991  1.00  0.00
ATOM    596  CG2 VAL    76      41.351  -2.785  52.145  1.00  0.00
ATOM    597  N   LEU    77      39.492  -2.459  56.399  1.00  0.00
ATOM    598  CA  LEU    77      39.423  -2.764  57.811  1.00  0.00
ATOM    599  C   LEU    77      38.524  -3.954  58.047  1.00  0.00
ATOM    600  O   LEU    77      37.685  -3.956  58.949  1.00  0.00
ATOM    601  CB  LEU    77      38.865  -1.571  58.590  1.00  0.00
ATOM    602  CG  LEU    77      39.734  -0.312  58.617  1.00  0.00
ATOM    603  CD1 LEU    77      38.964   0.860  59.205  1.00  0.00
ATOM    604  CD2 LEU    77      40.979  -0.536  59.462  1.00  0.00
ATOM    605  N   ASN    78      38.723  -5.015  57.247  1.00  0.00
ATOM    606  CA  ASN    78      38.016  -6.264  57.284  1.00  0.00
ATOM    607  C   ASN    78      36.618  -6.058  56.794  1.00  0.00
ATOM    608  O   ASN    78      36.060  -6.895  56.084  1.00  0.00
ATOM    609  CB  ASN    78      37.968  -6.810  58.712  1.00  0.00
ATOM    610  CG  ASN    78      39.344  -7.128  59.261  1.00  0.00
ATOM    611  OD1 ASN    78      40.090  -7.914  58.676  1.00  0.00
ATOM    612  ND2 ASN    78      39.686  -6.518  60.390  1.00  0.00
ATOM    613  N   LYS    79      36.017  -4.919  57.166  1.00  0.00
ATOM    614  CA  LYS    79      34.655  -4.662  56.818  1.00  0.00
ATOM    615  C   LYS    79      34.526  -4.151  55.425  1.00  0.00
ATOM    616  O   LYS    79      33.665  -4.586  54.663  1.00  0.00
ATOM    617  CB  LYS    79      34.051  -3.615  57.756  1.00  0.00
ATOM    618  CG  LYS    79      32.584  -3.316  57.490  1.00  0.00
ATOM    619  CD  LYS    79      32.008  -2.393  58.551  1.00  0.00
ATOM    620  CE  LYS    79      30.526  -2.144  58.320  1.00  0.00
ATOM    621  NZ  LYS    79      29.940  -1.268  59.371  1.00  0.00
ATOM    622  N   VAL    80      35.383  -3.193  55.034  1.00  0.00
ATOM    623  CA  VAL    80      35.098  -2.663  53.744  1.00  0.00
ATOM    624  C   VAL    80      36.144  -1.705  53.303  1.00  0.00
ATOM    625  O   VAL    80      36.793  -1.055  54.119  1.00  0.00
ATOM    626  CB  VAL    80      33.753  -1.913  53.726  1.00  0.00
ATOM    627  CG1 VAL    80      33.819  -0.680  54.614  1.00  0.00
ATOM    628  CG2 VAL    80      33.409  -1.470  52.313  1.00  0.00
ATOM    629  N   ALA    81      36.292  -1.577  51.968  1.00  0.00
ATOM    630  CA  ALA    81      37.221  -0.648  51.422  1.00  0.00
ATOM    631  C   ALA    81      36.427   0.530  51.012  1.00  0.00
ATOM    632  O   ALA    81      35.378   0.418  50.375  1.00  0.00
ATOM    633  CB  ALA    81      37.939  -1.256  50.227  1.00  0.00
ATOM    634  N   THR    82      36.922   1.713  51.397  1.00  0.00
ATOM    635  CA  THR    82      36.196   2.885  51.054  1.00  0.00
ATOM    636  C   THR    82      37.046   3.597  50.094  1.00  0.00
ATOM    637  O   THR    82      38.244   3.764  50.315  1.00  0.00
ATOM    638  CB  THR    82      35.921   3.761  52.290  1.00  0.00
ATOM    639  OG1 THR    82      35.140   3.023  53.239  1.00  0.00
ATOM    640  CG2 THR    82      35.159   5.016  51.895  1.00  0.00
ATOM    641  N   SER    83      36.444   3.994  48.965  1.00  0.00
ATOM    642  CA  SER    83      37.259   4.752  48.105  1.00  0.00
ATOM    643  C   SER    83      36.554   6.014  47.822  1.00  0.00
ATOM    644  O   SER    83      35.355   6.048  47.548  1.00  0.00
ATOM    645  CB  SER    83      37.513   3.993  46.801  1.00  0.00
ATOM    646  OG  SER    83      38.241   2.801  47.038  1.00  0.00
ATOM    647  N   GLY    84      37.304   7.112  47.932  1.00  0.00
ATOM    648  CA  GLY    84      36.731   8.367  47.587  1.00  0.00
ATOM    649  C   GLY    84      37.554   8.808  46.445  1.00  0.00
ATOM    650  O   GLY    84      38.781   8.728  46.488  1.00  0.00
ATOM    651  N   PHE    85      36.918   9.264  45.363  1.00  0.00
ATOM    652  CA  PHE    85      37.825   9.585  44.323  1.00  0.00
ATOM    653  C   PHE    85      37.715  11.004  43.984  1.00  0.00
ATOM    654  O   PHE    85      37.570  11.256  42.792  1.00  0.00
ATOM    655  CB  PHE    85      37.521   8.757  43.073  1.00  0.00
ATOM    656  CG  PHE    85      37.627   7.274  43.287  1.00  0.00
ATOM    657  CD1 PHE    85      36.498   6.514  43.539  1.00  0.00
ATOM    658  CD2 PHE    85      38.856   6.639  43.236  1.00  0.00
ATOM    659  CE1 PHE    85      36.596   5.150  43.736  1.00  0.00
ATOM    660  CE2 PHE    85      38.953   5.275  43.434  1.00  0.00
ATOM    661  CZ  PHE    85      37.830   4.531  43.683  1.00  0.00
ATOM    662  N   PHE    86      37.895  11.956  44.938  1.00  0.00
ATOM    663  CA  PHE    86      37.624  13.309  44.535  1.00  0.00
ATOM    664  C   PHE    86      38.354  14.365  45.267  1.00  0.00
ATOM    665  O   PHE    86      38.659  14.262  46.449  1.00  0.00
ATOM    666  CB  PHE    86      36.141  13.636  44.720  1.00  0.00
ATOM    667  CG  PHE    86      35.776  15.039  44.326  1.00  0.00
ATOM    668  CD1 PHE    86      35.537  15.362  43.002  1.00  0.00
ATOM    669  CD2 PHE    86      35.672  16.036  45.281  1.00  0.00
ATOM    670  CE1 PHE    86      35.201  16.653  42.640  1.00  0.00
ATOM    671  CE2 PHE    86      35.337  17.327  44.919  1.00  0.00
ATOM    672  CZ  PHE    86      35.102  17.637  43.605  1.00  0.00
ATOM    673  N   THR    87      38.726  15.376  44.468  1.00  0.00
ATOM    674  CA  THR    87      39.198  16.688  44.780  1.00  0.00
ATOM    675  C   THR    87      39.789  17.181  43.517  1.00  0.00
ATOM    676  O   THR    87      40.452  16.436  42.796  1.00  0.00
ATOM    677  CB  THR    87      40.249  16.657  45.905  1.00  0.00
ATOM    678  OG1 THR    87      39.669  16.096  47.090  1.00  0.00
ATOM    679  CG2 THR    87      40.739  18.063  46.215  1.00  0.00
ATOM    680  N   GLY    88      39.620  18.474  43.242  1.00  0.00
ATOM    681  CA  GLY    88      40.145  18.973  42.020  1.00  0.00
ATOM    682  C   GLY    88      40.828  20.244  42.340  1.00  0.00
ATOM    683  O   GLY    88      40.418  21.330  41.953  1.00  0.00
ATOM    684  N   GLU    89      41.984  20.143  42.987  1.00  0.00
ATOM    685  CA  GLU    89      42.721  21.325  43.284  1.00  0.00
ATOM    686  C   GLU    89      43.107  21.921  41.968  1.00  0.00
ATOM    687  O   GLU    89      43.529  23.068  41.879  1.00  0.00
ATOM    688  CB  GLU    89      43.966  20.988  44.107  1.00  0.00
ATOM    689  CG  GLU    89      43.669  20.563  45.536  1.00  0.00
ATOM    690  CD  GLU    89      44.917  20.151  46.292  1.00  0.00
ATOM    691  OE1 GLU    89      46.001  20.114  45.674  1.00  0.00
ATOM    692  OE2 GLU    89      44.810  19.866  47.503  1.00  0.00
ATOM    693  N   ASN    90      43.044  21.124  40.896  1.00  0.00
ATOM    694  CA  ASN    90      43.357  21.629  39.605  1.00  0.00
ATOM    695  C   ASN    90      42.145  22.263  39.059  1.00  0.00
ATOM    696  O   ASN    90      41.140  22.330  39.758  1.00  0.00
ATOM    697  CB  ASN    90      43.808  20.496  38.681  1.00  0.00
ATOM    698  CG  ASN    90      42.684  19.534  38.348  1.00  0.00
ATOM    699  OD1 ASN    90      41.524  19.783  38.674  1.00  0.00
ATOM    700  ND2 ASN    90      43.027  18.428  37.697  1.00  0.00
ATOM    701  N   ARG    91      42.233  22.762  37.807  1.00  0.00
ATOM    702  CA  ARG    91      41.113  23.397  37.198  1.00  0.00
ATOM    703  C   ARG    91      40.060  22.383  37.280  1.00  0.00
ATOM    704  O   ARG    91      40.301  21.210  37.048  1.00  0.00
ATOM    705  CB  ARG    91      41.433  23.774  35.750  1.00  0.00
ATOM    706  CG  ARG    91      40.314  24.521  35.042  1.00  0.00
ATOM    707  CD  ARG    91      40.700  24.868  33.613  1.00  0.00
ATOM    708  NE  ARG    91      39.613  25.533  32.899  1.00  0.00
ATOM    709  CZ  ARG    91      39.697  25.962  31.643  1.00  0.00
ATOM    710  NH1 ARG    91      38.656  26.556  31.075  1.00  0.00
ATOM    711  NH2 ARG    91      40.820  25.795  30.959  1.00  0.00
ATOM    712  N   TYR    92      38.835  22.766  37.629  1.00  0.00
ATOM    713  CA  TYR    92      37.893  21.703  37.740  1.00  0.00
ATOM    714  C   TYR    92      37.318  21.539  36.373  1.00  0.00
ATOM    715  O   TYR    92      36.184  21.088  36.232  1.00  0.00
ATOM    716  CB  TYR    92      36.804  22.056  38.755  1.00  0.00
ATOM    717  CG  TYR    92      37.312  22.210  40.170  1.00  0.00
ATOM    718  CD1 TYR    92      37.640  23.462  40.676  1.00  0.00
ATOM    719  CD2 TYR    92      37.462  21.104  40.997  1.00  0.00
ATOM    720  CE1 TYR    92      38.105  23.613  41.968  1.00  0.00
ATOM    721  CE2 TYR    92      37.926  21.236  42.292  1.00  0.00
ATOM    722  CZ  TYR    92      38.248  22.504  42.774  1.00  0.00
ATOM    723  OH  TYR    92      38.711  22.651  44.061  1.00  0.00
ATOM    724  N   GLN    93      38.166  21.801  35.356  1.00  0.00
ATOM    725  CA  GLN    93      37.911  21.831  33.958  1.00  0.00
ATOM    726  C   GLN    93      36.507  22.262  33.785  1.00  0.00
ATOM    727  O   GLN    93      36.210  23.449  33.671  1.00  0.00
ATOM    728  CB  GLN    93      38.118  20.444  33.346  1.00  0.00
ATOM    729  CG  GLN    93      39.562  19.970  33.357  1.00  0.00
ATOM    730  CD  GLN    93      39.721  18.571  32.796  1.00  0.00
ATOM    731  OE1 GLN    93      38.742  17.932  32.410  1.00  0.00
ATOM    732  NE2 GLN    93      40.957  18.090  32.749  1.00  0.00
ATOM    733  N   ASN    94      35.614  21.278  33.679  1.00  0.00
ATOM    734  CA  ASN    94      34.212  21.532  33.712  1.00  0.00
ATOM    735  C   ASN    94      33.639  20.184  33.944  1.00  0.00
ATOM    736  O   ASN    94      34.006  19.280  33.199  1.00  0.00
ATOM    737  CB  ASN    94      33.746  22.140  32.387  1.00  0.00
ATOM    738  CG  ASN    94      32.303  22.601  32.434  1.00  0.00
ATOM    739  OD1 ASN    94      31.761  22.870  33.506  1.00  0.00
ATOM    740  ND2 ASN    94      31.675  22.694  31.267  1.00  0.00
ATOM    741  N   ILE    95      32.817  19.931  34.988  1.00  0.00
ATOM    742  CA  ILE    95      32.205  18.669  34.737  1.00  0.00
ATOM    743  C   ILE    95      31.325  18.908  33.568  1.00  0.00
ATOM    744  O   ILE    95      31.520  18.294  32.531  1.00  0.00
ATOM    745  CB  ILE    95      31.390  18.185  35.951  1.00  0.00
ATOM    746  CG1 ILE    95      32.318  17.888  37.131  1.00  0.00
ATOM    747  CG2 ILE    95      30.625  16.916  35.608  1.00  0.00
ATOM    748  CD1 ILE    95      31.590  17.671  38.440  1.00  0.00
ATOM    749  N   SER    96      30.431  19.901  33.706  1.00  0.00
ATOM    750  CA  SER    96      29.505  20.463  32.767  1.00  0.00
ATOM    751  C   SER    96      28.362  19.563  32.458  1.00  0.00
ATOM    752  O   SER    96      27.244  20.046  32.298  1.00  0.00
ATOM    753  CB  SER    96      30.205  20.767  31.441  1.00  0.00
ATOM    754  OG  SER    96      29.298  21.313  30.499  1.00  0.00
ATOM    755  N   LYS    97      28.567  18.238  32.454  1.00  0.00
ATOM    756  CA  LYS    97      27.484  17.400  32.034  1.00  0.00
ATOM    757  C   LYS    97      27.336  16.302  33.021  1.00  0.00
ATOM    758  O   LYS    97      28.197  16.089  33.872  1.00  0.00
ATOM    759  CB  LYS    97      27.768  16.811  30.651  1.00  0.00
ATOM    760  CG  LYS    97      27.850  17.846  29.540  1.00  0.00
ATOM    761  CD  LYS    97      28.177  17.198  28.205  1.00  0.00
ATOM    762  CE  LYS    97      28.271  18.234  27.097  1.00  0.00
ATOM    763  NZ  LYS    97      28.503  17.606  25.767  1.00  0.00
ATOM    764  N   VAL    98      26.223  15.559  32.895  1.00  0.00
ATOM    765  CA  VAL    98      25.880  14.540  33.831  1.00  0.00
ATOM    766  C   VAL    98      26.933  13.495  33.805  1.00  0.00
ATOM    767  O   VAL    98      27.376  13.035  32.754  1.00  0.00
ATOM    768  CB  VAL    98      24.526  13.891  33.488  1.00  0.00
ATOM    769  CG1 VAL    98      24.248  12.718  34.415  1.00  0.00
ATOM    770  CG2 VAL    98      23.398  14.900  33.636  1.00  0.00
ATOM    771  N   CYS    99      27.362  13.104  35.012  1.00  0.00
ATOM    772  CA  CYS    99      28.418  12.161  35.135  1.00  0.00
ATOM    773  C   CYS    99      27.826  10.838  35.482  1.00  0.00
ATOM    774  O   CYS    99      27.123  10.698  36.480  1.00  0.00
ATOM    775  CB  CYS    99      29.394  12.589  36.233  1.00  0.00
ATOM    776  SG  CYS    99      30.252  14.146  35.904  1.00  0.00
ATOM    777  N   THR   100      28.055   9.808  34.648  1.00  0.00
ATOM    778  CA  THR   100      27.565   8.583  35.180  1.00  0.00
ATOM    779  C   THR   100      28.757   7.770  35.493  1.00  0.00
ATOM    780  O   THR   100      29.674   7.607  34.687  1.00  0.00
ATOM    781  CB  THR   100      26.668   7.847  34.168  1.00  0.00
ATOM    782  OG1 THR   100      25.539   8.666  33.841  1.00  0.00
ATOM    783  CG2 THR   100      26.171   6.534  34.753  1.00  0.00
ATOM    784  N   LEU   101      28.796   7.295  36.740  1.00  0.00
ATOM    785  CA  LEU   101      29.919   6.525  37.136  1.00  0.00
ATOM    786  C   LEU   101      29.448   5.124  37.269  1.00  0.00
ATOM    787  O   LEU   101      28.524   4.828  38.023  1.00  0.00
ATOM    788  CB  LEU   101      30.472   7.031  38.470  1.00  0.00
ATOM    789  CG  LEU   101      30.947   8.485  38.500  1.00  0.00
ATOM    790  CD1 LEU   101      31.403   8.873  39.898  1.00  0.00
ATOM    791  CD2 LEU   101      32.114   8.688  37.546  1.00  0.00
ATOM    792  N   ASN   102      30.071   4.211  36.508  1.00  0.00
ATOM    793  CA  ASN   102      29.623   2.858  36.583  1.00  0.00
ATOM    794  C   ASN   102      30.693   2.105  37.291  1.00  0.00
ATOM    795  O   ASN   102      31.857   2.169  36.893  1.00  0.00
ATOM    796  CB  ASN   102      29.401   2.288  35.180  1.00  0.00
ATOM    797  CG  ASN   102      28.313   3.019  34.420  1.00  0.00
ATOM    798  OD1 ASN   102      27.146   2.997  34.812  1.00  0.00
ATOM    799  ND2 ASN   102      28.691   3.671  33.327  1.00  0.00
ATOM    800  N   PHE   103      30.345   1.376  38.377  1.00  0.00
ATOM    801  CA  PHE   103      31.458   0.708  38.980  1.00  0.00
ATOM    802  C   PHE   103      31.203  -0.755  38.924  1.00  0.00
ATOM    803  O   PHE   103      30.067  -1.209  39.042  1.00  0.00
ATOM    804  CB  PHE   103      31.621   1.147  40.437  1.00  0.00
ATOM    805  CG  PHE   103      31.958   2.602  40.597  1.00  0.00
ATOM    806  CD1 PHE   103      30.958   3.543  40.769  1.00  0.00
ATOM    807  CD2 PHE   103      33.274   3.030  40.576  1.00  0.00
ATOM    808  CE1 PHE   103      31.267   4.882  40.917  1.00  0.00
ATOM    809  CE2 PHE   103      33.583   4.368  40.724  1.00  0.00
ATOM    810  CZ  PHE   103      32.587   5.293  40.893  1.00  0.00
ATOM    811  N   GLU   104      32.276  -1.531  38.692  1.00  0.00
ATOM    812  CA  GLU   104      32.139  -2.952  38.703  1.00  0.00
ATOM    813  C   GLU   104      33.147  -3.459  39.669  1.00  0.00
ATOM    814  O   GLU   104      34.301  -3.032  39.649  1.00  0.00
ATOM    815  CB  GLU   104      32.394  -3.526  37.308  1.00  0.00
ATOM    816  CG  GLU   104      32.241  -5.035  37.220  1.00  0.00
ATOM    817  CD  GLU   104      32.401  -5.556  35.805  1.00  0.00
ATOM    818  OE1 GLU   104      32.683  -4.742  34.901  1.00  0.00
ATOM    819  OE2 GLU   104      32.245  -6.778  35.601  1.00  0.00
ATOM    820  N   ILE   105      32.746  -4.397  40.550  1.00  0.00
ATOM    821  CA  ILE   105      33.778  -4.823  41.455  1.00  0.00
ATOM    822  C   ILE   105      34.072  -6.268  41.215  1.00  0.00
ATOM    823  O   ILE   105      33.168  -7.099  41.169  1.00  0.00
ATOM    824  CB  ILE   105      33.350  -4.645  42.923  1.00  0.00
ATOM    825  CG1 ILE   105      32.989  -3.184  43.200  1.00  0.00
ATOM    826  CG2 ILE   105      34.478  -5.049  43.860  1.00  0.00
ATOM    827  CD1 ILE   105      34.144  -2.224  43.013  1.00  0.00
ATOM    828  N   LYS   106      35.369  -6.597  41.036  1.00  0.00
ATOM    829  CA  LYS   106      35.776  -7.948  40.769  1.00  0.00
ATOM    830  C   LYS   106      36.708  -8.338  41.872  1.00  0.00
ATOM    831  O   LYS   106      37.468  -7.513  42.374  1.00  0.00
ATOM    832  CB  LYS   106      36.483  -8.037  39.415  1.00  0.00
ATOM    833  CG  LYS   106      35.588  -7.730  38.226  1.00  0.00
ATOM    834  CD  LYS   106      36.341  -7.884  36.914  1.00  0.00
ATOM    835  CE  LYS   106      35.438  -7.603  35.724  1.00  0.00
ATOM    836  NZ  LYS   106      36.155  -7.778  34.430  1.00  0.00
ATOM    837  N   CYS   107      36.680  -9.619  42.281  1.00  0.00
ATOM    838  CA  CYS   107      37.509 -10.006  43.381  1.00  0.00
ATOM    839  C   CYS   107      38.827 -10.456  42.853  1.00  0.00
ATOM    840  O   CYS   107      38.897 -11.318  41.980  1.00  0.00
ATOM    841  CB  CYS   107      36.861 -11.149  44.164  1.00  0.00
ATOM    842  SG  CYS   107      35.318 -10.705  44.995  1.00  0.00
ATOM    843  N   ASN   108      39.916  -9.849  43.365  1.00  0.00
ATOM    844  CA  ASN   108      41.228 -10.260  42.967  1.00  0.00
ATOM    845  C   ASN   108      41.978 -10.632  44.200  1.00  0.00
ATOM    846  O   ASN   108      42.038  -9.884  45.172  1.00  0.00
ATOM    847  CB  ASN   108      41.949  -9.122  42.242  1.00  0.00
ATOM    848  CG  ASN   108      43.298  -9.543  41.693  1.00  0.00
ATOM    849  OD1 ASN   108      43.539 -10.726  41.452  1.00  0.00
ATOM    850  ND2 ASN   108      44.183  -8.573  41.493  1.00  0.00
ATOM    851  N   ASN   109      42.570 -11.836  44.183  1.00  0.00
ATOM    852  CA  ASN   109      43.317 -12.284  45.312  1.00  0.00
ATOM    853  C   ASN   109      44.753 -12.200  44.940  1.00  0.00
ATOM    854  O   ASN   109      45.430 -13.214  44.778  1.00  0.00
ATOM    855  CB  ASN   109      42.944 -13.726  45.664  1.00  0.00
ATOM    856  CG  ASN   109      41.499 -13.863  46.102  1.00  0.00
ATOM    857  OD1 ASN   109      41.110 -13.361  47.156  1.00  0.00
ATOM    858  ND2 ASN   109      40.699 -14.546  45.292  1.00  0.00
ATOM    859  N   LYS   110      45.266 -10.971  44.794  1.00  0.00
ATOM    860  CA  LYS   110      46.655 -10.860  44.501  1.00  0.00
ATOM    861  C   LYS   110      47.254 -10.154  45.662  1.00  0.00
ATOM    862  O   LYS   110      47.312  -8.928  45.697  1.00  0.00
ATOM    863  CB  LYS   110      46.869 -10.066  43.210  1.00  0.00
ATOM    864  CG  LYS   110      46.297 -10.733  41.970  1.00  0.00
ATOM    865  CD  LYS   110      46.670  -9.969  40.710  1.00  0.00
ATOM    866  CE  LYS   110      46.064 -10.612  39.474  1.00  0.00
ATOM    867  NZ  LYS   110      46.476  -9.913  38.225  1.00  0.00
ATOM    868  N   GLY   111      47.693 -10.943  46.664  1.00  0.00
ATOM    869  CA  GLY   111      48.280 -10.394  47.846  1.00  0.00
ATOM    870  C   GLY   111      49.543  -9.726  47.442  1.00  0.00
ATOM    871  O   GLY   111      50.620 -10.314  47.469  1.00  0.00
ATOM    872  N   SER   112      49.442  -8.434  47.119  1.00  0.00
ATOM    873  CA  SER   112      50.569  -7.684  46.679  1.00  0.00
ATOM    874  C   SER   112      50.591  -6.493  47.561  1.00  0.00
ATOM    875  O   SER   112      49.647  -6.235  48.308  1.00  0.00
ATOM    876  CB  SER   112      50.409  -7.289  45.210  1.00  0.00
ATOM    877  OG  SER   112      49.322  -6.396  45.037  1.00  0.00
ATOM    878  N   SER   113      51.679  -5.723  47.466  1.00  0.00
ATOM    879  CA  SER   113      51.921  -4.657  48.377  1.00  0.00
ATOM    880  C   SER   113      50.862  -3.628  48.264  1.00  0.00
ATOM    881  O   SER   113      50.187  -3.470  47.248  1.00  0.00
ATOM    882  CB  SER   113      53.270  -3.997  48.083  1.00  0.00
ATOM    883  OG  SER   113      53.252  -3.335  46.831  1.00  0.00
ATOM    884  N   PHE   114      50.668  -2.934  49.391  1.00  0.00
ATOM    885  CA  PHE   114      49.710  -1.893  49.477  1.00  0.00
ATOM    886  C   PHE   114      50.551  -0.678  49.378  1.00  0.00
ATOM    887  O   PHE   114      51.319  -0.396  50.297  1.00  0.00
ATOM    888  CB  PHE   114      48.950  -1.972  50.803  1.00  0.00
ATOM    889  CG  PHE   114      47.848  -0.960  50.931  1.00  0.00
ATOM    890  CD1 PHE   114      46.620  -1.173  50.328  1.00  0.00
ATOM    891  CD2 PHE   114      48.038   0.204  51.654  1.00  0.00
ATOM    892  CE1 PHE   114      45.606  -0.242  50.446  1.00  0.00
ATOM    893  CE2 PHE   114      47.023   1.135  51.772  1.00  0.00
ATOM    894  CZ  PHE   114      45.811   0.916  51.171  1.00  0.00
ATOM    895  N   LYS   115      50.432   0.130  48.310  1.00  0.00
ATOM    896  CA  LYS   115      51.308   1.266  48.364  1.00  0.00
ATOM    897  C   LYS   115      50.529   2.273  49.174  1.00  0.00
ATOM    898  O   LYS   115      49.869   3.129  48.591  1.00  0.00
ATOM    899  CB  LYS   115      51.610   1.777  46.954  1.00  0.00
ATOM    900  CG  LYS   115      52.611   2.920  46.909  1.00  0.00
ATOM    901  CD  LYS   115      52.860   3.381  45.482  1.00  0.00
ATOM    902  CE  LYS   115      53.946   4.443  45.426  1.00  0.00
ATOM    903  NZ  LYS   115      54.218   4.886  44.031  1.00  0.00
ATOM    904  N   GLN   116      50.622   2.285  50.525  1.00  0.00
ATOM    905  CA  GLN   116      49.763   3.171  51.263  1.00  0.00
ATOM    906  C   GLN   116      50.529   4.414  51.507  1.00  0.00
ATOM    907  O   GLN   116      51.174   4.582  52.535  1.00  0.00
ATOM    908  CB  GLN   116      49.352   2.535  52.592  1.00  0.00
ATOM    909  CG  GLN   116      48.304   3.324  53.360  1.00  0.00
ATOM    910  CD  GLN   116      47.728   2.546  54.527  1.00  0.00
ATOM    911  OE1 GLN   116      46.891   1.662  54.343  1.00  0.00
ATOM    912  NE2 GLN   116      48.175   2.874  55.734  1.00  0.00
ATOM    913  N   LEU   117      50.375   5.390  50.610  1.00  0.00
ATOM    914  CA  LEU   117      51.242   6.510  50.706  1.00  0.00
ATOM    915  C   LEU   117      50.822   7.325  51.850  1.00  0.00
ATOM    916  O   LEU   117      49.797   7.065  52.467  1.00  0.00
ATOM    917  CB  LEU   117      51.175   7.350  49.429  1.00  0.00
ATOM    918  CG  LEU   117      51.644   6.667  48.143  1.00  0.00
ATOM    919  CD1 LEU   117      51.423   7.573  46.941  1.00  0.00
ATOM    920  CD2 LEU   117      53.126   6.333  48.221  1.00  0.00
ATOM    921  N   THR   118      51.675   8.278  52.214  1.00  0.00
ATOM    922  CA  THR   118      51.388   9.168  53.281  1.00  0.00
ATOM    923  C   THR   118      51.209  10.462  52.584  1.00  0.00
ATOM    924  O   THR   118      51.706  10.643  51.478  1.00  0.00
ATOM    925  CB  THR   118      52.541   9.218  54.300  1.00  0.00
ATOM    926  OG1 THR   118      53.731   9.692  53.657  1.00  0.00
ATOM    927  CG2 THR   118      52.808   7.833  54.871  1.00  0.00
ATOM    928  N   LYS   119      50.414  11.352  53.182  1.00  0.00
ATOM    929  CA  LYS   119      50.084  12.622  52.631  1.00  0.00
ATOM    930  C   LYS   119      48.748  12.971  53.187  1.00  0.00
ATOM    931  O   LYS   119      48.098  12.184  53.874  1.00  0.00
ATOM    932  CB  LYS   119      50.034  12.547  51.104  1.00  0.00
ATOM    933  CG  LYS   119      51.359  12.177  50.457  1.00  0.00
ATOM    934  CD  LYS   119      52.398  13.266  50.666  1.00  0.00
ATOM    935  CE  LYS   119      53.704  12.925  49.965  1.00  0.00
ATOM    936  NZ  LYS   119      54.749  13.958  50.205  1.00  0.00
ATOM    937  N   ALA   120      48.291  14.161  52.794  1.00  0.00
ATOM    938  CA  ALA   120      47.208  14.879  53.382  1.00  0.00
ATOM    939  C   ALA   120      45.827  14.412  53.116  1.00  0.00
ATOM    940  O   ALA   120      45.538  13.413  52.459  1.00  0.00
ATOM    941  CB  ALA   120      47.213  16.325  52.911  1.00  0.00
ATOM    942  N   LYS   121      44.930  15.156  53.782  1.00  0.00
ATOM    943  CA  LYS   121      43.524  15.023  53.641  1.00  0.00
ATOM    944  C   LYS   121      43.131  15.832  52.449  1.00  0.00
ATOM    945  O   LYS   121      43.818  16.765  52.038  1.00  0.00
ATOM    946  CB  LYS   121      42.809  15.538  54.892  1.00  0.00
ATOM    947  CG  LYS   121      43.037  14.689  56.131  1.00  0.00
ATOM    948  CD  LYS   121      42.322  15.272  57.339  1.00  0.00
ATOM    949  CE  LYS   121      42.530  14.409  58.573  1.00  0.00
ATOM    950  NZ  LYS   121      41.856  14.982  59.771  1.00  0.00
ATOM    951  N   ASN   122      41.985  15.449  51.876  1.00  0.00
ATOM    952  CA  ASN   122      41.380  15.958  50.679  1.00  0.00
ATOM    953  C   ASN   122      40.791  17.336  50.832  1.00  0.00
ATOM    954  O   ASN   122      40.460  17.967  49.832  1.00  0.00
ATOM    955  CB  ASN   122      40.242  15.043  50.223  1.00  0.00
ATOM    956  CG  ASN   122      40.742  13.732  49.648  1.00  0.00
ATOM    957  OD1 ASN   122      41.897  13.625  49.236  1.00  0.00
ATOM    958  ND2 ASN   122      39.873  12.729  49.620  1.00  0.00
ATOM    959  N   ASP   123      40.576  17.815  52.070  1.00  0.00
ATOM    960  CA  ASP   123      40.040  19.125  52.364  1.00  0.00
ATOM    961  C   ASP   123      38.536  19.169  52.302  1.00  0.00
ATOM    962  O   ASP   123      37.919  20.184  52.619  1.00  0.00
ATOM    963  CB  ASP   123      40.564  20.156  51.362  1.00  0.00
ATOM    964  CG  ASP   123      42.075  20.282  51.392  1.00  0.00
ATOM    965  OD1 ASP   123      42.643  20.352  52.503  1.00  0.00
ATOM    966  OD2 ASP   123      42.690  20.311  50.306  1.00  0.00
ATOM    967  N   ASP   124      37.912  18.054  51.915  1.00  0.00
ATOM    968  CA  ASP   124      36.513  17.769  52.075  1.00  0.00
ATOM    969  C   ASP   124      35.480  18.744  51.587  1.00  0.00
ATOM    970  O   ASP   124      34.486  18.950  52.279  1.00  0.00
ATOM    971  CB  ASP   124      36.165  17.606  53.556  1.00  0.00
ATOM    972  CG  ASP   124      36.868  16.423  54.192  1.00  0.00
ATOM    973  OD1 ASP   124      36.819  15.319  53.610  1.00  0.00
ATOM    974  OD2 ASP   124      37.468  16.600  55.273  1.00  0.00
ATOM    975  N   GLY   125      35.596  19.376  50.411  1.00  0.00
ATOM    976  CA  GLY   125      34.383  20.051  50.033  1.00  0.00
ATOM    977  C   GLY   125      33.519  18.970  49.444  1.00  0.00
ATOM    978  O   GLY   125      33.201  19.012  48.255  1.00  0.00
ATOM    979  N   MET   126      33.109  17.985  50.282  1.00  0.00
ATOM    980  CA  MET   126      32.332  16.848  49.870  1.00  0.00
ATOM    981  C   MET   126      31.035  16.902  50.611  1.00  0.00
ATOM    982  O   MET   126      30.988  16.789  51.834  1.00  0.00
ATOM    983  CB  MET   126      33.069  15.548  50.198  1.00  0.00
ATOM    984  CG  MET   126      34.376  15.368  49.443  1.00  0.00
ATOM    985  SD  MET   126      35.207  13.821  49.849  1.00  0.00
ATOM    986  CE  MET   126      36.762  14.034  48.986  1.00  0.00
ATOM    987  N   MET   127      29.946  17.141  49.864  1.00  0.00
ATOM    988  CA  MET   127      28.642  17.319  50.433  1.00  0.00
ATOM    989  C   MET   127      28.033  16.084  51.040  1.00  0.00
ATOM    990  O   MET   127      27.725  16.045  52.227  1.00  0.00
ATOM    991  CB  MET   127      27.653  17.795  49.367  1.00  0.00
ATOM    992  CG  MET   127      27.887  19.220  48.895  1.00  0.00
ATOM    993  SD  MET   127      27.626  20.437  50.200  1.00  0.00
ATOM    994  CE  MET   127      25.848  20.342  50.401  1.00  0.00
ATOM    995  N   SER   128      27.882  15.013  50.243  1.00  0.00
ATOM    996  CA  SER   128      27.194  13.819  50.659  1.00  0.00
ATOM    997  C   SER   128      25.897  14.236  51.278  1.00  0.00
ATOM    998  O   SER   128      25.469  13.665  52.278  1.00  0.00
ATOM    999  CB  SER   128      28.032  13.045  51.678  1.00  0.00
ATOM   1000  OG  SER   128      29.274  12.649  51.122  1.00  0.00
ATOM   1001  N   HIS   129      25.195  15.205  50.662  1.00  0.00
ATOM   1002  CA  HIS   129      24.060  15.773  51.327  1.00  0.00
ATOM   1003  C   HIS   129      22.793  15.172  50.853  1.00  0.00
ATOM   1004  O   HIS   129      22.123  14.450  51.590  1.00  0.00
ATOM   1005  CB  HIS   129      23.988  17.280  51.072  1.00  0.00
ATOM   1006  CG  HIS   129      22.963  17.985  51.904  1.00  0.00
ATOM   1007  ND1 HIS   129      21.660  18.158  51.490  1.00  0.00
ATOM   1008  CD2 HIS   129      22.949  18.631  53.208  1.00  0.00
ATOM   1009  CE1 HIS   129      20.982  18.823  52.443  1.00  0.00
ATOM   1010  NE2 HIS   129      21.749  19.109  53.477  1.00  0.00
ATOM   1011  N   SER   130      22.387  15.495  49.620  1.00  0.00
ATOM   1012  CA  SER   130      21.163  14.913  49.194  1.00  0.00
ATOM   1013  C   SER   130      21.359  14.384  47.825  1.00  0.00
ATOM   1014  O   SER   130      22.256  14.793  47.093  1.00  0.00
ATOM   1015  CB  SER   130      20.046  15.959  49.188  1.00  0.00
ATOM   1016  OG  SER   130      19.810  16.461  50.491  1.00  0.00
ATOM   1017  N   GLU   131      20.542  13.377  47.498  1.00  0.00
ATOM   1018  CA  GLU   131      20.420  12.861  46.182  1.00  0.00
ATOM   1019  C   GLU   131      21.158  11.593  45.983  1.00  0.00
ATOM   1020  O   GLU   131      22.173  11.288  46.608  1.00  0.00
ATOM   1021  CB  GLU   131      20.965  13.862  45.161  1.00  0.00
ATOM   1022  CG  GLU   131      20.156  15.144  45.056  1.00  0.00
ATOM   1023  CD  GLU   131      18.731  14.898  44.601  1.00  0.00
ATOM   1024  OE1 GLU   131      18.547  14.270  43.537  1.00  0.00
ATOM   1025  OE2 GLU   131      17.798  15.333  45.309  1.00  0.00
ATOM   1026  N   THR   132      20.651  10.901  44.962  1.00  0.00
ATOM   1027  CA  THR   132      20.827   9.543  44.602  1.00  0.00
ATOM   1028  C   THR   132      22.264   9.154  44.513  1.00  0.00
ATOM   1029  O   THR   132      22.919   9.264  43.491  1.00  0.00
ATOM   1030  CB  THR   132      20.199   9.237  43.230  1.00  0.00
ATOM   1031  OG1 THR   132      18.854   9.731  43.196  1.00  0.00
ATOM   1032  CG2 THR   132      20.178   7.737  42.976  1.00  0.00
ATOM   1033  N   VAL   133      22.799   8.574  45.582  1.00  0.00
ATOM   1034  CA  VAL   133      24.146   8.135  45.530  1.00  0.00
ATOM   1035  C   VAL   133      24.143   6.648  45.471  1.00  0.00
ATOM   1036  O   VAL   133      24.363   5.950  46.448  1.00  0.00
ATOM   1037  CB  VAL   133      24.937   8.592  46.770  1.00  0.00
ATOM   1038  CG1 VAL   133      26.388   8.149  46.669  1.00  0.00
ATOM   1039  CG2 VAL   133      24.904  10.107  46.895  1.00  0.00
ATOM   1040  N   THR   134      23.981   6.060  44.288  1.00  0.00
ATOM   1041  CA  THR   134      24.001   4.640  44.411  1.00  0.00
ATOM   1042  C   THR   134      25.026   4.257  43.361  1.00  0.00
ATOM   1043  O   THR   134      25.368   5.147  42.591  1.00  0.00
ATOM   1044  CB  THR   134      22.615   4.030  44.130  1.00  0.00
ATOM   1045  OG1 THR   134      22.248   4.276  42.767  1.00  0.00
ATOM   1046  CG2 THR   134      21.566   4.648  45.042  1.00  0.00
ATOM   1047  N   LEU   135      25.578   3.017  43.271  1.00  0.00
ATOM   1048  CA  LEU   135      26.662   2.813  42.309  1.00  0.00
ATOM   1049  C   LEU   135      26.800   1.402  41.820  1.00  0.00
ATOM   1050  O   LEU   135      26.596   0.524  42.588  1.00  0.00
ATOM   1051  CB  LEU   135      28.009   3.187  42.932  1.00  0.00
ATOM   1052  CG  LEU   135      28.221   4.668  43.250  1.00  0.00
ATOM   1053  CD1 LEU   135      29.480   4.865  44.080  1.00  0.00
ATOM   1054  CD2 LEU   135      28.363   5.478  41.970  1.00  0.00
ATOM   1055  N   ALA   136      27.203   0.988  40.616  1.00  0.00
ATOM   1056  CA  ALA   136      27.001  -0.444  40.352  1.00  0.00
ATOM   1057  C   ALA   136      27.845  -1.422  41.172  1.00  0.00
ATOM   1058  O   ALA   136      28.938  -1.103  41.630  1.00  0.00
ATOM   1059  CB  ALA   136      27.319  -0.765  38.900  1.00  0.00
ATOM   1060  N   GLY   137      27.299  -2.644  41.441  1.00  0.00
ATOM   1061  CA  GLY   137      28.047  -3.691  42.125  1.00  0.00
ATOM   1062  C   GLY   137      28.268  -4.834  41.174  1.00  0.00
ATOM   1063  O   GLY   137      27.858  -4.759  40.023  1.00  0.00
ATOM   1064  N   ASP   138      28.986  -5.906  41.582  1.00  0.00
ATOM   1065  CA  ASP   138      29.087  -7.027  40.682  1.00  0.00
ATOM   1066  C   ASP   138      29.294  -8.310  41.425  1.00  0.00
ATOM   1067  O   ASP   138      28.730  -9.334  41.045  1.00  0.00
ATOM   1068  CB  ASP   138      30.267  -6.842  39.726  1.00  0.00
ATOM   1069  CG  ASP   138      30.279  -7.868  38.609  1.00  0.00
ATOM   1070  OD1 ASP   138      29.353  -8.704  38.562  1.00  0.00
ATOM   1071  OD2 ASP   138      31.214  -7.835  37.782  1.00  0.00
ATOM   1072  N   CYS   139      30.114  -8.331  42.494  1.00  0.00
ATOM   1073  CA  CYS   139      30.267  -9.634  43.073  1.00  0.00
ATOM   1074  C   CYS   139      30.431  -9.586  44.555  1.00  0.00
ATOM   1075  O   CYS   139      30.455 -10.624  45.212  1.00  0.00
ATOM   1076  CB  CYS   139      31.501 -10.333  42.500  1.00  0.00
ATOM   1077  SG  CYS   139      33.075  -9.591  42.990  1.00  0.00
ATOM   1078  N   LEU   140      30.532  -8.398  45.157  1.00  0.00
ATOM   1079  CA  LEU   140      30.728  -8.456  46.570  1.00  0.00
ATOM   1080  C   LEU   140      29.428  -8.540  47.270  1.00  0.00
ATOM   1081  O   LEU   140      28.397  -8.073  46.789  1.00  0.00
ATOM   1082  CB  LEU   140      31.462  -7.206  47.061  1.00  0.00
ATOM   1083  CG  LEU   140      32.861  -6.972  46.487  1.00  0.00
ATOM   1084  CD1 LEU   140      33.436  -5.658  46.992  1.00  0.00
ATOM   1085  CD2 LEU   140      33.804  -8.093  46.897  1.00  0.00
ATOM   1086  N   SER   141      29.460  -9.193  48.442  1.00  0.00
ATOM   1087  CA  SER   141      28.323  -9.097  49.280  1.00  0.00
ATOM   1088  C   SER   141      28.477  -7.683  49.714  1.00  0.00
ATOM   1089  O   SER   141      29.595  -7.185  49.731  1.00  0.00
ATOM   1090  CB  SER   141      28.410 -10.114  50.420  1.00  0.00
ATOM   1091  OG  SER   141      29.473  -9.801  51.303  1.00  0.00
ATOM   1092  N   SER   142      27.381  -7.005  50.064  1.00  0.00
ATOM   1093  CA  SER   142      27.342  -5.634  50.484  1.00  0.00
ATOM   1094  C   SER   142      28.224  -4.701  49.710  1.00  0.00
ATOM   1095  O   SER   142      29.446  -4.680  49.819  1.00  0.00
ATOM   1096  CB  SER   142      27.780  -5.508  51.945  1.00  0.00
ATOM   1097  OG  SER   142      27.066  -6.412  52.771  1.00  0.00
ATOM   1098  N   VAL   143      27.602  -3.932  48.811  1.00  0.00
ATOM   1099  CA  VAL   143      28.319  -2.848  48.229  1.00  0.00
ATOM   1100  C   VAL   143      27.429  -1.670  48.421  1.00  0.00
ATOM   1101  O   VAL   143      26.332  -1.604  47.865  1.00  0.00
ATOM   1102  CB  VAL   143      28.598  -3.093  46.734  1.00  0.00
ATOM   1103  CG1 VAL   143      29.340  -1.911  46.130  1.00  0.00
ATOM   1104  CG2 VAL   143      29.448  -4.341  46.549  1.00  0.00
ATOM   1105  N   ASP   144      27.916  -0.701  49.229  1.00  0.00
ATOM   1106  CA  ASP   144      27.208   0.506  49.551  1.00  0.00
ATOM   1107  C   ASP   144      28.000   1.586  48.922  1.00  0.00
ATOM   1108  O   ASP   144      29.222   1.609  49.031  1.00  0.00
ATOM   1109  CB  ASP   144      27.123   0.689  51.068  1.00  0.00
ATOM   1110  CG  ASP   144      26.303   1.901  51.463  1.00  0.00
ATOM   1111  OD1 ASP   144      25.881   2.653  50.560  1.00  0.00
ATOM   1112  OD2 ASP   144      26.081   2.098  52.676  1.00  0.00
ATOM   1113  N   ILE   145      27.347   2.472  48.162  1.00  0.00
ATOM   1114  CA  ILE   145      28.152   3.473  47.549  1.00  0.00
ATOM   1115  C   ILE   145      27.395   4.721  47.535  1.00  0.00
ATOM   1116  O   ILE   145      26.174   4.716  47.667  1.00  0.00
ATOM   1117  CB  ILE   145      28.523   3.092  46.104  1.00  0.00
ATOM   1118  CG1 ILE   145      29.570   4.060  45.549  1.00  0.00
ATOM   1119  CG2 ILE   145      27.296   3.144  45.207  1.00  0.00
ATOM   1120  CD1 ILE   145      30.246   3.571  44.287  1.00  0.00
ATOM   1121  N   TYR   146      28.134   5.829  47.442  1.00  0.00
ATOM   1122  CA  TYR   146      27.500   7.095  47.359  1.00  0.00
ATOM   1123  C   TYR   146      28.189   7.792  46.228  1.00  0.00
ATOM   1124  O   TYR   146      29.402   7.670  46.074  1.00  0.00
ATOM   1125  CB  TYR   146      27.666   7.864  48.671  1.00  0.00
ATOM   1126  CG  TYR   146      27.006   7.200  49.858  1.00  0.00
ATOM   1127  CD1 TYR   146      27.700   6.284  50.637  1.00  0.00
ATOM   1128  CD2 TYR   146      25.691   7.492  50.196  1.00  0.00
ATOM   1129  CE1 TYR   146      27.105   5.672  51.724  1.00  0.00
ATOM   1130  CE2 TYR   146      25.079   6.890  51.279  1.00  0.00
ATOM   1131  CZ  TYR   146      25.799   5.973  52.045  1.00  0.00
ATOM   1132  OH  TYR   146      25.204   5.366  53.126  1.00  0.00
ATOM   1133  N   ILE   147      27.438   8.492  45.362  1.00  0.00
ATOM   1134  CA  ILE   147      28.097   9.331  44.396  1.00  0.00
ATOM   1135  C   ILE   147      27.543  10.702  44.532  1.00  0.00
ATOM   1136  O   ILE   147      26.333  10.901  44.591  1.00  0.00
ATOM   1137  CB  ILE   147      27.864   8.828  42.959  1.00  0.00
ATOM   1138  CG1 ILE   147      28.623   9.702  41.959  1.00  0.00
ATOM   1139  CG2 ILE   147      26.384   8.872  42.612  1.00  0.00
ATOM   1140  CD1 ILE   147      28.712   9.105  40.571  1.00  0.00
ATOM   1141  N   LEU   148      28.435  11.698  44.562  1.00  0.00
ATOM   1142  CA  LEU   148      28.012  13.050  44.731  1.00  0.00
ATOM   1143  C   LEU   148      28.538  13.820  43.560  1.00  0.00
ATOM   1144  O   LEU   148      29.661  13.585  43.115  1.00  0.00
ATOM   1145  CB  LEU   148      28.566  13.626  46.036  1.00  0.00
ATOM   1146  CG  LEU   148      28.213  15.084  46.337  1.00  0.00
ATOM   1147  CD1 LEU   148      26.727  15.228  46.628  1.00  0.00
ATOM   1148  CD2 LEU   148      28.986  15.584  47.548  1.00  0.00
ATOM   1149  N   TYR   149      27.724  14.735  42.999  1.00  0.00
ATOM   1150  CA  TYR   149      28.203  15.577  41.939  1.00  0.00
ATOM   1151  C   TYR   149      28.152  16.962  42.492  1.00  0.00
ATOM   1152  O   TYR   149      27.139  17.654  42.436  1.00  0.00
ATOM   1153  CB  TYR   149      27.312  15.442  40.703  1.00  0.00
ATOM   1154  CG  TYR   149      27.292  14.051  40.111  1.00  0.00
ATOM   1155  CD1 TYR   149      26.310  13.137  40.473  1.00  0.00
ATOM   1156  CD2 TYR   149      28.256  13.655  39.192  1.00  0.00
ATOM   1157  CE1 TYR   149      26.284  11.864  39.937  1.00  0.00
ATOM   1158  CE2 TYR   149      28.246  12.386  38.646  1.00  0.00
ATOM   1159  CZ  TYR   149      27.248  11.489  39.027  1.00  0.00
ATOM   1160  OH  TYR   149      27.225  10.221  38.492  1.00  0.00
ATOM   1161  N   SER   150      29.303  17.465  42.946  1.00  0.00
ATOM   1162  CA  SER   150      29.181  18.659  43.713  1.00  0.00
ATOM   1163  C   SER   150      29.827  19.816  43.064  1.00  0.00
ATOM   1164  O   SER   150      30.680  19.698  42.188  1.00  0.00
ATOM   1165  CB  SER   150      29.833  18.483  45.086  1.00  0.00
ATOM   1166  OG  SER   150      31.226  18.253  44.964  1.00  0.00
ATOM   1167  N   ASN   151      29.315  20.989  43.459  1.00  0.00
ATOM   1168  CA  ASN   151      29.890  22.250  43.137  1.00  0.00
ATOM   1169  C   ASN   151      30.223  22.742  44.508  1.00  0.00
ATOM   1170  O   ASN   151      29.323  23.017  45.295  1.00  0.00
ATOM   1171  CB  ASN   151      28.877  23.129  42.401  1.00  0.00
ATOM   1172  CG  ASN   151      29.422  24.508  42.085  1.00  0.00
ATOM   1173  OD1 ASN   151      30.631  24.734  42.135  1.00  0.00
ATOM   1174  ND2 ASN   151      28.529  25.435  41.759  1.00  0.00
ATOM   1175  N   THR   152      31.510  22.882  44.857  1.00  0.00
ATOM   1176  CA  THR   152      31.769  23.237  46.223  1.00  0.00
ATOM   1177  C   THR   152      31.189  24.572  46.552  1.00  0.00
ATOM   1178  O   THR   152      30.646  24.761  47.639  1.00  0.00
ATOM   1179  CB  THR   152      33.280  23.303  46.512  1.00  0.00
ATOM   1180  OG1 THR   152      33.868  22.015  46.293  1.00  0.00
ATOM   1181  CG2 THR   152      33.529  23.719  47.954  1.00  0.00
ATOM   1182  N   ASN   153      31.311  25.535  45.627  1.00  0.00
ATOM   1183  CA  ASN   153      30.853  26.878  45.845  1.00  0.00
ATOM   1184  C   ASN   153      29.360  26.975  45.853  1.00  0.00
ATOM   1185  O   ASN   153      28.787  27.690  46.675  1.00  0.00
ATOM   1186  CB  ASN   153      31.368  27.805  44.742  1.00  0.00
ATOM   1187  CG  ASN   153      32.851  28.092  44.867  1.00  0.00
ATOM   1188  OD1 ASN   153      33.434  27.942  45.941  1.00  0.00
ATOM   1189  ND2 ASN   153      33.467  28.507  43.767  1.00  0.00
ATOM   1190  N   ALA   154      28.684  26.279  44.920  1.00  0.00
ATOM   1191  CA  ALA   154      27.260  26.406  44.848  1.00  0.00
ATOM   1192  C   ALA   154      26.651  25.095  45.197  1.00  0.00
ATOM   1193  O   ALA   154      27.078  24.031  44.759  1.00  0.00
ATOM   1194  CB  ALA   154      26.834  26.806  43.444  1.00  0.00
ATOM   1195  N   GLN   155      25.597  25.191  46.006  1.00  0.00
ATOM   1196  CA  GLN   155      24.819  24.148  46.573  1.00  0.00
ATOM   1197  C   GLN   155      23.979  23.485  45.552  1.00  0.00
ATOM   1198  O   GLN   155      23.253  22.558  45.903  1.00  0.00
ATOM   1199  CB  GLN   155      23.894  24.700  47.659  1.00  0.00
ATOM   1200  CG  GLN   155      24.619  25.196  48.899  1.00  0.00
ATOM   1201  CD  GLN   155      23.673  25.762  49.940  1.00  0.00
ATOM   1202  OE1 GLN   155      22.462  25.820  49.726  1.00  0.00
ATOM   1203  NE2 GLN   155      24.224  26.181  51.074  1.00  0.00
ATOM   1204  N   ASP   156      23.898  24.062  44.335  1.00  0.00
ATOM   1205  CA  ASP   156      23.199  23.389  43.278  1.00  0.00
ATOM   1206  C   ASP   156      24.052  22.203  42.977  1.00  0.00
ATOM   1207  O   ASP   156      24.739  22.158  41.958  1.00  0.00
ATOM   1208  CB  ASP   156      23.056  24.306  42.061  1.00  0.00
ATOM   1209  CG  ASP   156      22.196  23.698  40.972  1.00  0.00
ATOM   1210  OD1 ASP   156      21.631  22.607  41.200  1.00  0.00
ATOM   1211  OD2 ASP   156      22.086  24.312  39.889  1.00  0.00
ATOM   1212  N   TYR   157      24.000  21.189  43.860  1.00  0.00
ATOM   1213  CA  TYR   157      24.916  20.105  43.752  1.00  0.00
ATOM   1214  C   TYR   157      24.140  18.969  43.206  1.00  0.00
ATOM   1215  O   TYR   157      23.942  17.985  43.911  1.00  0.00
ATOM   1216  CB  TYR   157      25.496  19.755  45.124  1.00  0.00
ATOM   1217  CG  TYR   157      26.242  20.893  45.782  1.00  0.00
ATOM   1218  CD1 TYR   157      25.662  21.624  46.811  1.00  0.00
ATOM   1219  CD2 TYR   157      27.525  21.234  45.372  1.00  0.00
ATOM   1220  CE1 TYR   157      26.336  22.666  47.418  1.00  0.00
ATOM   1221  CE2 TYR   157      28.214  22.273  45.968  1.00  0.00
ATOM   1222  CZ  TYR   157      27.608  22.990  46.999  1.00  0.00
ATOM   1223  OH  TYR   157      28.282  24.027  47.602  1.00  0.00
ATOM   1224  N   GLU   158      23.778  19.022  41.918  1.00  0.00
ATOM   1225  CA  GLU   158      22.863  18.060  41.378  1.00  0.00
ATOM   1226  C   GLU   158      23.426  16.695  41.558  1.00  0.00
ATOM   1227  O   GLU   158      24.296  16.254  40.811  1.00  0.00
ATOM   1228  CB  GLU   158      22.636  18.315  39.887  1.00  0.00
ATOM   1229  CG  GLU   158      21.598  17.404  39.252  1.00  0.00
ATOM   1230  CD  GLU   158      21.371  17.711  37.785  1.00  0.00
ATOM   1231  OE1 GLU   158      22.022  18.643  37.266  1.00  0.00
ATOM   1232  OE2 GLU   158      20.544  17.020  37.154  1.00  0.00
ATOM   1233  N   THR   159      22.875  15.955  42.535  1.00  0.00
ATOM   1234  CA  THR   159      23.457  14.689  42.840  1.00  0.00
ATOM   1235  C   THR   159      22.680  13.615  42.155  1.00  0.00
ATOM   1236  O   THR   159      21.584  13.235  42.561  1.00  0.00
ATOM   1237  CB  THR   159      23.446  14.413  44.355  1.00  0.00
ATOM   1238  OG1 THR   159      24.188  15.434  45.035  1.00  0.00
ATOM   1239  CG2 THR   159      24.078  13.062  44.655  1.00  0.00
ATOM   1240  N   ASP   160      23.255  13.103  41.060  1.00  0.00
ATOM   1241  CA  ASP   160      22.674  12.031  40.318  1.00  0.00
ATOM   1242  C   ASP   160      23.181  10.757  40.926  1.00  0.00
ATOM   1243  O   ASP   160      24.040  10.772  41.806  1.00  0.00
ATOM   1244  CB  ASP   160      23.082  12.116  38.846  1.00  0.00
ATOM   1245  CG  ASP   160      22.564  13.369  38.169  1.00  0.00
ATOM   1246  OD1 ASP   160      21.365  13.679  38.329  1.00  0.00
ATOM   1247  OD2 ASP   160      23.358  14.042  37.478  1.00  0.00
ATOM   1248  N   THR   161      22.640   9.622  40.441  1.00  0.00
ATOM   1249  CA  THR   161      22.914   8.309  40.956  1.00  0.00
ATOM   1250  C   THR   161      23.398   7.378  39.912  1.00  0.00
ATOM   1251  O   THR   161      23.183   7.542  38.719  1.00  0.00
ATOM   1252  CB  THR   161      21.655   7.670  41.572  1.00  0.00
ATOM   1253  OG1 THR   161      20.653   7.511  40.561  1.00  0.00
ATOM   1254  CG2 THR   161      21.100   8.551  42.681  1.00  0.00
ATOM   1255  N   ILE   162      24.028   6.316  40.431  1.00  0.00
ATOM   1256  CA  ILE   162      24.276   5.076  39.761  1.00  0.00
ATOM   1257  C   ILE   162      23.636   4.134  40.751  1.00  0.00
ATOM   1258  O   ILE   162      23.017   4.698  41.636  1.00  0.00
ATOM   1259  CB  ILE   162      25.784   4.833  39.564  1.00  0.00
ATOM   1260  CG1 ILE   162      26.493   4.759  40.918  1.00  0.00
ATOM   1261  CG2 ILE   162      26.404   5.961  38.755  1.00  0.00
ATOM   1262  CD1 ILE   162      27.936   4.312  40.827  1.00  0.00
ATOM   1263  N   SER   163      23.581   2.779  40.668  1.00  0.00
ATOM   1264  CA  SER   163      22.870   2.063  41.740  1.00  0.00
ATOM   1265  C   SER   163      23.728   0.935  42.269  1.00  0.00
ATOM   1266  O   SER   163      24.369   0.289  41.448  1.00  0.00
ATOM   1267  CB  SER   163      21.559   1.475  41.214  1.00  0.00
ATOM   1268  OG  SER   163      20.682   2.497  40.774  1.00  0.00
ATOM   1269  N   TYR   164      23.653   0.563  43.596  1.00  0.00
ATOM   1270  CA  TYR   164      24.705  -0.285  44.171  1.00  0.00
ATOM   1271  C   TYR   164      24.283  -1.676  44.204  1.00  0.00
ATOM   1272  O   TYR   164      23.114  -1.940  44.217  1.00  0.00
ATOM   1273  CB  TYR   164      25.026   0.154  45.601  1.00  0.00
ATOM   1274  CG  TYR   164      25.667   1.521  45.693  1.00  0.00
ATOM   1275  CD1 TYR   164      24.899   2.652  45.936  1.00  0.00
ATOM   1276  CD2 TYR   164      27.038   1.674  45.537  1.00  0.00
ATOM   1277  CE1 TYR   164      25.476   3.905  46.021  1.00  0.00
ATOM   1278  CE2 TYR   164      27.633   2.919  45.619  1.00  0.00
ATOM   1279  CZ  TYR   164      26.839   4.038  45.864  1.00  0.00
ATOM   1280  OH  TYR   164      27.416   5.284  45.948  1.00  0.00
ATOM   1281  N   ARG   165      25.135  -2.683  44.111  1.00  0.00
ATOM   1282  CA  ARG   165      24.343  -3.859  44.225  1.00  0.00
ATOM   1283  C   ARG   165      25.154  -4.993  44.695  1.00  0.00
ATOM   1284  O   ARG   165      26.181  -5.337  44.117  1.00  0.00
ATOM   1285  CB  ARG   165      23.739  -4.232  42.870  1.00  0.00
ATOM   1286  CG  ARG   165      24.768  -4.561  41.801  1.00  0.00
ATOM   1287  CD  ARG   165      24.102  -4.880  40.472  1.00  0.00
ATOM   1288  NE  ARG   165      23.331  -6.120  40.531  1.00  0.00
ATOM   1289  CZ  ARG   165      22.583  -6.583  39.535  1.00  0.00
ATOM   1290  NH1 ARG   165      21.917  -7.720  39.678  1.00  0.00
ATOM   1291  NH2 ARG   165      22.502  -5.906  38.397  1.00  0.00
ATOM   1292  N   VAL   166      24.692  -5.571  45.805  1.00  0.00
ATOM   1293  CA  VAL   166      25.141  -6.832  46.272  1.00  0.00
ATOM   1294  C   VAL   166      23.849  -7.508  46.522  1.00  0.00
ATOM   1295  O   VAL   166      23.005  -6.971  47.237  1.00  0.00
ATOM   1296  CB  VAL   166      25.999  -6.690  47.543  1.00  0.00
ATOM   1297  CG1 VAL   166      25.207  -6.007  48.647  1.00  0.00
ATOM   1298  CG2 VAL   166      26.439  -8.057  48.043  1.00  0.00
ATOM   1299  N   GLY   167      23.644  -8.710  45.977  1.00  0.00
ATOM   1300  CA  GLY   167      22.307  -9.169  46.148  1.00  0.00
ATOM   1301  C   GLY   167      21.538  -8.219  45.297  1.00  0.00
ATOM   1302  O   GLY   167      21.926  -7.935  44.168  1.00  0.00
ATOM   1303  N   ASN   168      20.394  -7.714  45.774  1.00  0.00
ATOM   1304  CA  ASN   168      19.819  -6.697  44.955  1.00  0.00
ATOM   1305  C   ASN   168      19.799  -5.474  45.796  1.00  0.00
ATOM   1306  O   ASN   168      18.761  -5.106  46.343  1.00  0.00
ATOM   1307  CB  ASN   168      18.404  -7.090  44.527  1.00  0.00
ATOM   1308  CG  ASN   168      17.776  -6.077  43.590  1.00  0.00
ATOM   1309  OD1 ASN   168      18.476  -5.298  42.943  1.00  0.00
ATOM   1310  ND2 ASN   168      16.450  -6.084  43.516  1.00  0.00
ATOM   1311  N   VAL   169      20.940  -4.782  45.927  1.00  0.00
ATOM   1312  CA  VAL   169      20.795  -3.619  46.737  1.00  0.00
ATOM   1313  C   VAL   169      21.037  -2.440  45.873  1.00  0.00
ATOM   1314  O   VAL   169      21.722  -1.500  46.280  1.00  0.00
ATOM   1315  CB  VAL   169      21.800  -3.615  47.904  1.00  0.00
ATOM   1316  CG1 VAL   169      21.518  -4.769  48.854  1.00  0.00
ATOM   1317  CG2 VAL   169      23.222  -3.758  47.383  1.00  0.00
ATOM   1318  N   LEU   170      20.410  -2.392  44.676  1.00  0.00
ATOM   1319  CA  LEU   170      20.588  -1.241  43.834  1.00  0.00
ATOM   1320  C   LEU   170      19.493  -0.405  44.254  1.00  0.00
ATOM   1321  O   LEU   170      18.464  -0.446  43.600  1.00  0.00
ATOM   1322  CB  LEU   170      20.502  -1.638  42.359  1.00  0.00
ATOM   1323  CG  LEU   170      21.553  -2.633  41.862  1.00  0.00
ATOM   1324  CD1 LEU   170      21.307  -2.991  40.404  1.00  0.00
ATOM   1325  CD2 LEU   170      22.949  -2.042  41.977  1.00  0.00
ATOM   1326  N   ASP   171      19.650   0.396  45.310  1.00  0.00
ATOM   1327  CA  ASP   171      18.446   1.064  45.595  1.00  0.00
ATOM   1328  C   ASP   171      18.426   2.106  44.562  1.00  0.00
ATOM   1329  O   ASP   171      19.456   2.437  43.976  1.00  0.00
ATOM   1330  CB  ASP   171      18.475   1.638  47.013  1.00  0.00
ATOM   1331  CG  ASP   171      18.369   0.565  48.078  1.00  0.00
ATOM   1332  OD1 ASP   171      18.027  -0.585  47.731  1.00  0.00
ATOM   1333  OD2 ASP   171      18.628   0.874  49.260  1.00  0.00
ATOM   1334  N   ASP   172      17.231   2.583  44.215  1.00  0.00
ATOM   1335  CA  ASP   172      17.313   3.727  43.388  1.00  0.00
ATOM   1336  C   ASP   172      17.942   4.672  44.335  1.00  0.00
ATOM   1337  O   ASP   172      18.767   5.502  43.957  1.00  0.00
ATOM   1338  CB  ASP   172      15.919   4.154  42.925  1.00  0.00
ATOM   1339  CG  ASP   172      15.337   3.216  41.886  1.00  0.00
ATOM   1340  OD1 ASP   172      16.094   2.378  41.352  1.00  0.00
ATOM   1341  OD2 ASP   172      14.124   3.318  41.606  1.00  0.00
ATOM   1342  N   ASP   173      17.509   4.511  45.608  1.00  0.00
ATOM   1343  CA  ASP   173      17.937   5.182  46.782  1.00  0.00
ATOM   1344  C   ASP   173      18.210   6.565  46.402  1.00  0.00
ATOM   1345  O   ASP   173      19.237   7.175  46.680  1.00  0.00
ATOM   1346  CB  ASP   173      19.200   4.526  47.344  1.00  0.00
ATOM   1347  CG  ASP   173      18.947   3.126  47.866  1.00  0.00
ATOM   1348  OD1 ASP   173      17.766   2.775  48.075  1.00  0.00
ATOM   1349  OD2 ASP   173      19.928   2.380  48.068  1.00  0.00
ATOM   1350  N   SER   174      17.219   7.057  45.655  1.00  0.00
ATOM   1351  CA  SER   174      17.199   8.403  45.257  1.00  0.00
ATOM   1352  C   SER   174      16.666   9.050  46.461  1.00  0.00
ATOM   1353  O   SER   174      15.553   8.756  46.905  1.00  0.00
ATOM   1354  CB  SER   174      16.301   8.586  44.032  1.00  0.00
ATOM   1355  OG  SER   174      16.162   9.957  43.702  1.00  0.00
ATOM   1356  N   HIS   175      17.439  10.022  46.950  1.00  0.00
ATOM   1357  CA  HIS   175      17.234  10.502  48.264  1.00  0.00
ATOM   1358  C   HIS   175      17.583   9.371  49.166  1.00  0.00
ATOM   1359  O   HIS   175      16.951   9.194  50.204  1.00  0.00
ATOM   1360  CB  HIS   175      15.776  10.924  48.459  1.00  0.00
ATOM   1361  CG  HIS   175      15.303  11.939  47.466  1.00  0.00
ATOM   1362  ND1 HIS   175      15.699  13.259  47.505  1.00  0.00
ATOM   1363  CD2 HIS   175      14.420  11.927  46.309  1.00  0.00
ATOM   1364  CE1 HIS   175      15.113  13.921  46.492  1.00  0.00
ATOM   1365  NE2 HIS   175      14.344  13.129  45.770  1.00  0.00
ATOM   1366  N   MET   176      18.603   8.550  48.798  1.00  0.00
ATOM   1367  CA  MET   176      18.936   7.615  49.822  1.00  0.00
ATOM   1368  C   MET   176      19.590   8.452  50.812  1.00  0.00
ATOM   1369  O   MET   176      20.716   8.909  50.644  1.00  0.00
ATOM   1370  CB  MET   176      19.862   6.527  49.274  1.00  0.00
ATOM   1371  CG  MET   176      20.158   5.409  50.260  1.00  0.00
ATOM   1372  SD  MET   176      18.713   4.389  50.610  1.00  0.00
ATOM   1373  CE  MET   176      19.281   3.476  52.042  1.00  0.00
ATOM   1374  N   PRO   177      18.879   8.647  51.870  1.00  0.00
ATOM   1375  CA  PRO   177      19.387   9.468  52.906  1.00  0.00
ATOM   1376  C   PRO   177      20.664   8.879  53.379  1.00  0.00
ATOM   1377  O   PRO   177      21.386   9.650  54.005  1.00  0.00
ATOM   1378  CB  PRO   177      18.292   9.437  53.974  1.00  0.00
ATOM   1379  CG  PRO   177      17.553   8.166  53.715  1.00  0.00
ATOM   1380  CD  PRO   177      17.563   7.975  52.224  1.00  0.00
ATOM   1381  N   GLY   178      20.894   7.560  53.093  1.00  0.00
ATOM   1382  CA  GLY   178      21.978   6.678  53.433  1.00  0.00
ATOM   1383  C   GLY   178      23.086   7.518  53.908  1.00  0.00
ATOM   1384  O   GLY   178      24.089   7.689  53.222  1.00  0.00
ATOM   1385  N   SER   179      22.947   7.981  55.159  1.00  0.00
ATOM   1386  CA  SER   179      23.799   9.017  55.623  1.00  0.00
ATOM   1387  C   SER   179      25.116   8.415  55.877  1.00  0.00
ATOM   1388  O   SER   179      25.422   7.962  56.977  1.00  0.00
ATOM   1389  CB  SER   179      23.244   9.631  56.910  1.00  0.00
ATOM   1390  OG  SER   179      24.073  10.683  57.372  1.00  0.00
ATOM   1391  N   CYS   180      25.964   8.472  54.851  1.00  0.00
ATOM   1392  CA  CYS   180      27.223   7.843  54.964  1.00  0.00
ATOM   1393  C   CYS   180      27.965   8.506  56.059  1.00  0.00
ATOM   1394  O   CYS   180      28.624   7.829  56.848  1.00  0.00
ATOM   1395  CB  CYS   180      28.006   7.972  53.656  1.00  0.00
ATOM   1396  SG  CYS   180      28.294   9.676  53.123  1.00  0.00
ATOM   1397  N   ASN   181      27.799   9.840  56.162  1.00  0.00
ATOM   1398  CA  ASN   181      28.530  10.638  57.089  1.00  0.00
ATOM   1399  C   ASN   181      29.945  10.213  56.945  1.00  0.00
ATOM   1400  O   ASN   181      30.521   9.658  57.878  1.00  0.00
ATOM   1401  CB  ASN   181      28.028  10.399  58.514  1.00  0.00
ATOM   1402  CG  ASN   181      28.518  11.452  59.489  1.00  0.00
ATOM   1403  OD1 ASN   181      28.847  12.571  59.095  1.00  0.00
ATOM   1404  ND2 ASN   181      28.568  11.096  60.767  1.00  0.00
ATOM   1405  N   ILE   182      30.545  10.406  55.753  1.00  0.00
ATOM   1406  CA  ILE   182      31.890   9.937  55.719  1.00  0.00
ATOM   1407  C   ILE   182      32.750  11.014  56.299  1.00  0.00
ATOM   1408  O   ILE   182      33.513  11.704  55.627  1.00  0.00
ATOM   1409  CB  ILE   182      32.345   9.631  54.280  1.00  0.00
ATOM   1410  CG1 ILE   182      31.391   8.634  53.620  1.00  0.00
ATOM   1411  CG2 ILE   182      33.744   9.034  54.279  1.00  0.00
ATOM   1412  CD1 ILE   182      31.292   7.311  54.346  1.00  0.00
ATOM   1413  N   HIS   183      32.622  11.202  57.618  1.00  0.00
ATOM   1414  CA  HIS   183      33.435  12.166  58.284  1.00  0.00
ATOM   1415  C   HIS   183      34.817  11.622  58.326  1.00  0.00
ATOM   1416  O   HIS   183      35.788  12.314  58.029  1.00  0.00
ATOM   1417  CB  HIS   183      32.922  12.409  59.705  1.00  0.00
ATOM   1418  CG  HIS   183      33.705  13.437  60.462  1.00  0.00
ATOM   1419  ND1 HIS   183      33.674  14.778  60.146  1.00  0.00
ATOM   1420  CD2 HIS   183      34.618  13.419  61.596  1.00  0.00
ATOM   1421  CE1 HIS   183      34.473  15.447  60.997  1.00  0.00
ATOM   1422  NE2 HIS   183      35.042  14.637  61.869  1.00  0.00
ATOM   1423  N   LYS   184      34.952  10.330  58.678  1.00  0.00
ATOM   1424  CA  LYS   184      36.256   9.745  58.642  1.00  0.00
ATOM   1425  C   LYS   184      36.202   8.555  57.728  1.00  0.00
ATOM   1426  O   LYS   184      36.280   7.401  58.143  1.00  0.00
ATOM   1427  CB  LYS   184      36.684   9.303  60.043  1.00  0.00
ATOM   1428  CG  LYS   184      36.842  10.445  61.033  1.00  0.00
ATOM   1429  CD  LYS   184      37.305   9.939  62.390  1.00  0.00
ATOM   1430  CE  LYS   184      37.418  11.076  63.393  1.00  0.00
ATOM   1431  NZ  LYS   184      37.846  10.591  64.735  1.00  0.00
ATOM   1432  N   PRO   185      36.129   8.830  56.458  1.00  0.00
ATOM   1433  CA  PRO   185      36.068   7.829  55.442  1.00  0.00
ATOM   1434  C   PRO   185      37.463   7.445  55.197  1.00  0.00
ATOM   1435  O   PRO   185      38.317   7.879  55.962  1.00  0.00
ATOM   1436  CB  PRO   185      35.405   8.540  54.261  1.00  0.00
ATOM   1437  CG  PRO   185      35.844   9.961  54.386  1.00  0.00
ATOM   1438  CD  PRO   185      35.918  10.246  55.859  1.00  0.00
ATOM   1439  N   ILE   186      37.684   6.645  54.142  1.00  0.00
ATOM   1440  CA  ILE   186      38.980   6.203  53.760  1.00  0.00
ATOM   1441  C   ILE   186      39.808   7.433  53.643  1.00  0.00
ATOM   1442  O   ILE   186      39.901   8.072  52.597  1.00  0.00
ATOM   1443  CB  ILE   186      38.946   5.449  52.417  1.00  0.00
ATOM   1444  CG1 ILE   186      38.036   4.224  52.516  1.00  0.00
ATOM   1445  CG2 ILE   186      40.342   4.983  52.033  1.00  0.00
ATOM   1446  CD1 ILE   186      38.474   3.220  53.560  1.00  0.00
ATOM   1447  N   THR   187      40.566   7.652  54.713  1.00  0.00
ATOM   1448  CA  THR   187      41.305   8.822  54.998  1.00  0.00
ATOM   1449  C   THR   187      42.452   8.879  54.123  1.00  0.00
ATOM   1450  O   THR   187      43.033   9.952  54.004  1.00  0.00
ATOM   1451  CB  THR   187      41.797   8.838  56.457  1.00  0.00
ATOM   1452  OG1 THR   187      42.648   7.709  56.690  1.00  0.00
ATOM   1453  CG2 THR   187      40.618   8.771  57.417  1.00  0.00
ATOM   1454  N   ASN   188      42.800   7.721  53.533  1.00  0.00
ATOM   1455  CA  ASN   188      43.911   7.603  52.669  1.00  0.00
ATOM   1456  C   ASN   188      45.054   8.265  53.310  1.00  0.00
ATOM   1457  O   ASN   188      45.314   9.449  53.124  1.00  0.00
ATOM   1458  CB  ASN   188      43.616   8.268  51.323  1.00  0.00
ATOM   1459  CG  ASN   188      44.701   8.011  50.296  1.00  0.00
ATOM   1460  OD1 ASN   188      44.967   6.864  49.935  1.00  0.00
ATOM   1461  ND2 ASN   188      45.331   9.079  49.821  1.00  0.00
ATOM   1462  N   SER   189      45.852   7.497  54.062  1.00  0.00
ATOM   1463  CA  SER   189      47.016   8.083  54.653  1.00  0.00
ATOM   1464  C   SER   189      47.850   8.673  53.542  1.00  0.00
ATOM   1465  O   SER   189      48.714   9.501  53.804  1.00  0.00
ATOM   1466  CB  SER   189      47.826   7.024  55.404  1.00  0.00
ATOM   1467  OG  SER   189      48.366   6.066  54.510  1.00  0.00
ATOM   1468  N   LYS   190      47.556   8.282  52.275  1.00  0.00
ATOM   1469  CA  LYS   190      48.143   8.772  51.072  1.00  0.00
ATOM   1470  C   LYS   190      47.119   9.538  50.311  1.00  0.00
ATOM   1471  O   LYS   190      46.016   9.036  50.104  1.00  0.00
ATOM   1472  CB  LYS   190      48.647   7.612  50.211  1.00  0.00
ATOM   1473  CG  LYS   190      49.247   8.041  48.882  1.00  0.00
ATOM   1474  CD  LYS   190      50.620   8.666  49.072  1.00  0.00
ATOM   1475  CE  LYS   190      51.294   8.934  47.736  1.00  0.00
ATOM   1476  NZ  LYS   190      52.560   9.703  47.897  1.00  0.00
ATOM   1477  N   PRO   191      47.394  10.736  49.875  1.00  0.00
ATOM   1478  CA  PRO   191      47.001  10.912  48.518  1.00  0.00
ATOM   1479  C   PRO   191      48.091  10.260  47.755  1.00  0.00
ATOM   1480  O   PRO   191      49.168  10.848  47.663  1.00  0.00
ATOM   1481  CB  PRO   191      46.927  12.431  48.348  1.00  0.00
ATOM   1482  CG  PRO   191      46.899  12.962  49.742  1.00  0.00
ATOM   1483  CD  PRO   191      47.732  12.018  50.564  1.00  0.00
ATOM   1484  N   THR   192      47.851   9.087  47.151  1.00  0.00
ATOM   1485  CA  THR   192      48.979   8.525  46.480  1.00  0.00
ATOM   1486  C   THR   192      49.232   9.334  45.271  1.00  0.00
ATOM   1487  O   THR   192      50.386   9.571  44.919  1.00  0.00
ATOM   1488  CB  THR   192      48.722   7.063  46.071  1.00  0.00
ATOM   1489  OG1 THR   192      48.490   6.270  47.242  1.00  0.00
ATOM   1490  CG2 THR   192      49.921   6.499  45.324  1.00  0.00
ATOM   1491  N   ARG   193      48.115   9.709  44.608  1.00  0.00
ATOM   1492  CA  ARG   193      47.989  10.479  43.408  1.00  0.00
ATOM   1493  C   ARG   193      47.052   9.658  42.577  1.00  0.00
ATOM   1494  O   ARG   193      46.125  10.148  41.935  1.00  0.00
ATOM   1495  CB  ARG   193      49.353  10.654  42.738  1.00  0.00
ATOM   1496  CG  ARG   193      50.301  11.574  43.489  1.00  0.00
ATOM   1497  CD  ARG   193      51.653  11.658  42.800  1.00  0.00
ATOM   1498  NE  ARG   193      52.586  12.515  43.526  1.00  0.00
ATOM   1499  CZ  ARG   193      53.858  12.692  43.185  1.00  0.00
ATOM   1500  NH1 ARG   193      54.633  13.491  43.906  1.00  0.00
ATOM   1501  NH2 ARG   193      54.353  12.069  42.124  1.00  0.00
ATOM   1502  N   PHE   194      47.287   8.330  42.631  1.00  0.00
ATOM   1503  CA  PHE   194      46.614   7.283  41.906  1.00  0.00
ATOM   1504  C   PHE   194      46.557   7.606  40.458  1.00  0.00
ATOM   1505  O   PHE   194      45.490   7.722  39.860  1.00  0.00
ATOM   1506  CB  PHE   194      45.183   7.110  42.419  1.00  0.00
ATOM   1507  CG  PHE   194      45.100   6.758  43.877  1.00  0.00
ATOM   1508  CD1 PHE   194      44.731   7.708  44.813  1.00  0.00
ATOM   1509  CD2 PHE   194      45.392   5.477  44.312  1.00  0.00
ATOM   1510  CE1 PHE   194      44.655   7.384  46.155  1.00  0.00
ATOM   1511  CE2 PHE   194      45.315   5.153  45.653  1.00  0.00
ATOM   1512  CZ  PHE   194      44.949   6.100  46.573  1.00  0.00
ATOM   1513  N   LEU   195      47.750   7.735  39.854  1.00  0.00
ATOM   1514  CA  LEU   195      47.829   8.024  38.461  1.00  0.00
ATOM   1515  C   LEU   195      48.974   7.170  37.925  1.00  0.00
ATOM   1516  O   LEU   195      48.702   6.071  37.373  1.00  0.00
ATOM   1517  CB  LEU   195      48.109   9.511  38.237  1.00  0.00
ATOM   1518  CG  LEU   195      47.014  10.482  38.685  1.00  0.00
ATOM   1519  CD1 LEU   195      47.494  11.921  38.577  1.00  0.00
ATOM   1520  CD2 LEU   195      45.773  10.328  37.820  1.00  0.00
TER
END
