# Supplementary material for: SECRET domain of variola virus CrmB protein can be a member of poxviral type II chemokine-binding proteins family
Source: BMC Res Notes. 2010 Oct 27;3:271. doi: 10.1186/1756-0500-3-271 (PMC2987869; doi:10.1186/1756-0500-3-271)
Supplement: Additional file 1 — Output from I-TASSER web-server. This file contains the output from I-TASSER web-server including all generated models and alignments. [file 1756-0500-3-271-S1.ZIP › I-TASSER results_files/model4.pdb]

PFRMAT TS
TARGET SECRETdVARV
METHOD
METHOD       The models are generated by I-TASSER which combines
METHOD       the methods of threading, ab initio modeling and 
METHOD       structural refinement. The procedure is fully automated.
METHOD
MODEL  4
PARENT 1cq3_A 1nt0_A 1b12_A 1cq3 1k32_A 
ATOM      1  N   PHE     1      46.076  25.778  41.768  1.00  0.00
ATOM      2  CA  PHE     1      46.573  26.553  40.618  1.00  0.00
ATOM      3  C   PHE     1      45.429  26.911  39.732  1.00  0.00
ATOM      4  O   PHE     1      44.436  26.193  39.644  1.00  0.00
ATOM      5  CB  PHE     1      47.586  25.733  39.817  1.00  0.00
ATOM      6  CG  PHE     1      48.907  25.557  40.510  1.00  0.00
ATOM      7  CD1 PHE     1      49.209  24.378  41.168  1.00  0.00
ATOM      8  CD2 PHE     1      49.849  26.572  40.504  1.00  0.00
ATOM      9  CE1 PHE     1      50.424  24.216  41.806  1.00  0.00
ATOM     10  CE2 PHE     1      51.064  26.410  41.141  1.00  0.00
ATOM     11  CZ  PHE     1      51.354  25.239  41.790  1.00  0.00
ATOM     12  N   GLY     2      45.520  28.079  39.079  1.00  0.00
ATOM     13  CA  GLY     2      44.386  28.666  38.419  1.00  0.00
ATOM     14  C   GLY     2      43.859  27.790  37.356  1.00  0.00
ATOM     15  O   GLY     2      42.668  27.491  37.342  1.00  0.00
ATOM     16  N   THR     3      44.705  27.324  36.430  1.00  0.00
ATOM     17  CA  THR     3      44.032  26.477  35.510  1.00  0.00
ATOM     18  C   THR     3      44.294  25.103  36.003  1.00  0.00
ATOM     19  O   THR     3      44.717  24.210  35.270  1.00  0.00
ATOM     20  CB  THR     3      44.569  26.659  34.078  1.00  0.00
ATOM     21  OG1 THR     3      45.993  26.503  34.075  1.00  0.00
ATOM     22  CG2 THR     3      44.225  28.045  33.553  1.00  0.00
ATOM     23  N   TYR     4      44.016  24.935  37.311  1.00  0.00
ATOM     24  CA  TYR     4      44.188  23.725  38.053  1.00  0.00
ATOM     25  C   TYR     4      45.654  23.462  38.206  1.00  0.00
ATOM     26  O   TYR     4      46.055  22.648  39.033  1.00  0.00
ATOM     27  CB  TYR     4      43.535  22.550  37.322  1.00  0.00
ATOM     28  CG  TYR     4      42.031  22.656  37.214  1.00  0.00
ATOM     29  CD1 TYR     4      41.315  23.504  38.050  1.00  0.00
ATOM     30  CD2 TYR     4      41.331  21.908  36.275  1.00  0.00
ATOM     31  CE1 TYR     4      39.940  23.607  37.958  1.00  0.00
ATOM     32  CE2 TYR     4      39.956  21.999  36.170  1.00  0.00
ATOM     33  CZ  TYR     4      39.262  22.857  37.022  1.00  0.00
ATOM     34  OH  TYR     4      37.893  22.958  36.928  1.00  0.00
ATOM     35  N   SER     5      46.514  24.192  37.477  1.00  0.00
ATOM     36  CA  SER     5      47.906  23.868  37.574  1.00  0.00
ATOM     37  C   SER     5      48.696  25.081  37.225  1.00  0.00
ATOM     38  O   SER     5      49.654  25.429  37.914  1.00  0.00
ATOM     39  CB  SER     5      48.260  22.733  36.611  1.00  0.00
ATOM     40  OG  SER     5      49.657  22.496  36.594  1.00  0.00
ATOM     41  N   HIS     6      48.299  25.779  36.153  1.00  0.00
ATOM     42  CA  HIS     6      49.052  26.934  35.788  1.00  0.00
ATOM     43  C   HIS     6      48.925  27.918  36.907  1.00  0.00
ATOM     44  O   HIS     6      48.117  27.748  37.816  1.00  0.00
ATOM     45  CB  HIS     6      48.510  27.540  34.492  1.00  0.00
ATOM     46  CG  HIS     6      48.661  26.648  33.299  1.00  0.00
ATOM     47  ND1 HIS     6      48.063  26.917  32.087  1.00  0.00
ATOM     48  CD2 HIS     6      49.359  25.402  33.016  1.00  0.00
ATOM     49  CE1 HIS     6      48.380  25.943  31.216  1.00  0.00
ATOM     50  NE2 HIS     6      49.158  25.031  31.766  1.00  0.00
ATOM     51  N   THR     7      49.766  28.962  36.867  1.00  0.00
ATOM     52  CA  THR     7      49.943  29.931  37.911  1.00  0.00
ATOM     53  C   THR     7      48.712  30.743  38.163  1.00  0.00
ATOM     54  O   THR     7      48.560  31.282  39.258  1.00  0.00
ATOM     55  CB  THR     7      51.067  30.927  37.572  1.00  0.00
ATOM     56  OG1 THR     7      50.741  31.628  36.366  1.00  0.00
ATOM     57  CG2 THR     7      52.386  30.195  37.374  1.00  0.00
ATOM     58  N   VAL     8      47.827  30.875  37.157  1.00  0.00
ATOM     59  CA  VAL     8      46.659  31.714  37.213  1.00  0.00
ATOM     60  C   VAL     8      45.878  31.493  38.469  1.00  0.00
ATOM     61  O   VAL     8      46.140  30.584  39.247  1.00  0.00
ATOM     62  CB  VAL     8      45.710  31.440  36.031  1.00  0.00
ATOM     63  CG1 VAL     8      44.403  32.196  36.212  1.00  0.00
ATOM     64  CG2 VAL     8      46.346  31.885  34.723  1.00  0.00
ATOM     65  N   SER     9      44.942  32.411  38.763  1.00  0.00
ATOM     66  CA  SER     9      44.124  32.231  39.922  1.00  0.00
ATOM     67  C   SER     9      43.110  31.192  39.556  1.00  0.00
ATOM     68  O   SER     9      42.867  30.957  38.376  1.00  0.00
ATOM     69  CB  SER     9      43.438  33.545  40.303  1.00  0.00
ATOM     70  OG  SER     9      42.495  33.932  39.319  1.00  0.00
ATOM     71  N   SER    10      42.518  30.548  40.582  1.00  0.00
ATOM     72  CA  SER    10      41.587  29.450  40.548  1.00  0.00
ATOM     73  C   SER    10      42.411  28.412  41.225  1.00  0.00
ATOM     74  O   SER    10      43.610  28.420  41.023  1.00  0.00
ATOM     75  CB  SER    10      41.219  29.104  39.104  1.00  0.00
ATOM     76  OG  SER    10      40.351  27.985  39.053  1.00  0.00
ATOM     77  N   ALA    11      41.836  27.576  42.103  1.00  0.00
ATOM     78  CA  ALA    11      42.492  26.533  42.852  1.00  0.00
ATOM     79  C   ALA    11      43.442  27.142  43.853  1.00  0.00
ATOM     80  O   ALA    11      43.255  26.979  45.056  1.00  0.00
ATOM     81  CB  ALA    11      43.278  25.625  41.919  1.00  0.00
ATOM     82  N   ASP    12      44.476  27.884  43.400  1.00  0.00
ATOM     83  CA  ASP    12      45.325  28.618  44.294  1.00  0.00
ATOM     84  C   ASP    12      44.529  29.793  44.744  1.00  0.00
ATOM     85  O   ASP    12      44.557  30.190  45.907  1.00  0.00
ATOM     86  CB  ASP    12      46.597  29.070  43.575  1.00  0.00
ATOM     87  CG  ASP    12      47.555  27.925  43.310  1.00  0.00
ATOM     88  OD1 ASP    12      47.357  26.838  43.892  1.00  0.00
ATOM     89  OD2 ASP    12      48.505  28.115  42.521  1.00  0.00
ATOM     90  N   LYS    13      43.779  30.371  43.790  1.00  0.00
ATOM     91  CA  LYS    13      42.967  31.518  44.039  1.00  0.00
ATOM     92  C   LYS    13      41.600  31.125  43.601  1.00  0.00
ATOM     93  O   LYS    13      41.375  29.987  43.209  1.00  0.00
ATOM     94  CB  LYS    13      43.479  32.720  43.243  1.00  0.00
ATOM     95  CG  LYS    13      44.888  33.154  43.611  1.00  0.00
ATOM     96  CD  LYS    13      45.346  34.326  42.759  1.00  0.00
ATOM     97  CE  LYS    13      46.745  34.778  43.146  1.00  0.00
ATOM     98  NZ  LYS    13      47.172  35.981  42.380  1.00  0.00
ATOM     99  N   CYS    14      40.638  32.051  43.706  1.00  0.00
ATOM    100  CA  CYS    14      39.291  31.809  43.296  1.00  0.00
ATOM    101  C   CYS    14      39.032  32.957  42.373  1.00  0.00
ATOM    102  O   CYS    14      38.889  34.087  42.831  1.00  0.00
ATOM    103  CB  CYS    14      38.355  31.805  44.506  1.00  0.00
ATOM    104  SG  CYS    14      38.216  33.399  45.348  1.00  0.00
ATOM    105  N   GLU    15      38.887  32.720  41.062  1.00  0.00
ATOM    106  CA  GLU    15      38.900  33.862  40.198  1.00  0.00
ATOM    107  C   GLU    15      37.759  34.800  40.434  1.00  0.00
ATOM    108  O   GLU    15      36.604  34.433  40.626  1.00  0.00
ATOM    109  CB  GLU    15      38.821  33.427  38.733  1.00  0.00
ATOM    110  CG  GLU    15      40.100  32.799  38.203  1.00  0.00
ATOM    111  CD  GLU    15      39.986  32.383  36.750  1.00  0.00
ATOM    112  OE1 GLU    15      38.895  32.556  36.166  1.00  0.00
ATOM    113  OE2 GLU    15      40.987  31.883  36.194  1.00  0.00
ATOM    114  N   PRO    16      38.161  36.046  40.487  1.00  0.00
ATOM    115  CA  PRO    16      37.260  37.150  40.691  1.00  0.00
ATOM    116  C   PRO    16      36.353  37.361  39.518  1.00  0.00
ATOM    117  O   PRO    16      35.553  38.295  39.546  1.00  0.00
ATOM    118  CB  PRO    16      38.186  38.351  40.891  1.00  0.00
ATOM    119  CG  PRO    16      39.422  38.001  40.132  1.00  0.00
ATOM    120  CD  PRO    16      39.591  36.515  40.274  1.00  0.00
ATOM    121  N   VAL    17      36.437  36.501  38.488  1.00  0.00
ATOM    122  CA  VAL    17      35.610  36.662  37.330  1.00  0.00
ATOM    123  C   VAL    17      34.186  36.510  37.762  1.00  0.00
ATOM    124  O   VAL    17      33.820  35.601  38.503  1.00  0.00
ATOM    125  CB  VAL    17      35.933  35.607  36.255  1.00  0.00
ATOM    126  CG1 VAL    17      34.953  35.711  35.096  1.00  0.00
ATOM    127  CG2 VAL    17      37.339  35.811  35.714  1.00  0.00
ATOM    128  N   PRO    18      33.393  37.449  37.318  1.00  0.00
ATOM    129  CA  PRO    18      32.018  37.576  37.716  1.00  0.00
ATOM    130  C   PRO    18      31.062  36.436  37.594  1.00  0.00
ATOM    131  O   PRO    18      30.728  35.839  38.613  1.00  0.00
ATOM    132  CB  PRO    18      31.478  38.699  36.828  1.00  0.00
ATOM    133  CG  PRO    18      32.667  39.555  36.545  1.00  0.00
ATOM    134  CD  PRO    18      33.825  38.614  36.368  1.00  0.00
ATOM    135  N   ASN    19      30.636  36.056  36.380  1.00  0.00
ATOM    136  CA  ASN    19      29.618  35.049  36.378  1.00  0.00
ATOM    137  C   ASN    19      30.350  33.775  36.362  1.00  0.00
ATOM    138  O   ASN    19      30.169  32.956  35.464  1.00  0.00
ATOM    139  CB  ASN    19      28.725  35.192  35.144  1.00  0.00
ATOM    140  CG  ASN    19      27.502  34.298  35.203  1.00  0.00
ATOM    141  OD1 ASN    19      27.062  33.902  36.282  1.00  0.00
ATOM    142  ND2 ASN    19      26.949  33.978  34.039  1.00  0.00
ATOM    143  N   ASN    20      31.204  33.571  37.372  1.00  0.00
ATOM    144  CA  ASN    20      31.933  32.358  37.312  1.00  0.00
ATOM    145  C   ASN    20      31.972  31.785  38.687  1.00  0.00
ATOM    146  O   ASN    20      32.680  32.260  39.572  1.00  0.00
ATOM    147  CB  ASN    20      33.357  32.613  36.814  1.00  0.00
ATOM    148  CG  ASN    20      34.134  31.331  36.591  1.00  0.00
ATOM    149  OD1 ASN    20      33.776  30.276  37.116  1.00  0.00
ATOM    150  ND2 ASN    20      35.204  31.417  35.809  1.00  0.00
ATOM    151  N   THR    21      31.201  30.712  38.908  1.00  0.00
ATOM    152  CA  THR    21      31.186  30.204  40.234  1.00  0.00
ATOM    153  C   THR    21      31.773  28.857  40.175  1.00  0.00
ATOM    154  O   THR    21      31.465  28.130  39.241  1.00  0.00
ATOM    155  CB  THR    21      29.753  30.128  40.793  1.00  0.00
ATOM    156  OG1 THR    21      28.971  29.235  39.991  1.00  0.00
ATOM    157  CG2 THR    21      29.102  31.503  40.778  1.00  0.00
ATOM    158  N   PHE    22      32.555  28.504  41.219  1.00  0.00
ATOM    159  CA  PHE    22      33.409  27.355  41.323  1.00  0.00
ATOM    160  C   PHE    22      32.558  26.139  41.402  1.00  0.00
ATOM    161  O   PHE    22      32.095  25.739  42.462  1.00  0.00
ATOM    162  CB  PHE    22      34.282  27.448  42.576  1.00  0.00
ATOM    163  CG  PHE    22      35.324  28.527  42.511  1.00  0.00
ATOM    164  CD1 PHE    22      35.607  29.164  41.315  1.00  0.00
ATOM    165  CD2 PHE    22      36.021  28.907  43.645  1.00  0.00
ATOM    166  CE1 PHE    22      36.566  30.157  41.255  1.00  0.00
ATOM    167  CE2 PHE    22      36.979  29.900  43.585  1.00  0.00
ATOM    168  CZ  PHE    22      37.253  30.525  42.396  1.00  0.00
ATOM    169  N   ASN    23      32.410  25.445  40.269  1.00  0.00
ATOM    170  CA  ASN    23      31.439  24.405  40.259  1.00  0.00
ATOM    171  C   ASN    23      32.150  23.115  40.373  1.00  0.00
ATOM    172  O   ASN    23      32.990  22.773  39.537  1.00  0.00
ATOM    173  CB  ASN    23      30.633  24.437  38.959  1.00  0.00
ATOM    174  CG  ASN    23      29.709  25.635  38.875  1.00  0.00
ATOM    175  OD1 ASN    23      29.279  26.172  39.896  1.00  0.00
ATOM    176  ND2 ASN    23      29.399  26.058  37.655  1.00  0.00
ATOM    177  N   TYR    24      31.821  22.391  41.472  1.00  0.00
ATOM    178  CA  TYR    24      32.472  21.164  41.812  1.00  0.00
ATOM    179  C   TYR    24      31.441  20.148  42.200  1.00  0.00
ATOM    180  O   TYR    24      30.354  20.468  42.674  1.00  0.00
ATOM    181  CB  TYR    24      33.432  21.374  42.984  1.00  0.00
ATOM    182  CG  TYR    24      32.746  21.744  44.280  1.00  0.00
ATOM    183  CD1 TYR    24      32.387  20.767  45.199  1.00  0.00
ATOM    184  CD2 TYR    24      32.459  23.070  44.579  1.00  0.00
ATOM    185  CE1 TYR    24      31.760  21.097  46.386  1.00  0.00
ATOM    186  CE2 TYR    24      31.832  23.418  45.760  1.00  0.00
ATOM    187  CZ  TYR    24      31.483  22.417  46.666  1.00  0.00
ATOM    188  OH  TYR    24      30.858  22.748  47.846  1.00  0.00
ATOM    189  N   ILE    25      31.812  18.866  42.048  1.00  0.00
ATOM    190  CA  ILE    25      30.983  17.743  42.367  1.00  0.00
ATOM    191  C   ILE    25      31.561  17.146  43.599  1.00  0.00
ATOM    192  O   ILE    25      32.768  17.136  43.747  1.00  0.00
ATOM    193  CB  ILE    25      30.972  16.708  41.227  1.00  0.00
ATOM    194  CG1 ILE    25      30.054  15.536  41.580  1.00  0.00
ATOM    195  CG2 ILE    25      32.372  16.168  40.984  1.00  0.00
ATOM    196  CD1 ILE    25      29.777  14.606  40.419  1.00  0.00
ATOM    197  N   ASP    26      30.689  16.767  44.561  1.00  0.00
ATOM    198  CA  ASP    26      31.088  16.195  45.815  1.00  0.00
ATOM    199  C   ASP    26      30.400  14.888  45.918  1.00  0.00
ATOM    200  O   ASP    26      29.180  14.831  45.765  1.00  0.00
ATOM    201  CB  ASP    26      30.681  17.107  46.974  1.00  0.00
ATOM    202  CG  ASP    26      31.131  16.575  48.320  1.00  0.00
ATOM    203  OD1 ASP    26      32.357  16.488  48.544  1.00  0.00
ATOM    204  OD2 ASP    26      30.259  16.246  49.151  1.00  0.00
ATOM    205  N   VAL    27      31.141  13.791  46.159  1.00  0.00
ATOM    206  CA  VAL    27      30.347  12.603  46.264  1.00  0.00
ATOM    207  C   VAL    27      30.692  11.957  47.560  1.00  0.00
ATOM    208  O   VAL    27      31.824  12.007  48.027  1.00  0.00
ATOM    209  CB  VAL    27      30.634  11.628  45.107  1.00  0.00
ATOM    210  CG1 VAL    27      29.816  10.356  45.267  1.00  0.00
ATOM    211  CG2 VAL    27      30.276  12.265  43.773  1.00  0.00
ATOM    212  N   GLU    28      29.693  11.379  48.234  1.00  0.00
ATOM    213  CA  GLU    28      30.032  10.694  49.436  1.00  0.00
ATOM    214  C   GLU    28      29.259   9.429  49.486  1.00  0.00
ATOM    215  O   GLU    28      28.066   9.408  49.186  1.00  0.00
ATOM    216  CB  GLU    28      29.690  11.551  50.656  1.00  0.00
ATOM    217  CG  GLU    28      30.475  12.850  50.742  1.00  0.00
ATOM    218  CD  GLU    28      30.134  13.656  51.980  1.00  0.00
ATOM    219  OE1 GLU    28      29.302  13.186  52.785  1.00  0.00
ATOM    220  OE2 GLU    28      30.699  14.757  52.146  1.00  0.00
ATOM    221  N   ILE    29      29.939   8.303  49.790  1.00  0.00
ATOM    222  CA  ILE    29      29.108   7.145  49.875  1.00  0.00
ATOM    223  C   ILE    29      29.464   6.388  51.098  1.00  0.00
ATOM    224  O   ILE    29      30.609   6.373  51.543  1.00  0.00
ATOM    225  CB  ILE    29      29.293   6.227  48.653  1.00  0.00
ATOM    226  CG1 ILE    29      28.862   6.948  47.374  1.00  0.00
ATOM    227  CG2 ILE    29      28.454   4.967  48.801  1.00  0.00
ATOM    228  CD1 ILE    29      29.251   6.223  46.104  1.00  0.00
ATOM    229  N   THR    30      28.448   5.775  51.716  1.00  0.00
ATOM    230  CA  THR    30      28.752   4.951  52.829  1.00  0.00
ATOM    231  C   THR    30      28.376   3.573  52.405  1.00  0.00
ATOM    232  O   THR    30      27.225   3.271  52.102  1.00  0.00
ATOM    233  CB  THR    30      27.956   5.373  54.078  1.00  0.00
ATOM    234  OG1 THR    30      28.281   6.726  54.420  1.00  0.00
ATOM    235  CG2 THR    30      28.295   4.472  55.256  1.00  0.00
ATOM    236  N   LEU    31      29.382   2.694  52.347  1.00  0.00
ATOM    237  CA  LEU    31      29.175   1.356  51.897  1.00  0.00
ATOM    238  C   LEU    31      29.324   0.506  53.107  1.00  0.00
ATOM    239  O   LEU    31      29.857   0.937  54.125  1.00  0.00
ATOM    240  CB  LEU    31      30.209   0.982  50.833  1.00  0.00
ATOM    241  CG  LEU    31      30.267   1.884  49.598  1.00  0.00
ATOM    242  CD1 LEU    31      31.413   1.474  48.686  1.00  0.00
ATOM    243  CD2 LEU    31      28.973   1.793  48.805  1.00  0.00
ATOM    244  N   TYR    32      28.887  -0.751  53.034  1.00  0.00
ATOM    245  CA  TYR    32      28.809  -1.505  54.240  1.00  0.00
ATOM    246  C   TYR    32      29.531  -2.829  54.086  1.00  0.00
ATOM    247  O   TYR    32      30.094  -3.142  53.039  1.00  0.00
ATOM    248  CB  TYR    32      27.350  -1.789  54.601  1.00  0.00
ATOM    249  CG  TYR    32      26.522  -0.545  54.832  1.00  0.00
ATOM    250  CD1 TYR    32      25.798   0.031  53.796  1.00  0.00
ATOM    251  CD2 TYR    32      26.468   0.050  56.086  1.00  0.00
ATOM    252  CE1 TYR    32      25.039   1.168  53.999  1.00  0.00
ATOM    253  CE2 TYR    32      25.715   1.187  56.308  1.00  0.00
ATOM    254  CZ  TYR    32      24.998   1.744  55.250  1.00  0.00
ATOM    255  OH  TYR    32      24.243   2.877  55.454  1.00  0.00
ATOM    256  N   PRO    33      29.532  -3.585  55.161  1.00  0.00
ATOM    257  CA  PRO    33      30.673  -4.072  55.886  1.00  0.00
ATOM    258  C   PRO    33      31.536  -5.088  55.240  1.00  0.00
ATOM    259  O   PRO    33      31.137  -5.730  54.268  1.00  0.00
ATOM    260  CB  PRO    33      30.072  -4.690  57.150  1.00  0.00
ATOM    261  CG  PRO    33      28.702  -5.116  56.742  1.00  0.00
ATOM    262  CD  PRO    33      28.216  -4.082  55.766  1.00  0.00
ATOM    263  N   VAL    34      32.766  -5.186  55.771  1.00  0.00
ATOM    264  CA  VAL    34      33.642  -6.255  55.440  1.00  0.00
ATOM    265  C   VAL    34      34.966  -5.897  56.025  1.00  0.00
ATOM    266  O   VAL    34      35.105  -4.809  56.577  1.00  0.00
ATOM    267  CB  VAL    34      33.763  -6.434  53.915  1.00  0.00
ATOM    268  CG1 VAL    34      32.412  -6.781  53.310  1.00  0.00
ATOM    269  CG2 VAL    34      34.265  -5.153  53.267  1.00  0.00
ATOM    270  N   ASN    35      35.975  -6.781  55.879  1.00  0.00
ATOM    271  CA  ASN    35      37.271  -6.637  56.494  1.00  0.00
ATOM    272  C   ASN    35      37.790  -5.234  56.402  1.00  0.00
ATOM    273  O   ASN    35      37.563  -4.519  55.428  1.00  0.00
ATOM    274  CB  ASN    35      38.292  -7.551  55.813  1.00  0.00
ATOM    275  CG  ASN    35      39.606  -7.620  56.566  1.00  0.00
ATOM    276  OD1 ASN    35      39.644  -7.442  57.784  1.00  0.00
ATOM    277  ND2 ASN    35      40.688  -7.879  55.842  1.00  0.00
ATOM    278  N   ASP    36      38.489  -4.815  57.479  1.00  0.00
ATOM    279  CA  ASP    36      38.854  -3.447  57.715  1.00  0.00
ATOM    280  C   ASP    36      40.173  -3.076  57.138  1.00  0.00
ATOM    281  O   ASP    36      40.904  -2.263  57.699  1.00  0.00
ATOM    282  CB  ASP    36      38.933  -3.165  59.217  1.00  0.00
ATOM    283  CG  ASP    36      39.979  -4.011  59.915  1.00  0.00
ATOM    284  OD1 ASP    36      40.500  -4.953  59.282  1.00  0.00
ATOM    285  OD2 ASP    36      40.279  -3.731  61.094  1.00  0.00
ATOM    286  N   THR    37      40.519  -3.625  55.976  1.00  0.00
ATOM    287  CA  THR    37      41.675  -3.062  55.370  1.00  0.00
ATOM    288  C   THR    37      41.084  -2.195  54.307  1.00  0.00
ATOM    289  O   THR    37      40.020  -2.481  53.771  1.00  0.00
ATOM    290  CB  THR    37      42.594  -4.152  54.787  1.00  0.00
ATOM    291  OG1 THR    37      41.883  -4.897  53.790  1.00  0.00
ATOM    292  CG2 THR    37      43.051  -5.104  55.880  1.00  0.00
ATOM    293  N   SER    38      41.696  -1.045  54.019  1.00  0.00
ATOM    294  CA  SER    38      40.990  -0.121  53.192  1.00  0.00
ATOM    295  C   SER    38      41.807   0.282  52.031  1.00  0.00
ATOM    296  O   SER    38      42.899  -0.247  51.848  1.00  0.00
ATOM    297  CB  SER    38      40.631   1.139  53.982  1.00  0.00
ATOM    298  OG  SER    38      39.726   1.954  53.258  1.00  0.00
ATOM    299  N   CYS    39      41.278   1.260  51.258  1.00  0.00
ATOM    300  CA  CYS    39      41.737   1.612  49.920  1.00  0.00
ATOM    301  C   CYS    39      43.006   0.988  49.441  1.00  0.00
ATOM    302  O   CYS    39      44.101   1.503  49.640  1.00  0.00
ATOM    303  CB  CYS    39      41.982   3.119  49.817  1.00  0.00
ATOM    304  SG  CYS    39      43.298   3.737  50.890  1.00  0.00
ATOM    305  N   THR    40      42.858  -0.138  48.729  1.00  0.00
ATOM    306  CA  THR    40      43.961  -0.888  48.219  1.00  0.00
ATOM    307  C   THR    40      44.503  -0.371  46.922  1.00  0.00
ATOM    308  O   THR    40      45.671  -0.574  46.623  1.00  0.00
ATOM    309  CB  THR    40      43.574  -2.356  47.962  1.00  0.00
ATOM    310  OG1 THR    40      42.512  -2.413  47.002  1.00  0.00
ATOM    311  CG2 THR    40      43.110  -3.018  49.250  1.00  0.00
ATOM    312  N   ARG    41      43.674   0.266  46.088  1.00  0.00
ATOM    313  CA  ARG    41      44.079   0.708  44.757  1.00  0.00
ATOM    314  C   ARG    41      42.955   1.405  44.025  1.00  0.00
ATOM    315  O   ARG    41      41.776   1.143  44.249  1.00  0.00
ATOM    316  CB  ARG    41      44.516  -0.486  43.906  1.00  0.00
ATOM    317  CG  ARG    41      45.024  -0.110  42.524  1.00  0.00
ATOM    318  CD  ARG    41      45.552  -1.326  41.779  1.00  0.00
ATOM    319  NE  ARG    41      46.751  -1.874  42.408  1.00  0.00
ATOM    320  CZ  ARG    41      47.970  -1.366  42.261  1.00  0.00
ATOM    321  NH1 ARG    41      49.003  -1.932  42.871  1.00  0.00
ATOM    322  NH2 ARG    41      48.155  -0.293  41.504  1.00  0.00
ATOM    323  N   THR    42      43.314   2.317  43.092  1.00  0.00
ATOM    324  CA  THR    42      42.380   3.007  42.261  1.00  0.00
ATOM    325  C   THR    42      42.895   3.013  40.863  1.00  0.00
ATOM    326  O   THR    42      44.091   3.159  40.607  1.00  0.00
ATOM    327  CB  THR    42      42.181   4.462  42.723  1.00  0.00
ATOM    328  OG1 THR    42      41.715   4.477  44.078  1.00  0.00
ATOM    329  CG2 THR    42      41.159   5.166  41.843  1.00  0.00
ATOM    330  N   THR    43      41.967   2.817  39.914  1.00  0.00
ATOM    331  CA  THR    43      42.297   2.843  38.525  1.00  0.00
ATOM    332  C   THR    43      41.359   3.819  37.895  1.00  0.00
ATOM    333  O   THR    43      40.159   3.810  38.148  1.00  0.00
ATOM    334  CB  THR    43      42.132   1.454  37.880  1.00  0.00
ATOM    335  OG1 THR    43      42.988   0.513  38.540  1.00  0.00
ATOM    336  CG2 THR    43      42.501   1.505  36.405  1.00  0.00
ATOM    337  N   THR    44      41.905   4.704  37.053  1.00  0.00
ATOM    338  CA  THR    44      41.146   5.679  36.364  1.00  0.00
ATOM    339  C   THR    44      41.351   5.386  34.927  1.00  0.00
ATOM    340  O   THR    44      42.459   5.141  34.451  1.00  0.00
ATOM    341  CB  THR    44      41.620   7.105  36.701  1.00  0.00
ATOM    342  OG1 THR    44      41.489   7.335  38.109  1.00  0.00
ATOM    343  CG2 THR    44      40.785   8.134  35.955  1.00  0.00
ATOM    344  N   THR    45      40.243   5.419  34.198  1.00  0.00
ATOM    345  CA  THR    45      40.238   5.187  32.801  1.00  0.00
ATOM    346  C   THR    45      39.714   6.498  32.367  1.00  0.00
ATOM    347  O   THR    45      40.090   7.496  32.964  1.00  0.00
ATOM    348  CB  THR    45      39.334   3.997  32.430  1.00  0.00
ATOM    349  OG1 THR    45      37.997   4.251  32.877  1.00  0.00
ATOM    350  CG2 THR    45      39.838   2.720  33.085  1.00  0.00
ATOM    351  N   GLY    46      38.875   6.613  31.347  1.00  0.00
ATOM    352  CA  GLY    46      38.516   7.974  31.086  1.00  0.00
ATOM    353  C   GLY    46      37.614   8.401  32.205  1.00  0.00
ATOM    354  O   GLY    46      38.050   8.959  33.212  1.00  0.00
ATOM    355  N   LEU    47      36.308   8.216  32.012  1.00  0.00
ATOM    356  CA  LEU    47      35.307   8.549  32.979  1.00  0.00
ATOM    357  C   LEU    47      35.313   7.599  34.139  1.00  0.00
ATOM    358  O   LEU    47      34.838   7.946  35.222  1.00  0.00
ATOM    359  CB  LEU    47      33.915   8.502  32.347  1.00  0.00
ATOM    360  CG  LEU    47      33.623   9.551  31.271  1.00  0.00
ATOM    361  CD1 LEU    47      32.256   9.315  30.647  1.00  0.00
ATOM    362  CD2 LEU    47      33.639  10.951  31.866  1.00  0.00
ATOM    363  N   SER    48      35.830   6.365  33.953  1.00  0.00
ATOM    364  CA  SER    48      35.552   5.393  34.980  1.00  0.00
ATOM    365  C   SER    48      36.608   5.338  36.044  1.00  0.00
ATOM    366  O   SER    48      37.818   5.333  35.809  1.00  0.00
ATOM    367  CB  SER    48      35.451   3.990  34.377  1.00  0.00
ATOM    368  OG  SER    48      35.280   3.012  35.388  1.00  0.00
ATOM    369  N   GLU    49      36.097   5.289  37.290  1.00  0.00
ATOM    370  CA  GLU    49      36.970   5.193  38.408  1.00  0.00
ATOM    371  C   GLU    49      36.621   3.967  39.166  1.00  0.00
ATOM    372  O   GLU    49      35.456   3.688  39.446  1.00  0.00
ATOM    373  CB  GLU    49      36.817   6.417  39.314  1.00  0.00
ATOM    374  CG  GLU    49      37.720   6.400  40.536  1.00  0.00
ATOM    375  CD  GLU    49      37.567   7.644  41.390  1.00  0.00
ATOM    376  OE1 GLU    49      36.712   8.491  41.058  1.00  0.00
ATOM    377  OE2 GLU    49      38.304   7.772  42.391  1.00  0.00
ATOM    378  N   SER    50      37.657   3.184  39.501  1.00  0.00
ATOM    379  CA  SER    50      37.425   1.991  40.240  1.00  0.00
ATOM    380  C   SER    50      38.302   2.063  41.444  1.00  0.00
ATOM    381  O   SER    50      39.513   2.279  41.359  1.00  0.00
ATOM    382  CB  SER    50      37.772   0.762  39.397  1.00  0.00
ATOM    383  OG  SER    50      37.555  -0.434  40.125  1.00  0.00
ATOM    384  N   ILE    51      37.680   1.907  42.623  1.00  0.00
ATOM    385  CA  ILE    51      38.538   1.895  43.748  1.00  0.00
ATOM    386  C   ILE    51      38.287   0.609  44.451  1.00  0.00
ATOM    387  O   ILE    51      37.149   0.240  44.735  1.00  0.00
ATOM    388  CB  ILE    51      38.250   3.078  44.691  1.00  0.00
ATOM    389  CG1 ILE    51      38.473   4.406  43.964  1.00  0.00
ATOM    390  CG2 ILE    51      39.168   3.031  45.902  1.00  0.00
ATOM    391  CD1 ILE    51      37.997   5.614  44.739  1.00  0.00
ATOM    392  N   LEU    52      39.379  -0.126  44.708  1.00  0.00
ATOM    393  CA  LEU    52      39.301  -1.383  45.377  1.00  0.00
ATOM    394  C   LEU    52      39.621  -1.085  46.794  1.00  0.00
ATOM    395  O   LEU    52      40.634  -0.461  47.097  1.00  0.00
ATOM    396  CB  LEU    52      40.305  -2.371  44.779  1.00  0.00
ATOM    397  CG  LEU    52      40.122  -2.711  43.299  1.00  0.00
ATOM    398  CD1 LEU    52      41.227  -3.639  42.820  1.00  0.00
ATOM    399  CD2 LEU    52      38.787  -3.401  43.066  1.00  0.00
ATOM    400  N   THR    53      38.756  -1.539  47.706  1.00  0.00
ATOM    401  CA  THR    53      38.973  -1.272  49.086  1.00  0.00
ATOM    402  C   THR    53      38.913  -2.614  49.715  1.00  0.00
ATOM    403  O   THR    53      38.544  -3.582  49.049  1.00  0.00
ATOM    404  CB  THR    53      37.893  -0.334  49.656  1.00  0.00
ATOM    405  OG1 THR    53      36.616  -0.982  49.602  1.00  0.00
ATOM    406  CG2 THR    53      37.826   0.954  48.849  1.00  0.00
ATOM    407  N   SER    54      39.300  -2.772  50.991  1.00  0.00
ATOM    408  CA  SER    54      39.263  -4.170  51.264  1.00  0.00
ATOM    409  C   SER    54      37.901  -4.716  51.509  1.00  0.00
ATOM    410  O   SER    54      37.179  -4.403  52.444  1.00  0.00
ATOM    411  CB  SER    54      40.086  -4.494  52.512  1.00  0.00
ATOM    412  OG  SER    54      39.948  -5.857  52.875  1.00  0.00
ATOM    413  N   GLU    55      37.585  -5.674  50.656  1.00  0.00
ATOM    414  CA  GLU    55      36.393  -6.411  50.458  1.00  0.00
ATOM    415  C   GLU    55      35.281  -5.604  49.908  1.00  0.00
ATOM    416  O   GLU    55      34.162  -6.093  49.788  1.00  0.00
ATOM    417  CB  GLU    55      35.900  -6.998  51.782  1.00  0.00
ATOM    418  CG  GLU    55      36.866  -7.982  52.423  1.00  0.00
ATOM    419  CD  GLU    55      36.343  -8.544  53.730  1.00  0.00
ATOM    420  OE1 GLU    55      35.222  -8.166  54.133  1.00  0.00
ATOM    421  OE2 GLU    55      37.053  -9.362  54.351  1.00  0.00
ATOM    422  N   LEU    56      35.584  -4.385  49.436  1.00  0.00
ATOM    423  CA  LEU    56      34.580  -3.668  48.719  1.00  0.00
ATOM    424  C   LEU    56      35.213  -3.058  47.526  1.00  0.00
ATOM    425  O   LEU    56      36.313  -2.520  47.596  1.00  0.00
ATOM    426  CB  LEU    56      33.974  -2.571  49.597  1.00  0.00
ATOM    427  CG  LEU    56      33.179  -3.042  50.817  1.00  0.00
ATOM    428  CD1 LEU    56      32.819  -1.865  51.711  1.00  0.00
ATOM    429  CD2 LEU    56      31.889  -3.724  50.387  1.00  0.00
ATOM    430  N   THR    57      34.537  -3.170  46.376  1.00  0.00
ATOM    431  CA  THR    57      35.007  -2.496  45.212  1.00  0.00
ATOM    432  C   THR    57      33.919  -1.585  44.808  1.00  0.00
ATOM    433  O   THR    57      32.761  -1.974  44.677  1.00  0.00
ATOM    434  CB  THR    57      35.326  -3.486  44.076  1.00  0.00
ATOM    435  OG1 THR    57      36.344  -4.398  44.506  1.00  0.00
ATOM    436  CG2 THR    57      35.818  -2.743  42.844  1.00  0.00
ATOM    437  N   ILE    58      34.271  -0.310  44.636  1.00  0.00
ATOM    438  CA  ILE    58      33.269   0.604  44.224  1.00  0.00
ATOM    439  C   ILE    58      33.640   1.126  42.888  1.00  0.00
ATOM    440  O   ILE    58      34.738   1.630  42.662  1.00  0.00
ATOM    441  CB  ILE    58      33.140   1.782  45.208  1.00  0.00
ATOM    442  CG1 ILE    58      32.749   1.276  46.597  1.00  0.00
ATOM    443  CG2 ILE    58      32.076   2.759  44.733  1.00  0.00
ATOM    444  CD1 ILE    58      32.822   2.334  47.676  1.00  0.00
ATOM    445  N   THR    59      32.696   0.974  41.948  1.00  0.00
ATOM    446  CA  THR    59      32.934   1.406  40.613  1.00  0.00
ATOM    447  C   THR    59      32.074   2.601  40.411  1.00  0.00
ATOM    448  O   THR    59      30.870   2.569  40.658  1.00  0.00
ATOM    449  CB  THR    59      32.574   0.310  39.593  1.00  0.00
ATOM    450  OG1 THR    59      33.380  -0.850  39.828  1.00  0.00
ATOM    451  CG2 THR    59      32.820   0.802  38.174  1.00  0.00
ATOM    452  N   MET    60      32.690   3.711  39.973  1.00  0.00
ATOM    453  CA  MET    60      31.918   4.891  39.760  1.00  0.00
ATOM    454  C   MET    60      32.067   5.269  38.330  1.00  0.00
ATOM    455  O   MET    60      33.160   5.216  37.770  1.00  0.00
ATOM    456  CB  MET    60      32.417   6.027  40.656  1.00  0.00
ATOM    457  CG  MET    60      32.250   5.763  42.143  1.00  0.00
ATOM    458  SD  MET    60      32.894   7.102  43.164  1.00  0.00
ATOM    459  CE  MET    60      34.655   6.913  42.900  1.00  0.00
ATOM    460  N   ASN    61      30.940   5.639  37.696  1.00  0.00
ATOM    461  CA  ASN    61      30.979   6.080  36.336  1.00  0.00
ATOM    462  C   ASN    61      30.544   7.503  36.373  1.00  0.00
ATOM    463  O   ASN    61      29.474   7.818  36.892  1.00  0.00
ATOM    464  CB  ASN    61      30.037   5.239  35.473  1.00  0.00
ATOM    465  CG  ASN    61      30.424   3.773  35.446  1.00  0.00
ATOM    466  OD1 ASN    61      31.473   3.408  34.914  1.00  0.00
ATOM    467  ND2 ASN    61      29.576   2.928  36.020  1.00  0.00
ATOM    468  N   HIS    62      31.365   8.413  35.821  1.00  0.00
ATOM    469  CA  HIS    62      30.939   9.778  35.856  1.00  0.00
ATOM    470  C   HIS    62      30.674  10.180  34.448  1.00  0.00
ATOM    471  O   HIS    62      31.579  10.184  33.615  1.00  0.00
ATOM    472  CB  HIS    62      32.027  10.663  36.466  1.00  0.00
ATOM    473  CG  HIS    62      32.308  10.370  37.907  1.00  0.00
ATOM    474  ND1 HIS    62      33.251  11.059  38.638  1.00  0.00
ATOM    475  CD2 HIS    62      31.794   9.431  38.894  1.00  0.00
ATOM    476  CE1 HIS    62      33.275  10.573  39.892  1.00  0.00
ATOM    477  NE2 HIS    62      32.403   9.596  40.053  1.00  0.00
ATOM    478  N   THR    63      29.406  10.511  34.139  1.00  0.00
ATOM    479  CA  THR    63      29.102  10.929  32.804  1.00  0.00
ATOM    480  C   THR    63      28.414  12.249  32.878  1.00  0.00
ATOM    481  O   THR    63      27.563  12.486  33.733  1.00  0.00
ATOM    482  CB  THR    63      28.183   9.919  32.092  1.00  0.00
ATOM    483  OG1 THR    63      28.825   8.639  32.039  1.00  0.00
ATOM    484  CG2 THR    63      27.885  10.379  30.673  1.00  0.00
ATOM    485  N   ASP    64      28.796  13.150  31.957  1.00  0.00
ATOM    486  CA  ASP    64      28.259  14.476  31.876  1.00  0.00
ATOM    487  C   ASP    64      28.647  15.215  33.108  1.00  0.00
ATOM    488  O   ASP    64      28.192  16.330  33.356  1.00  0.00
ATOM    489  CB  ASP    64      26.734  14.431  31.766  1.00  0.00
ATOM    490  CG  ASP    64      26.260  13.651  30.555  1.00  0.00
ATOM    491  OD1 ASP    64      26.796  13.885  29.451  1.00  0.00
ATOM    492  OD2 ASP    64      25.352  12.807  30.710  1.00  0.00
ATOM    493  N   CYS    65      29.555  14.618  33.892  1.00  0.00
ATOM    494  CA  CYS    65      30.055  15.276  35.049  1.00  0.00
ATOM    495  C   CYS    65      31.303  15.923  34.603  1.00  0.00
ATOM    496  O   CYS    65      31.994  15.443  33.708  1.00  0.00
ATOM    497  CB  CYS    65      30.320  14.266  36.167  1.00  0.00
ATOM    498  SG  CYS    65      28.852  13.378  36.736  1.00  0.00
ATOM    499  N   ASN    66      31.595  17.048  35.253  1.00  0.00
ATOM    500  CA  ASN    66      32.660  17.937  34.940  1.00  0.00
ATOM    501  C   ASN    66      33.947  17.259  35.275  1.00  0.00
ATOM    502  O   ASN    66      34.146  16.133  34.835  1.00  0.00
ATOM    503  CB  ASN    66      32.535  19.229  35.749  1.00  0.00
ATOM    504  CG  ASN    66      32.696  19.001  37.240  1.00  0.00
ATOM    505  OD1 ASN    66      32.923  17.876  37.684  1.00  0.00
ATOM    506  ND2 ASN    66      32.578  20.072  38.017  1.00  0.00
ATOM    507  N   PRO    67      34.911  17.851  35.910  1.00  0.00
ATOM    508  CA  PRO    67      35.994  16.953  36.159  1.00  0.00
ATOM    509  C   PRO    67      35.879  16.067  37.351  1.00  0.00
ATOM    510  O   PRO    67      34.991  16.241  38.184  1.00  0.00
ATOM    511  CB  PRO    67      37.203  17.873  36.344  1.00  0.00
ATOM    512  CG  PRO    67      36.769  19.179  35.768  1.00  0.00
ATOM    513  CD  PRO    67      35.292  19.279  36.025  1.00  0.00
ATOM    514  N   VAL    68      36.765  15.063  37.422  1.00  0.00
ATOM    515  CA  VAL    68      36.742  14.164  38.529  1.00  0.00
ATOM    516  C   VAL    68      37.937  14.496  39.346  1.00  0.00
ATOM    517  O   VAL    68      39.020  14.711  38.804  1.00  0.00
ATOM    518  CB  VAL    68      36.801  12.697  38.066  1.00  0.00
ATOM    519  CG1 VAL    68      36.840  11.761  39.264  1.00  0.00
ATOM    520  CG2 VAL    68      35.580  12.353  37.227  1.00  0.00
ATOM    521  N   PHE    69      37.785  14.555  40.685  1.00  0.00
ATOM    522  CA  PHE    69      38.934  15.038  41.368  1.00  0.00
ATOM    523  C   PHE    69      39.555  14.141  42.359  1.00  0.00
ATOM    524  O   PHE    69      39.146  13.001  42.553  1.00  0.00
ATOM    525  CB  PHE    69      38.598  16.311  42.147  1.00  0.00
ATOM    526  CG  PHE    69      38.116  17.441  41.283  1.00  0.00
ATOM    527  CD1 PHE    69      36.764  17.713  41.165  1.00  0.00
ATOM    528  CD2 PHE    69      39.013  18.232  40.587  1.00  0.00
ATOM    529  CE1 PHE    69      36.320  18.752  40.370  1.00  0.00
ATOM    530  CE2 PHE    69      38.569  19.272  39.792  1.00  0.00
ATOM    531  CZ  PHE    69      37.229  19.533  39.682  1.00  0.00
ATOM    532  N   ARG    70      40.615  14.671  42.993  1.00  0.00
ATOM    533  CA  ARG    70      41.536  13.813  43.662  1.00  0.00
ATOM    534  C   ARG    70      41.237  13.564  45.089  1.00  0.00
ATOM    535  O   ARG    70      41.847  14.166  45.969  1.00  0.00
ATOM    536  CB  ARG    70      42.946  14.406  43.623  1.00  0.00
ATOM    537  CG  ARG    70      43.499  14.602  42.221  1.00  0.00
ATOM    538  CD  ARG    70      44.930  15.112  42.258  1.00  0.00
ATOM    539  NE  ARG    70      45.465  15.339  40.917  1.00  0.00
ATOM    540  CZ  ARG    70      46.685  15.803  40.669  1.00  0.00
ATOM    541  NH1 ARG    70      47.085  15.978  39.417  1.00  0.00
ATOM    542  NH2 ARG    70      47.502  16.093  41.672  1.00  0.00
ATOM    543  N   GLU    71      40.343  12.605  45.368  1.00  0.00
ATOM    544  CA  GLU    71      40.125  12.312  46.744  1.00  0.00
ATOM    545  C   GLU    71      39.498  10.987  46.839  1.00  0.00
ATOM    546  O   GLU    71      38.840  10.551  45.902  1.00  0.00
ATOM    547  CB  GLU    71      39.207  13.360  47.376  1.00  0.00
ATOM    548  CG  GLU    71      38.942  13.141  48.857  1.00  0.00
ATOM    549  CD  GLU    71      38.041  14.206  49.451  1.00  0.00
ATOM    550  OE1 GLU    71      37.552  15.064  48.687  1.00  0.00
ATOM    551  OE2 GLU    71      37.824  14.182  50.681  1.00  0.00
ATOM    552  N   GLU    72      39.770  10.274  47.941  1.00  0.00
ATOM    553  CA  GLU    72      39.043   9.076  48.194  1.00  0.00
ATOM    554  C   GLU    72      39.443   8.547  49.498  1.00  0.00
ATOM    555  O   GLU    72      40.615   8.621  49.843  1.00  0.00
ATOM    556  CB  GLU    72      39.337   8.033  47.114  1.00  0.00
ATOM    557  CG  GLU    72      38.576   6.728  47.288  1.00  0.00
ATOM    558  CD  GLU    72      37.084   6.890  47.072  1.00  0.00
ATOM    559  OE1 GLU    72      36.664   7.975  46.619  1.00  0.00
ATOM    560  OE2 GLU    72      36.335   5.932  47.358  1.00  0.00
ATOM    561  N   TYR    73      38.445   8.191  50.320  1.00  0.00
ATOM    562  CA  TYR    73      38.649   7.201  51.318  1.00  0.00
ATOM    563  C   TYR    73      38.280   7.472  52.688  1.00  0.00
ATOM    564  O   TYR    73      38.522   8.547  53.228  1.00  0.00
ATOM    565  CB  TYR    73      40.132   6.837  51.416  1.00  0.00
ATOM    566  CG  TYR    73      40.440   5.807  52.479  1.00  0.00
ATOM    567  CD1 TYR    73      40.176   4.460  52.262  1.00  0.00
ATOM    568  CD2 TYR    73      40.995   6.184  53.696  1.00  0.00
ATOM    569  CE1 TYR    73      40.455   3.512  53.228  1.00  0.00
ATOM    570  CE2 TYR    73      41.280   5.249  54.673  1.00  0.00
ATOM    571  CZ  TYR    73      41.005   3.904  54.429  1.00  0.00
ATOM    572  OH  TYR    73      41.283   2.961  55.392  1.00  0.00
ATOM    573  N   PHE    74      37.709   6.401  53.256  1.00  0.00
ATOM    574  CA  PHE    74      37.512   6.235  54.639  1.00  0.00
ATOM    575  C   PHE    74      37.526   4.752  54.861  1.00  0.00
ATOM    576  O   PHE    74      37.216   3.931  53.995  1.00  0.00
ATOM    577  CB  PHE    74      36.175   6.845  55.067  1.00  0.00
ATOM    578  CG  PHE    74      36.081   8.325  54.830  1.00  0.00
ATOM    579  CD1 PHE    74      35.487   8.820  53.682  1.00  0.00
ATOM    580  CD2 PHE    74      36.586   9.222  55.755  1.00  0.00
ATOM    581  CE1 PHE    74      35.400  10.182  53.465  1.00  0.00
ATOM    582  CE2 PHE    74      36.499  10.584  55.538  1.00  0.00
ATOM    583  CZ  PHE    74      35.909  11.065  54.398  1.00  0.00
ATOM    584  N   SER    75      37.923   4.398  56.079  1.00  0.00
ATOM    585  CA  SER    75      38.021   3.046  56.515  1.00  0.00
ATOM    586  C   SER    75      37.229   3.008  57.765  1.00  0.00
ATOM    587  O   SER    75      37.384   3.867  58.619  1.00  0.00
ATOM    588  CB  SER    75      39.483   2.668  56.763  1.00  0.00
ATOM    589  OG  SER    75      39.594   1.326  57.207  1.00  0.00
ATOM    590  N   VAL    76      36.346   2.029  57.952  1.00  0.00
ATOM    591  CA  VAL    76      35.638   2.144  59.182  1.00  0.00
ATOM    592  C   VAL    76      35.281   0.793  59.711  1.00  0.00
ATOM    593  O   VAL    76      35.426  -0.217  59.022  1.00  0.00
ATOM    594  CB  VAL    76      34.333   2.944  59.010  1.00  0.00
ATOM    595  CG1 VAL    76      34.636   4.371  58.580  1.00  0.00
ATOM    596  CG2 VAL    76      33.450   2.300  57.952  1.00  0.00
ATOM    597  N   LEU    77      34.883   0.744  61.000  1.00  0.00
ATOM    598  CA  LEU    77      34.571  -0.500  61.629  1.00  0.00
ATOM    599  C   LEU    77      33.189  -0.900  61.239  1.00  0.00
ATOM    600  O   LEU    77      32.193  -0.322  61.666  1.00  0.00
ATOM    601  CB  LEU    77      34.649  -0.365  63.151  1.00  0.00
ATOM    602  CG  LEU    77      34.356  -1.631  63.960  1.00  0.00
ATOM    603  CD1 LEU    77      35.392  -2.706  63.669  1.00  0.00
ATOM    604  CD2 LEU    77      34.384  -1.334  65.451  1.00  0.00
ATOM    605  N   ASN    78      33.131  -1.943  60.404  1.00  0.00
ATOM    606  CA  ASN    78      31.962  -2.571  59.874  1.00  0.00
ATOM    607  C   ASN    78      31.328  -1.669  58.881  1.00  0.00
ATOM    608  O   ASN    78      30.742  -2.109  57.897  1.00  0.00
ATOM    609  CB  ASN    78      30.959  -2.867  60.991  1.00  0.00
ATOM    610  CG  ASN    78      31.500  -3.846  62.015  1.00  0.00
ATOM    611  OD1 ASN    78      32.317  -4.708  61.692  1.00  0.00
ATOM    612  ND2 ASN    78      31.043  -3.716  63.255  1.00  0.00
ATOM    613  N   LYS    79      31.498  -0.359  59.044  1.00  0.00
ATOM    614  CA  LYS    79      30.911   0.449  58.036  1.00  0.00
ATOM    615  C   LYS    79      32.060   0.750  57.161  1.00  0.00
ATOM    616  O   LYS    79      33.154   1.018  57.645  1.00  0.00
ATOM    617  CB  LYS    79      30.298   1.709  58.649  1.00  0.00
ATOM    618  CG  LYS    79      29.114   1.441  59.565  1.00  0.00
ATOM    619  CD  LYS    79      28.580   2.730  60.168  1.00  0.00
ATOM    620  CE  LYS    79      27.428   2.457  61.122  1.00  0.00
ATOM    621  NZ  LYS    79      26.919   3.708  61.750  1.00  0.00
ATOM    622  N   VAL    80      31.894   0.647  55.841  1.00  0.00
ATOM    623  CA  VAL    80      33.050   1.023  55.102  1.00  0.00
ATOM    624  C   VAL    80      32.757   2.405  54.650  1.00  0.00
ATOM    625  O   VAL    80      31.683   2.684  54.117  1.00  0.00
ATOM    626  CB  VAL    80      33.285   0.083  53.905  1.00  0.00
ATOM    627  CG1 VAL    80      34.492   0.539  53.099  1.00  0.00
ATOM    628  CG2 VAL    80      33.536  -1.338  54.384  1.00  0.00
ATOM    629  N   ALA    81      33.700   3.336  54.865  1.00  0.00
ATOM    630  CA  ALA    81      33.278   4.657  54.510  1.00  0.00
ATOM    631  C   ALA    81      33.933   5.062  53.241  1.00  0.00
ATOM    632  O   ALA    81      34.981   4.533  52.875  1.00  0.00
ATOM    633  CB  ALA    81      33.658   5.646  55.601  1.00  0.00
ATOM    634  N   THR    82      33.264   5.985  52.509  1.00  0.00
ATOM    635  CA  THR    82      33.730   6.343  51.206  1.00  0.00
ATOM    636  C   THR    82      33.788   7.829  51.065  1.00  0.00
ATOM    637  O   THR    82      33.229   8.569  51.870  1.00  0.00
ATOM    638  CB  THR    82      32.802   5.797  50.105  1.00  0.00
ATOM    639  OG1 THR    82      31.512   6.410  50.216  1.00  0.00
ATOM    640  CG2 THR    82      32.645   4.290  50.240  1.00  0.00
ATOM    641  N   SER    83      34.495   8.299  50.018  1.00  0.00
ATOM    642  CA  SER    83      34.722   9.693  49.813  1.00  0.00
ATOM    643  C   SER    83      34.385  10.129  48.426  1.00  0.00
ATOM    644  O   SER    83      33.877   9.373  47.596  1.00  0.00
ATOM    645  CB  SER    83      36.193  10.038  50.055  1.00  0.00
ATOM    646  OG  SER    83      36.392  11.441  50.072  1.00  0.00
ATOM    647  N   GLY    84      34.646  11.427  48.165  1.00  0.00
ATOM    648  CA  GLY    84      34.289  11.971  46.894  1.00  0.00
ATOM    649  C   GLY    84      35.280  12.944  46.406  1.00  0.00
ATOM    650  O   GLY    84      36.149  13.375  47.150  1.00  0.00
ATOM    651  N   PHE    85      35.121  13.353  45.132  1.00  0.00
ATOM    652  CA  PHE    85      36.127  14.124  44.467  1.00  0.00
ATOM    653  C   PHE    85      35.486  15.369  44.000  1.00  0.00
ATOM    654  O   PHE    85      34.386  15.296  43.467  1.00  0.00
ATOM    655  CB  PHE    85      36.698  13.348  43.278  1.00  0.00
ATOM    656  CG  PHE    85      37.420  12.090  43.666  1.00  0.00
ATOM    657  CD1 PHE    85      36.753  10.879  43.715  1.00  0.00
ATOM    658  CD2 PHE    85      38.768  12.118  43.981  1.00  0.00
ATOM    659  CE1 PHE    85      37.418   9.721  44.072  1.00  0.00
ATOM    660  CE2 PHE    85      39.433  10.960  44.338  1.00  0.00
ATOM    661  CZ  PHE    85      38.764   9.765  44.384  1.00  0.00
ATOM    662  N   PHE    86      36.145  16.531  44.181  1.00  0.00
ATOM    663  CA  PHE    86      35.613  17.757  43.685  1.00  0.00
ATOM    664  C   PHE    86      36.753  18.603  43.176  1.00  0.00
ATOM    665  O   PHE    86      37.818  18.628  43.787  1.00  0.00
ATOM    666  CB  PHE    86      34.877  18.510  44.795  1.00  0.00
ATOM    667  CG  PHE    86      35.755  18.900  45.949  1.00  0.00
ATOM    668  CD1 PHE    86      36.386  20.131  45.972  1.00  0.00
ATOM    669  CD2 PHE    86      35.952  18.035  47.012  1.00  0.00
ATOM    670  CE1 PHE    86      37.194  20.490  47.034  1.00  0.00
ATOM    671  CE2 PHE    86      36.760  18.394  48.073  1.00  0.00
ATOM    672  CZ  PHE    86      37.380  19.615  48.088  1.00  0.00
ATOM    673  N   THR    87      36.564  19.269  42.012  1.00  0.00
ATOM    674  CA  THR    87      37.406  20.329  41.502  1.00  0.00
ATOM    675  C   THR    87      36.713  20.827  40.275  1.00  0.00
ATOM    676  O   THR    87      36.123  20.049  39.528  1.00  0.00
ATOM    677  CB  THR    87      38.816  19.814  41.157  1.00  0.00
ATOM    678  OG1 THR    87      39.625  20.902  40.694  1.00  0.00
ATOM    679  CG2 THR    87      38.744  18.755  40.067  1.00  0.00
ATOM    680  N   GLY    88      36.756  22.134  39.984  1.00  0.00
ATOM    681  CA  GLY    88      36.025  22.460  38.800  1.00  0.00
ATOM    682  C   GLY    88      35.936  23.919  38.679  1.00  0.00
ATOM    683  O   GLY    88      35.020  24.460  38.059  1.00  0.00
ATOM    684  N   GLU    89      36.918  24.619  39.247  1.00  0.00
ATOM    685  CA  GLU    89      36.819  26.013  39.068  1.00  0.00
ATOM    686  C   GLU    89      37.388  26.406  37.761  1.00  0.00
ATOM    687  O   GLU    89      38.202  27.315  37.632  1.00  0.00
ATOM    688  CB  GLU    89      37.582  26.750  40.171  1.00  0.00
ATOM    689  CG  GLU    89      37.156  26.371  41.580  1.00  0.00
ATOM    690  CD  GLU    89      37.740  25.045  42.027  1.00  0.00
ATOM    691  OE1 GLU    89      38.608  24.506  41.310  1.00  0.00
ATOM    692  OE2 GLU    89      37.328  24.546  43.096  1.00  0.00
ATOM    693  N   ASN    90      36.918  25.692  36.742  1.00  0.00
ATOM    694  CA  ASN    90      37.126  25.969  35.376  1.00  0.00
ATOM    695  C   ASN    90      36.193  25.078  34.694  1.00  0.00
ATOM    696  O   ASN    90      36.190  23.866  34.924  1.00  0.00
ATOM    697  CB  ASN    90      38.577  25.679  34.985  1.00  0.00
ATOM    698  CG  ASN    90      38.924  26.202  33.605  1.00  0.00
ATOM    699  OD1 ASN    90      38.322  27.162  33.125  1.00  0.00
ATOM    700  ND2 ASN    90      39.898  25.569  32.962  1.00  0.00
ATOM    701  N   ARG    91      35.378  25.713  33.844  1.00  0.00
ATOM    702  CA  ARG    91      34.360  25.050  33.126  1.00  0.00
ATOM    703  C   ARG    91      33.474  24.470  34.164  1.00  0.00
ATOM    704  O   ARG    91      32.881  23.416  33.954  1.00  0.00
ATOM    705  CB  ARG    91      34.957  23.959  32.235  1.00  0.00
ATOM    706  CG  ARG    91      35.884  24.482  31.150  1.00  0.00
ATOM    707  CD  ARG    91      36.414  23.351  30.284  1.00  0.00
ATOM    708  NE  ARG    91      37.435  23.811  29.346  1.00  0.00
ATOM    709  CZ  ARG    91      38.083  23.019  28.498  1.00  0.00
ATOM    710  NH1 ARG    91      38.995  23.527  27.681  1.00  0.00
ATOM    711  NH2 ARG    91      37.817  21.720  28.470  1.00  0.00
ATOM    712  N   TYR    92      33.301  25.228  35.274  1.00  0.00
ATOM    713  CA  TYR    92      32.485  24.942  36.399  1.00  0.00
ATOM    714  C   TYR    92      31.169  24.659  35.770  1.00  0.00
ATOM    715  O   TYR    92      30.378  23.820  36.195  1.00  0.00
ATOM    716  CB  TYR    92      32.437  26.143  37.345  1.00  0.00
ATOM    717  CG  TYR    92      33.709  26.352  38.136  1.00  0.00
ATOM    718  CD1 TYR    92      34.603  27.357  37.792  1.00  0.00
ATOM    719  CD2 TYR    92      34.011  25.543  39.224  1.00  0.00
ATOM    720  CE1 TYR    92      35.768  27.555  38.508  1.00  0.00
ATOM    721  CE2 TYR    92      35.171  25.726  39.952  1.00  0.00
ATOM    722  CZ  TYR    92      36.051  26.743  39.585  1.00  0.00
ATOM    723  OH  TYR    92      37.210  26.938  40.300  1.00  0.00
ATOM    724  N   GLN    93      30.925  25.478  34.746  1.00  0.00
ATOM    725  CA  GLN    93      29.798  25.560  33.894  1.00  0.00
ATOM    726  C   GLN    93      29.628  24.273  33.144  1.00  0.00
ATOM    727  O   GLN    93      30.561  23.504  32.928  1.00  0.00
ATOM    728  CB  GLN    93      29.971  26.697  32.885  1.00  0.00
ATOM    729  CG  GLN    93      29.888  28.086  33.494  1.00  0.00
ATOM    730  CD  GLN    93      30.021  29.186  32.459  1.00  0.00
ATOM    731  OE1 GLN    93      30.070  28.918  31.258  1.00  0.00
ATOM    732  NE2 GLN    93      30.078  30.429  32.922  1.00  0.00
ATOM    733  N   ASN    94      28.372  24.022  32.748  1.00  0.00
ATOM    734  CA  ASN    94      27.937  22.905  31.969  1.00  0.00
ATOM    735  C   ASN    94      27.874  21.675  32.821  1.00  0.00
ATOM    736  O   ASN    94      27.325  20.658  32.402  1.00  0.00
ATOM    737  CB  ASN    94      28.905  22.649  30.813  1.00  0.00
ATOM    738  CG  ASN    94      28.916  23.777  29.800  1.00  0.00
ATOM    739  OD1 ASN    94      27.909  24.457  29.604  1.00  0.00
ATOM    740  ND2 ASN    94      30.058  23.979  29.153  1.00  0.00
ATOM    741  N   ILE    95      28.377  21.739  34.068  1.00  0.00
ATOM    742  CA  ILE    95      28.198  20.611  34.930  1.00  0.00
ATOM    743  C   ILE    95      26.724  20.534  35.194  1.00  0.00
ATOM    744  O   ILE    95      26.141  19.467  35.369  1.00  0.00
ATOM    745  CB  ILE    95      28.973  20.781  36.250  1.00  0.00
ATOM    746  CG1 ILE    95      29.057  19.447  36.994  1.00  0.00
ATOM    747  CG2 ILE    95      28.277  21.791  37.149  1.00  0.00
ATOM    748  CD1 ILE    95      29.857  18.390  36.265  1.00  0.00
ATOM    749  N   SER    96      26.098  21.720  35.198  1.00  0.00
ATOM    750  CA  SER    96      24.774  21.999  35.660  1.00  0.00
ATOM    751  C   SER    96      23.663  21.217  35.026  1.00  0.00
ATOM    752  O   SER    96      22.666  20.967  35.699  1.00  0.00
ATOM    753  CB  SER    96      24.420  23.467  35.417  1.00  0.00
ATOM    754  OG  SER    96      24.356  23.754  34.031  1.00  0.00
ATOM    755  N   LYS    97      23.726  20.853  33.734  1.00  0.00
ATOM    756  CA  LYS    97      22.548  20.221  33.200  1.00  0.00
ATOM    757  C   LYS    97      22.317  18.835  33.715  1.00  0.00
ATOM    758  O   LYS    97      21.299  18.558  34.347  1.00  0.00
ATOM    759  CB  LYS    97      22.642  20.112  31.677  1.00  0.00
ATOM    760  CG  LYS    97      21.442  19.444  31.027  1.00  0.00
ATOM    761  CD  LYS    97      21.581  19.409  29.514  1.00  0.00
ATOM    762  CE  LYS    97      20.389  18.725  28.865  1.00  0.00
ATOM    763  NZ  LYS    97      20.527  18.654  27.384  1.00  0.00
ATOM    764  N   VAL    98      23.260  17.911  33.470  1.00  0.00
ATOM    765  CA  VAL    98      23.036  16.583  33.952  1.00  0.00
ATOM    766  C   VAL    98      24.346  16.072  34.408  1.00  0.00
ATOM    767  O   VAL    98      25.368  16.263  33.750  1.00  0.00
ATOM    768  CB  VAL    98      22.472  15.670  32.848  1.00  0.00
ATOM    769  CG1 VAL    98      22.279  14.255  33.374  1.00  0.00
ATOM    770  CG2 VAL    98      21.127  16.189  32.363  1.00  0.00
ATOM    771  N   CYS    99      24.357  15.406  35.569  1.00  0.00
ATOM    772  CA  CYS    99      25.617  14.894  35.968  1.00  0.00
ATOM    773  C   CYS    99      25.270  13.589  36.582  1.00  0.00
ATOM    774  O   CYS    99      24.826  13.526  37.724  1.00  0.00
ATOM    775  CB  CYS    99      26.288  15.840  36.965  1.00  0.00
ATOM    776  SG  CYS    99      27.938  15.321  37.494  1.00  0.00
ATOM    777  N   THR   100      25.484  12.484  35.863  1.00  0.00
ATOM    778  CA  THR   100      25.020  11.281  36.465  1.00  0.00
ATOM    779  C   THR   100      26.190  10.493  36.910  1.00  0.00
ATOM    780  O   THR   100      27.156  10.293  36.176  1.00  0.00
ATOM    781  CB  THR   100      24.197  10.436  35.475  1.00  0.00
ATOM    782  OG1 THR   100      23.051  11.180  35.044  1.00  0.00
ATOM    783  CG2 THR   100      23.727   9.149  36.136  1.00  0.00
ATOM    784  N   LEU   101      26.129  10.071  38.183  1.00  0.00
ATOM    785  CA  LEU   101      27.146   9.225  38.701  1.00  0.00
ATOM    786  C   LEU   101      26.459   7.946  39.003  1.00  0.00
ATOM    787  O   LEU   101      25.464   7.919  39.726  1.00  0.00
ATOM    788  CB  LEU   101      27.761   9.836  39.962  1.00  0.00
ATOM    789  CG  LEU   101      28.425  11.204  39.797  1.00  0.00
ATOM    790  CD1 LEU   101      28.876  11.749  41.144  1.00  0.00
ATOM    791  CD2 LEU   101      29.645  11.105  38.893  1.00  0.00
ATOM    792  N   ASN   102      26.963   6.843  38.430  1.00  0.00
ATOM    793  CA  ASN   102      26.320   5.592  38.684  1.00  0.00
ATOM    794  C   ASN   102      27.262   4.806  39.519  1.00  0.00
ATOM    795  O   ASN   102      28.453   4.722  39.218  1.00  0.00
ATOM    796  CB  ASN   102      26.027   4.864  37.371  1.00  0.00
ATOM    797  CG  ASN   102      25.062   5.627  36.484  1.00  0.00
ATOM    798  OD1 ASN   102      23.902   5.830  36.844  1.00  0.00
ATOM    799  ND2 ASN   102      25.540   6.052  35.321  1.00  0.00
ATOM    800  N   PHE   103      26.752   4.213  40.616  1.00  0.00
ATOM    801  CA  PHE   103      27.694   3.488  41.405  1.00  0.00
ATOM    802  C   PHE   103      27.304   2.051  41.401  1.00  0.00
ATOM    803  O   PHE   103      26.124   1.707  41.371  1.00  0.00
ATOM    804  CB  PHE   103      27.703   4.010  42.843  1.00  0.00
ATOM    805  CG  PHE   103      28.165   5.434  42.968  1.00  0.00
ATOM    806  CD1 PHE   103      27.255   6.477  42.942  1.00  0.00
ATOM    807  CD2 PHE   103      29.509   5.732  43.110  1.00  0.00
ATOM    808  CE1 PHE   103      27.679   7.787  43.057  1.00  0.00
ATOM    809  CE2 PHE   103      29.933   7.042  43.224  1.00  0.00
ATOM    810  CZ  PHE   103      29.025   8.067  43.199  1.00  0.00
ATOM    811  N   GLU   104      28.314   1.168  41.378  1.00  0.00
ATOM    812  CA  GLU   104      28.062  -0.235  41.487  1.00  0.00
ATOM    813  C   GLU   104      28.907  -0.646  42.640  1.00  0.00
ATOM    814  O   GLU   104      29.933  -0.021  42.874  1.00  0.00
ATOM    815  CB  GLU   104      28.463  -0.953  40.197  1.00  0.00
ATOM    816  CG  GLU   104      27.640  -0.553  38.983  1.00  0.00
ATOM    817  CD  GLU   104      28.031  -1.321  37.735  1.00  0.00
ATOM    818  OE1 GLU   104      28.976  -2.135  37.811  1.00  0.00
ATOM    819  OE2 GLU   104      27.394  -1.109  36.683  1.00  0.00
ATOM    820  N   ILE   105      28.490  -1.632  43.454  1.00  0.00
ATOM    821  CA  ILE   105      29.382  -2.060  44.501  1.00  0.00
ATOM    822  C   ILE   105      29.505  -3.547  44.368  1.00  0.00
ATOM    823  O   ILE   105      28.496  -4.243  44.253  1.00  0.00
ATOM    824  CB  ILE   105      28.833  -1.697  45.893  1.00  0.00
ATOM    825  CG1 ILE   105      28.652  -0.183  46.018  1.00  0.00
ATOM    826  CG2 ILE   105      29.792  -2.159  46.981  1.00  0.00
ATOM    827  CD1 ILE   105      29.952   0.591  45.989  1.00  0.00
ATOM    828  N   LYS   106      30.756  -4.064  44.387  1.00  0.00
ATOM    829  CA  LYS   106      30.978  -5.480  44.256  1.00  0.00
ATOM    830  C   LYS   106      31.901  -5.946  45.348  1.00  0.00
ATOM    831  O   LYS   106      32.717  -5.183  45.860  1.00  0.00
ATOM    832  CB  LYS   106      31.611  -5.800  42.900  1.00  0.00
ATOM    833  CG  LYS   106      30.712  -5.504  41.711  1.00  0.00
ATOM    834  CD  LYS   106      31.384  -5.888  40.402  1.00  0.00
ATOM    835  CE  LYS   106      30.498  -5.564  39.211  1.00  0.00
ATOM    836  NZ  LYS   106      31.147  -5.926  37.921  1.00  0.00
ATOM    837  N   CYS   107      31.779  -7.238  45.730  1.00  0.00
ATOM    838  CA  CYS   107      32.581  -7.837  46.767  1.00  0.00
ATOM    839  C   CYS   107      33.963  -8.078  46.257  1.00  0.00
ATOM    840  O   CYS   107      34.141  -8.698  45.212  1.00  0.00
ATOM    841  CB  CYS   107      31.977  -9.172  47.208  1.00  0.00
ATOM    842  SG  CYS   107      30.375  -9.030  48.034  1.00  0.00
ATOM    843  N   ASN   108      34.995  -7.589  46.971  1.00  0.00
ATOM    844  CA  ASN   108      36.305  -7.991  46.552  1.00  0.00
ATOM    845  C   ASN   108      37.090  -8.391  47.748  1.00  0.00
ATOM    846  O   ASN   108      37.694  -7.556  48.404  1.00  0.00
ATOM    847  CB  ASN   108      37.018  -6.838  45.843  1.00  0.00
ATOM    848  CG  ASN   108      38.363  -7.246  45.274  1.00  0.00
ATOM    849  OD1 ASN   108      38.955  -8.236  45.704  1.00  0.00
ATOM    850  ND2 ASN   108      38.850  -6.483  44.303  1.00  0.00
ATOM    851  N   ASN   109      37.200  -9.693  48.023  1.00  0.00
ATOM    852  CA  ASN   109      37.928 -10.076  49.193  1.00  0.00
ATOM    853  C   ASN   109      39.366  -9.996  48.852  1.00  0.00
ATOM    854  O   ASN   109      40.002 -10.994  48.505  1.00  0.00
ATOM    855  CB  ASN   109      37.561 -11.502  49.609  1.00  0.00
ATOM    856  CG  ASN   109      38.205 -11.910  50.920  1.00  0.00
ATOM    857  OD1 ASN   109      38.667 -11.064  51.686  1.00  0.00
ATOM    858  ND2 ASN   109      38.237 -13.211  51.182  1.00  0.00
ATOM    859  N   LYS   110      39.941  -8.781  48.968  1.00  0.00
ATOM    860  CA  LYS   110      41.324  -8.814  48.590  1.00  0.00
ATOM    861  C   LYS   110      42.075  -8.303  49.753  1.00  0.00
ATOM    862  O   LYS   110      42.290  -7.100  49.872  1.00  0.00
ATOM    863  CB  LYS   110      41.565  -7.935  47.361  1.00  0.00
ATOM    864  CG  LYS   110      42.985  -7.996  46.823  1.00  0.00
ATOM    865  CD  LYS   110      43.104  -7.265  45.496  1.00  0.00
ATOM    866  CE  LYS   110      44.544  -7.236  45.009  1.00  0.00
ATOM    867  NZ  LYS   110      45.075  -8.605  44.763  1.00  0.00
ATOM    868  N   GLY   111      42.527  -9.203  50.641  1.00  0.00
ATOM    869  CA  GLY   111      43.280  -8.690  51.739  1.00  0.00
ATOM    870  C   GLY   111      44.562  -8.239  51.143  1.00  0.00
ATOM    871  O   GLY   111      45.413  -9.045  50.775  1.00  0.00
ATOM    872  N   SER   112      44.764  -6.918  51.085  1.00  0.00
ATOM    873  CA  SER   112      45.940  -6.457  50.431  1.00  0.00
ATOM    874  C   SER   112      46.254  -5.132  51.023  1.00  0.00
ATOM    875  O   SER   112      45.448  -4.546  51.747  1.00  0.00
ATOM    876  CB  SER   112      45.701  -6.330  48.925  1.00  0.00
ATOM    877  OG  SER   112      44.765  -5.304  48.642  1.00  0.00
ATOM    878  N   SER   113      47.446  -4.623  50.683  1.00  0.00
ATOM    879  CA  SER   113      47.937  -3.412  51.251  1.00  0.00
ATOM    880  C   SER   113      47.108  -2.279  50.761  1.00  0.00
ATOM    881  O   SER   113      46.482  -2.326  49.704  1.00  0.00
ATOM    882  CB  SER   113      49.394  -3.183  50.846  1.00  0.00
ATOM    883  OG  SER   113      49.505  -2.938  49.455  1.00  0.00
ATOM    884  N   PHE   114      47.091  -1.212  51.566  1.00  0.00
ATOM    885  CA  PHE   114      46.298  -0.049  51.316  1.00  0.00
ATOM    886  C   PHE   114      47.250   0.870  50.628  1.00  0.00
ATOM    887  O   PHE   114      48.404   0.891  51.003  1.00  0.00
ATOM    888  CB  PHE   114      45.779   0.538  52.630  1.00  0.00
ATOM    889  CG  PHE   114      44.784  -0.339  53.335  1.00  0.00
ATOM    890  CD1 PHE   114      45.190  -1.209  54.331  1.00  0.00
ATOM    891  CD2 PHE   114      43.441  -0.293  53.001  1.00  0.00
ATOM    892  CE1 PHE   114      44.274  -2.016  54.979  1.00  0.00
ATOM    893  CE2 PHE   114      42.525  -1.100  53.649  1.00  0.00
ATOM    894  CZ  PHE   114      42.937  -1.959  54.635  1.00  0.00
ATOM    895  N   LYS   115      46.935   1.644  49.592  1.00  0.00
ATOM    896  CA  LYS   115      48.045   2.528  49.333  1.00  0.00
ATOM    897  C   LYS   115      47.635   3.845  49.909  1.00  0.00
ATOM    898  O   LYS   115      47.101   4.690  49.196  1.00  0.00
ATOM    899  CB  LYS   115      48.302   2.639  47.829  1.00  0.00
ATOM    900  CG  LYS   115      48.758   1.342  47.180  1.00  0.00
ATOM    901  CD  LYS   115      48.931   1.506  45.679  1.00  0.00
ATOM    902  CE  LYS   115      49.419   0.219  45.035  1.00  0.00
ATOM    903  NZ  LYS   115      49.812   0.423  43.613  1.00  0.00
ATOM    904  N   GLN   116      47.973   4.102  51.188  1.00  0.00
ATOM    905  CA  GLN   116      47.414   5.244  51.857  1.00  0.00
ATOM    906  C   GLN   116      48.341   6.410  51.801  1.00  0.00
ATOM    907  O   GLN   116      49.547   6.287  52.010  1.00  0.00
ATOM    908  CB  GLN   116      47.144   4.924  53.329  1.00  0.00
ATOM    909  CG  GLN   116      46.149   3.795  53.546  1.00  0.00
ATOM    910  CD  GLN   116      45.901   3.512  55.014  1.00  0.00
ATOM    911  OE1 GLN   116      46.342   4.263  55.884  1.00  0.00
ATOM    912  NE2 GLN   116      45.193   2.424  55.294  1.00  0.00
ATOM    913  N   LEU   117      47.767   7.592  51.501  1.00  0.00
ATOM    914  CA  LEU   117      48.525   8.804  51.511  1.00  0.00
ATOM    915  C   LEU   117      48.063   9.587  52.701  1.00  0.00
ATOM    916  O   LEU   117      46.872   9.750  52.954  1.00  0.00
ATOM    917  CB  LEU   117      48.285   9.597  50.224  1.00  0.00
ATOM    918  CG  LEU   117      48.989  10.951  50.122  1.00  0.00
ATOM    919  CD1 LEU   117      50.498  10.769  50.055  1.00  0.00
ATOM    920  CD2 LEU   117      48.544  11.695  48.872  1.00  0.00
ATOM    921  N   THR   118      49.055  10.048  53.479  1.00  0.00
ATOM    922  CA  THR   118      48.959  10.772  54.715  1.00  0.00
ATOM    923  C   THR   118      48.523  12.187  54.523  1.00  0.00
ATOM    924  O   THR   118      48.026  12.807  55.462  1.00  0.00
ATOM    925  CB  THR   118      50.313  10.822  55.447  1.00  0.00
ATOM    926  OG1 THR   118      51.281  11.482  54.622  1.00  0.00
ATOM    927  CG2 THR   118      50.805   9.416  55.754  1.00  0.00
ATOM    928  N   LYS   119      48.755  12.753  53.326  1.00  0.00
ATOM    929  CA  LYS   119      48.500  14.143  53.078  1.00  0.00
ATOM    930  C   LYS   119      47.105  14.488  53.509  1.00  0.00
ATOM    931  O   LYS   119      46.209  13.647  53.527  1.00  0.00
ATOM    932  CB  LYS   119      48.648  14.457  51.588  1.00  0.00
ATOM    933  CG  LYS   119      50.061  14.287  51.055  1.00  0.00
ATOM    934  CD  LYS   119      50.145  14.664  49.585  1.00  0.00
ATOM    935  CE  LYS   119      51.555  14.478  49.047  1.00  0.00
ATOM    936  NZ  LYS   119      51.644  14.807  47.598  1.00  0.00
ATOM    937  N   ALA   120      46.912  15.766  53.898  1.00  0.00
ATOM    938  CA  ALA   120      45.668  16.265  54.410  1.00  0.00
ATOM    939  C   ALA   120      44.621  16.155  53.350  1.00  0.00
ATOM    940  O   ALA   120      44.912  16.180  52.157  1.00  0.00
ATOM    941  CB  ALA   120      45.810  17.722  54.821  1.00  0.00
ATOM    942  N   LYS   121      43.353  16.040  53.785  1.00  0.00
ATOM    943  CA  LYS   121      42.255  15.802  52.890  1.00  0.00
ATOM    944  C   LYS   121      41.804  17.072  52.244  1.00  0.00
ATOM    945  O   LYS   121      40.952  17.771  52.786  1.00  0.00
ATOM    946  CB  LYS   121      41.067  15.204  53.647  1.00  0.00
ATOM    947  CG  LYS   121      40.416  16.159  54.634  1.00  0.00
ATOM    948  CD  LYS   121      39.457  17.108  53.934  1.00  0.00
ATOM    949  CE  LYS   121      38.950  18.182  54.883  1.00  0.00
ATOM    950  NZ  LYS   121      38.258  17.596  56.064  1.00  0.00
ATOM    951  N   ASN   122      42.279  17.321  51.005  1.00  0.00
ATOM    952  CA  ASN   122      42.047  18.537  50.263  1.00  0.00
ATOM    953  C   ASN   122      40.616  18.939  50.350  1.00  0.00
ATOM    954  O   ASN   122      39.774  18.551  49.543  1.00  0.00
ATOM    955  CB  ASN   122      42.404  18.341  48.788  1.00  0.00
ATOM    956  CG  ASN   122      42.371  19.638  48.004  1.00  0.00
ATOM    957  OD1 ASN   122      42.475  20.723  48.575  1.00  0.00
ATOM    958  ND2 ASN   122      42.225  19.529  46.688  1.00  0.00
ATOM    959  N   ASP   123      40.329  19.820  51.318  1.00  0.00
ATOM    960  CA  ASP   123      38.972  20.148  51.580  1.00  0.00
ATOM    961  C   ASP   123      38.428  20.986  50.497  1.00  0.00
ATOM    962  O   ASP   123      39.073  21.880  49.956  1.00  0.00
ATOM    963  CB  ASP   123      38.851  20.918  52.896  1.00  0.00
ATOM    964  CG  ASP   123      37.413  21.226  53.262  1.00  0.00
ATOM    965  OD1 ASP   123      36.682  20.286  53.638  1.00  0.00
ATOM    966  OD2 ASP   123      37.016  22.407  53.172  1.00  0.00
ATOM    967  N   ASP   124      37.194  20.657  50.126  1.00  0.00
ATOM    968  CA  ASP   124      36.471  21.517  49.268  1.00  0.00
ATOM    969  C   ASP   124      35.300  21.852  50.111  1.00  0.00
ATOM    970  O   ASP   124      34.714  20.960  50.719  1.00  0.00
ATOM    971  CB  ASP   124      36.089  20.789  47.977  1.00  0.00
ATOM    972  CG  ASP   124      35.481  21.717  46.944  1.00  0.00
ATOM    973  OD1 ASP   124      34.503  22.418  47.277  1.00  0.00
ATOM    974  OD2 ASP   124      35.983  21.742  45.800  1.00  0.00
ATOM    975  N   GLY   125      35.003  23.155  50.251  1.00  0.00
ATOM    976  CA  GLY   125      33.917  23.599  51.075  1.00  0.00
ATOM    977  C   GLY   125      32.623  23.230  50.444  1.00  0.00
ATOM    978  O   GLY   125      31.824  24.074  50.048  1.00  0.00
ATOM    979  N   MET   126      32.332  21.935  50.442  1.00  0.00
ATOM    980  CA  MET   126      31.201  21.438  49.758  1.00  0.00
ATOM    981  C   MET   126      30.282  20.968  50.818  1.00  0.00
ATOM    982  O   MET   126      30.640  20.114  51.625  1.00  0.00
ATOM    983  CB  MET   126      31.599  20.292  48.826  1.00  0.00
ATOM    984  CG  MET   126      30.442  19.705  48.034  1.00  0.00
ATOM    985  SD  MET   126      30.963  18.400  46.905  1.00  0.00
ATOM    986  CE  MET   126      31.717  19.363  45.597  1.00  0.00
ATOM    987  N   MET   127      29.063  21.520  50.838  1.00  0.00
ATOM    988  CA  MET   127      28.142  21.137  51.852  1.00  0.00
ATOM    989  C   MET   127      27.076  20.351  51.179  1.00  0.00
ATOM    990  O   MET   127      26.680  20.647  50.053  1.00  0.00
ATOM    991  CB  MET   127      27.548  22.373  52.531  1.00  0.00
ATOM    992  CG  MET   127      26.640  22.058  53.708  1.00  0.00
ATOM    993  SD  MET   127      25.974  23.540  54.490  1.00  0.00
ATOM    994  CE  MET   127      27.432  24.170  55.318  1.00  0.00
ATOM    995  N   SER   128      26.596  19.300  51.861  1.00  0.00
ATOM    996  CA  SER   128      25.651  18.409  51.259  1.00  0.00
ATOM    997  C   SER   128      24.299  18.733  51.795  1.00  0.00
ATOM    998  O   SER   128      23.678  17.896  52.438  1.00  0.00
ATOM    999  CB  SER   128      25.999  16.956  51.589  1.00  0.00
ATOM   1000  OG  SER   128      27.304  16.630  51.141  1.00  0.00
ATOM   1001  N   HIS   129      23.756  19.910  51.472  1.00  0.00
ATOM   1002  CA  HIS   129      22.593  20.333  52.187  1.00  0.00
ATOM   1003  C   HIS   129      21.326  19.557  51.947  1.00  0.00
ATOM   1004  O   HIS   129      20.730  19.111  52.922  1.00  0.00
ATOM   1005  CB  HIS   129      22.244  21.780  51.834  1.00  0.00
ATOM   1006  CG  HIS   129      21.016  22.290  52.521  1.00  0.00
ATOM   1007  ND1 HIS   129      20.983  22.583  53.867  1.00  0.00
ATOM   1008  CD2 HIS   129      19.655  22.609  52.114  1.00  0.00
ATOM   1009  CE1 HIS   129      19.751  23.017  54.191  1.00  0.00
ATOM   1010  NE2 HIS   129      18.950  23.036  53.144  1.00  0.00
ATOM   1011  N   SER   130      20.868  19.350  50.693  1.00  0.00
ATOM   1012  CA  SER   130      19.682  18.558  50.435  1.00  0.00
ATOM   1013  C   SER   130      19.892  17.931  49.072  1.00  0.00
ATOM   1014  O   SER   130      20.282  18.666  48.169  1.00  0.00
ATOM   1015  CB  SER   130      18.435  19.444  50.439  1.00  0.00
ATOM   1016  OG  SER   130      17.271  18.688  50.154  1.00  0.00
ATOM   1017  N   GLU   131      19.637  16.595  48.867  1.00  0.00
ATOM   1018  CA  GLU   131      19.966  15.978  47.578  1.00  0.00
ATOM   1019  C   GLU   131      19.432  14.537  47.328  1.00  0.00
ATOM   1020  O   GLU   131      19.088  13.884  48.306  1.00  0.00
ATOM   1021  CB  GLU   131      21.483  15.873  47.406  1.00  0.00
ATOM   1022  CG  GLU   131      22.150  14.900  48.363  1.00  0.00
ATOM   1023  CD  GLU   131      22.406  15.508  49.728  1.00  0.00
ATOM   1024  OE1 GLU   131      22.081  16.698  49.918  1.00  0.00
ATOM   1025  OE2 GLU   131      22.931  14.793  50.608  1.00  0.00
ATOM   1026  N   THR   132      19.365  14.004  46.028  1.00  0.00
ATOM   1027  CA  THR   132      18.891  12.646  45.615  1.00  0.00
ATOM   1028  C   THR   132      19.648  11.914  44.424  1.00  0.00
ATOM   1029  O   THR   132      19.744  12.470  43.337  1.00  0.00
ATOM   1030  CB  THR   132      17.424  12.678  45.148  1.00  0.00
ATOM   1031  OG1 THR   132      16.595  13.184  46.202  1.00  0.00
ATOM   1032  CG2 THR   132      16.952  11.280  44.778  1.00  0.00
ATOM   1033  N   VAL   133      20.209  10.643  44.580  1.00  0.00
ATOM   1034  CA  VAL   133      20.916   9.811  43.589  1.00  0.00
ATOM   1035  C   VAL   133      21.418   8.458  44.123  1.00  0.00
ATOM   1036  O   VAL   133      21.631   8.333  45.324  1.00  0.00
ATOM   1037  CB  VAL   133      22.163  10.527  43.038  1.00  0.00
ATOM   1038  CG1 VAL   133      23.200  10.710  44.135  1.00  0.00
ATOM   1039  CG2 VAL   133      22.790   9.715  41.915  1.00  0.00
ATOM   1040  N   THR   134      21.850   7.561  43.163  1.00  0.00
ATOM   1041  CA  THR   134      22.128   6.120  42.980  1.00  0.00
ATOM   1042  C   THR   134      23.175   5.336  43.759  1.00  0.00
ATOM   1043  O   THR   134      24.185   5.840  44.239  1.00  0.00
ATOM   1044  CB  THR   134      22.576   5.810  41.540  1.00  0.00
ATOM   1045  OG1 THR   134      23.726   6.600  41.213  1.00  0.00
ATOM   1046  CG2 THR   134      21.462   6.131  40.555  1.00  0.00
ATOM   1047  N   LEU   135      22.879   4.009  43.926  1.00  0.00
ATOM   1048  CA  LEU   135      23.738   3.036  44.575  1.00  0.00
ATOM   1049  C   LEU   135      23.545   1.665  43.955  1.00  0.00
ATOM   1050  O   LEU   135      22.486   1.395  43.383  1.00  0.00
ATOM   1051  CB  LEU   135      23.412   2.944  46.067  1.00  0.00
ATOM   1052  CG  LEU   135      23.738   4.179  46.909  1.00  0.00
ATOM   1053  CD1 LEU   135      23.146   4.050  48.304  1.00  0.00
ATOM   1054  CD2 LEU   135      25.243   4.355  47.046  1.00  0.00
ATOM   1055  N   ALA   136      24.595   0.780  43.993  1.00  0.00
ATOM   1056  CA  ALA   136      24.382  -0.593  43.584  1.00  0.00
ATOM   1057  C   ALA   136      24.701  -1.433  44.787  1.00  0.00
ATOM   1058  O   ALA   136      25.691  -1.185  45.472  1.00  0.00
ATOM   1059  CB  ALA   136      25.294  -0.947  42.420  1.00  0.00
ATOM   1060  N   GLY   137      23.888  -2.465  45.095  1.00  0.00
ATOM   1061  CA  GLY   137      24.204  -3.173  46.301  1.00  0.00
ATOM   1062  C   GLY   137      24.116  -4.642  46.081  1.00  0.00
ATOM   1063  O   GLY   137      23.178  -5.290  46.544  1.00  0.00
ATOM   1064  N   ASP   138      25.113  -5.219  45.381  1.00  0.00
ATOM   1065  CA  ASP   138      25.067  -6.641  45.247  1.00  0.00
ATOM   1066  C   ASP   138      25.486  -7.231  46.555  1.00  0.00
ATOM   1067  O   ASP   138      24.852  -8.147  47.077  1.00  0.00
ATOM   1068  CB  ASP   138      26.013  -7.106  44.138  1.00  0.00
ATOM   1069  CG  ASP   138      25.509  -6.748  42.754  1.00  0.00
ATOM   1070  OD1 ASP   138      24.323  -6.377  42.631  1.00  0.00
ATOM   1071  OD2 ASP   138      26.300  -6.839  41.792  1.00  0.00
ATOM   1072  N   CYS   139      26.572  -6.682  47.135  1.00  0.00
ATOM   1073  CA  CYS   139      27.078  -7.186  48.378  1.00  0.00
ATOM   1074  C   CYS   139      26.966  -6.104  49.389  1.00  0.00
ATOM   1075  O   CYS   139      27.886  -5.900  50.180  1.00  0.00
ATOM   1076  CB  CYS   139      28.542  -7.606  48.230  1.00  0.00
ATOM   1077  SG  CYS   139      28.822  -8.925  47.026  1.00  0.00
ATOM   1078  N   LEU   140      25.840  -5.389  49.428  1.00  0.00
ATOM   1079  CA  LEU   140      25.781  -4.356  50.410  1.00  0.00
ATOM   1080  C   LEU   140      24.568  -4.580  51.236  1.00  0.00
ATOM   1081  O   LEU   140      23.496  -4.897  50.720  1.00  0.00
ATOM   1082  CB  LEU   140      25.704  -2.983  49.739  1.00  0.00
ATOM   1083  CG  LEU   140      26.880  -2.601  48.839  1.00  0.00
ATOM   1084  CD1 LEU   140      26.613  -1.278  48.137  1.00  0.00
ATOM   1085  CD2 LEU   140      28.156  -2.457  49.655  1.00  0.00
ATOM   1086  N   SER   141      24.734  -4.473  52.565  1.00  0.00
ATOM   1087  CA  SER   141      23.602  -4.576  53.428  1.00  0.00
ATOM   1088  C   SER   141      22.880  -3.283  53.309  1.00  0.00
ATOM   1089  O   SER   141      21.655  -3.240  53.228  1.00  0.00
ATOM   1090  CB  SER   141      24.049  -4.817  54.871  1.00  0.00
ATOM   1091  OG  SER   141      24.713  -6.062  54.999  1.00  0.00
ATOM   1092  N   SER   142      23.648  -2.180  53.296  1.00  0.00
ATOM   1093  CA  SER   142      23.059  -0.892  53.120  1.00  0.00
ATOM   1094  C   SER   142      24.038  -0.077  52.365  1.00  0.00
ATOM   1095  O   SER   142      25.244  -0.301  52.437  1.00  0.00
ATOM   1096  CB  SER   142      22.763  -0.248  54.476  1.00  0.00
ATOM   1097  OG  SER   142      22.211   1.047  54.316  1.00  0.00
ATOM   1098  N   VAL   143      23.544   0.858  51.546  1.00  0.00
ATOM   1099  CA  VAL   143      24.487   1.795  51.043  1.00  0.00
ATOM   1100  C   VAL   143      23.794   3.098  51.052  1.00  0.00
ATOM   1101  O   VAL   143      22.634   3.210  50.661  1.00  0.00
ATOM   1102  CB  VAL   143      24.935   1.433  49.615  1.00  0.00
ATOM   1103  CG1 VAL   143      25.936   2.455  49.096  1.00  0.00
ATOM   1104  CG2 VAL   143      25.594   0.062  49.595  1.00  0.00
ATOM   1105  N   ASP   144      24.491   4.122  51.553  1.00  0.00
ATOM   1106  CA  ASP   144      23.891   5.411  51.590  1.00  0.00
ATOM   1107  C   ASP   144      24.737   6.241  50.694  1.00  0.00
ATOM   1108  O   ASP   144      25.961   6.184  50.775  1.00  0.00
ATOM   1109  CB  ASP   144      23.885   5.958  53.019  1.00  0.00
ATOM   1110  CG  ASP   144      22.889   5.245  53.911  1.00  0.00
ATOM   1111  OD1 ASP   144      22.059   4.476  53.381  1.00  0.00
ATOM   1112  OD2 ASP   144      22.937   5.454  55.142  1.00  0.00
ATOM   1113  N   ILE   145      24.127   6.992  49.765  1.00  0.00
ATOM   1114  CA  ILE   145      24.976   7.808  48.954  1.00  0.00
ATOM   1115  C   ILE   145      24.500   9.213  49.016  1.00  0.00
ATOM   1116  O   ILE   145      23.303   9.486  49.032  1.00  0.00
ATOM   1117  CB  ILE   145      24.965   7.348  47.484  1.00  0.00
ATOM   1118  CG1 ILE   145      25.940   8.186  46.656  1.00  0.00
ATOM   1119  CG2 ILE   145      23.573   7.499  46.889  1.00  0.00
ATOM   1120  CD1 ILE   145      26.221   7.616  45.283  1.00  0.00
ATOM   1121  N   TYR   146      25.438  10.160  49.121  1.00  0.00
ATOM   1122  CA  TYR   146      25.038  11.528  49.096  1.00  0.00
ATOM   1123  C   TYR   146      25.936  12.192  48.107  1.00  0.00
ATOM   1124  O   TYR   146      27.148  12.001  48.134  1.00  0.00
ATOM   1125  CB  TYR   146      25.193  12.157  50.482  1.00  0.00
ATOM   1126  CG  TYR   146      24.311  11.534  51.540  1.00  0.00
ATOM   1127  CD1 TYR   146      24.767  10.473  52.312  1.00  0.00
ATOM   1128  CD2 TYR   146      23.025  12.008  51.764  1.00  0.00
ATOM   1129  CE1 TYR   146      23.968   9.897  53.281  1.00  0.00
ATOM   1130  CE2 TYR   146      22.212  11.445  52.729  1.00  0.00
ATOM   1131  CZ  TYR   146      22.695  10.381  53.489  1.00  0.00
ATOM   1132  OH  TYR   146      21.897   9.809  54.453  1.00  0.00
ATOM   1133  N   ILE   147      25.379  12.971  47.174  1.00  0.00
ATOM   1134  CA  ILE   147      26.237  13.680  46.286  1.00  0.00
ATOM   1135  C   ILE   147      25.731  15.061  46.112  1.00  0.00
ATOM   1136  O   ILE   147      24.533  15.330  46.058  1.00  0.00
ATOM   1137  CB  ILE   147      26.300  13.005  44.903  1.00  0.00
ATOM   1138  CG1 ILE   147      26.855  11.584  45.028  1.00  0.00
ATOM   1139  CG2 ILE   147      27.203  13.794  43.966  1.00  0.00
ATOM   1140  CD1 ILE   147      26.783  10.786  43.745  1.00  0.00
ATOM   1141  N   LEU   148      26.679  15.997  46.078  1.00  0.00
ATOM   1142  CA  LEU   148      26.323  17.370  46.038  1.00  0.00
ATOM   1143  C   LEU   148      27.054  17.941  44.897  1.00  0.00
ATOM   1144  O   LEU   148      28.205  17.591  44.654  1.00  0.00
ATOM   1145  CB  LEU   148      26.722  18.065  47.341  1.00  0.00
ATOM   1146  CG  LEU   148      26.454  19.570  47.417  1.00  0.00
ATOM   1147  CD1 LEU   148      24.959  19.847  47.474  1.00  0.00
ATOM   1148  CD2 LEU   148      27.096  20.169  48.658  1.00  0.00
ATOM   1149  N   TYR   149      26.427  18.851  44.160  1.00  0.00
ATOM   1150  CA  TYR   149      27.325  19.538  43.298  1.00  0.00
ATOM   1151  C   TYR   149      27.137  20.941  43.729  1.00  0.00
ATOM   1152  O   TYR   149      26.035  21.377  44.062  1.00  0.00
ATOM   1153  CB  TYR   149      26.943  19.310  41.834  1.00  0.00
ATOM   1154  CG  TYR   149      27.822  20.047  40.849  1.00  0.00
ATOM   1155  CD1 TYR   149      29.086  19.569  40.528  1.00  0.00
ATOM   1156  CD2 TYR   149      27.385  21.219  40.245  1.00  0.00
ATOM   1157  CE1 TYR   149      29.896  20.236  39.629  1.00  0.00
ATOM   1158  CE2 TYR   149      28.182  21.899  39.344  1.00  0.00
ATOM   1159  CZ  TYR   149      29.446  21.397  39.039  1.00  0.00
ATOM   1160  OH  TYR   149      30.251  22.064  38.143  1.00  0.00
ATOM   1161  N   SER   150      28.226  21.698  43.813  1.00  0.00
ATOM   1162  CA  SER   150      27.964  22.983  44.341  1.00  0.00
ATOM   1163  C   SER   150      28.933  23.975  43.844  1.00  0.00
ATOM   1164  O   SER   150      29.826  23.684  43.048  1.00  0.00
ATOM   1165  CB  SER   150      28.050  22.963  45.868  1.00  0.00
ATOM   1166  OG  SER   150      27.624  24.196  46.420  1.00  0.00
ATOM   1167  N   ASN   151      28.672  25.215  44.283  1.00  0.00
ATOM   1168  CA  ASN   151      29.486  26.344  43.995  1.00  0.00
ATOM   1169  C   ASN   151      30.355  26.461  45.192  1.00  0.00
ATOM   1170  O   ASN   151      29.889  26.789  46.279  1.00  0.00
ATOM   1171  CB  ASN   151      28.622  27.590  43.793  1.00  0.00
ATOM   1172  CG  ASN   151      29.446  28.833  43.523  1.00  0.00
ATOM   1173  OD1 ASN   151      30.620  28.746  43.165  1.00  0.00
ATOM   1174  ND2 ASN   151      28.832  29.998  43.695  1.00  0.00
ATOM   1175  N   THR   152      31.654  26.202  45.002  1.00  0.00
ATOM   1176  CA  THR   152      32.612  26.176  46.056  1.00  0.00
ATOM   1177  C   THR   152      32.840  27.544  46.591  1.00  0.00
ATOM   1178  O   THR   152      32.846  27.754  47.802  1.00  0.00
ATOM   1179  CB  THR   152      33.967  25.627  45.573  1.00  0.00
ATOM   1180  OG1 THR   152      33.806  24.276  45.123  1.00  0.00
ATOM   1181  CG2 THR   152      34.985  25.650  46.704  1.00  0.00
ATOM   1182  N   ASN   153      33.033  28.546  45.726  1.00  0.00
ATOM   1183  CA  ASN   153      33.379  29.744  46.415  1.00  0.00
ATOM   1184  C   ASN   153      32.197  30.407  47.000  1.00  0.00
ATOM   1185  O   ASN   153      32.308  31.084  48.020  1.00  0.00
ATOM   1186  CB  ASN   153      34.043  30.738  45.460  1.00  0.00
ATOM   1187  CG  ASN   153      34.603  31.950  46.179  1.00  0.00
ATOM   1188  OD1 ASN   153      35.477  31.827  47.036  1.00  0.00
ATOM   1189  ND2 ASN   153      34.098  33.128  45.830  1.00  0.00
ATOM   1190  N   ALA   154      31.022  30.261  46.376  1.00  0.00
ATOM   1191  CA  ALA   154      29.916  30.785  47.093  1.00  0.00
ATOM   1192  C   ALA   154      29.447  29.614  47.858  1.00  0.00
ATOM   1193  O   ALA   154      28.714  28.770  47.344  1.00  0.00
ATOM   1194  CB  ALA   154      28.862  31.311  46.131  1.00  0.00
ATOM   1195  N   GLN   155      29.868  29.544  49.131  1.00  0.00
ATOM   1196  CA  GLN   155      29.399  28.521  49.994  1.00  0.00
ATOM   1197  C   GLN   155      27.983  28.839  50.174  1.00  0.00
ATOM   1198  O   GLN   155      27.288  27.998  50.727  1.00  0.00
ATOM   1199  CB  GLN   155      30.161  28.548  51.321  1.00  0.00
ATOM   1200  CG  GLN   155      31.620  28.137  51.207  1.00  0.00
ATOM   1201  CD  GLN   155      32.348  28.201  52.535  1.00  0.00
ATOM   1202  OE1 GLN   155      31.755  28.525  53.564  1.00  0.00
ATOM   1203  NE2 GLN   155      33.639  27.893  52.516  1.00  0.00
ATOM   1204  N   ASP   156      27.590  30.111  49.888  1.00  0.00
ATOM   1205  CA  ASP   156      26.195  30.343  49.687  1.00  0.00
ATOM   1206  C   ASP   156      25.923  29.270  48.725  1.00  0.00
ATOM   1207  O   ASP   156      26.249  29.389  47.544  1.00  0.00
ATOM   1208  CB  ASP   156      25.960  31.751  49.136  1.00  0.00
ATOM   1209  CG  ASP   156      24.489  32.066  48.950  1.00  0.00
ATOM   1210  OD1 ASP   156      23.656  31.158  49.159  1.00  0.00
ATOM   1211  OD2 ASP   156      24.168  33.219  48.596  1.00  0.00
ATOM   1212  N   TYR   157      25.276  28.191  49.183  1.00  0.00
ATOM   1213  CA  TYR   157      25.229  27.094  48.300  1.00  0.00
ATOM   1214  C   TYR   157      23.950  27.356  47.675  1.00  0.00
ATOM   1215  O   TYR   157      23.112  26.463  47.678  1.00  0.00
ATOM   1216  CB  TYR   157      25.283  25.777  49.078  1.00  0.00
ATOM   1217  CG  TYR   157      26.583  25.556  49.817  1.00  0.00
ATOM   1218  CD1 TYR   157      26.698  25.874  51.165  1.00  0.00
ATOM   1219  CD2 TYR   157      27.692  25.030  49.166  1.00  0.00
ATOM   1220  CE1 TYR   157      27.882  25.675  51.849  1.00  0.00
ATOM   1221  CE2 TYR   157      28.884  24.825  49.834  1.00  0.00
ATOM   1222  CZ  TYR   157      28.972  25.153  51.187  1.00  0.00
ATOM   1223  OH  TYR   157      30.152  24.954  51.865  1.00  0.00
ATOM   1224  N   GLU   158      23.805  28.556  47.056  1.00  0.00
ATOM   1225  CA  GLU   158      22.599  29.015  46.436  1.00  0.00
ATOM   1226  C   GLU   158      22.534  28.338  45.115  1.00  0.00
ATOM   1227  O   GLU   158      22.119  28.868  44.093  1.00  0.00
ATOM   1228  CB  GLU   158      22.630  30.535  46.264  1.00  0.00
ATOM   1229  CG  GLU   158      21.358  31.118  45.670  1.00  0.00
ATOM   1230  CD  GLU   158      21.405  32.630  45.564  1.00  0.00
ATOM   1231  OE1 GLU   158      22.432  33.222  45.957  1.00  0.00
ATOM   1232  OE2 GLU   158      20.414  33.223  45.088  1.00  0.00
ATOM   1233  N   THR   159      22.847  27.053  45.182  1.00  0.00
ATOM   1234  CA  THR   159      22.971  26.129  44.148  1.00  0.00
ATOM   1235  C   THR   159      21.590  25.663  43.931  1.00  0.00
ATOM   1236  O   THR   159      20.792  25.584  44.865  1.00  0.00
ATOM   1237  CB  THR   159      23.903  24.967  44.538  1.00  0.00
ATOM   1238  OG1 THR   159      25.212  25.475  44.822  1.00  0.00
ATOM   1239  CG2 THR   159      24.000  23.958  43.404  1.00  0.00
ATOM   1240  N   ASP   160      21.253  25.426  42.662  1.00  0.00
ATOM   1241  CA  ASP   160      19.974  24.861  42.402  1.00  0.00
ATOM   1242  C   ASP   160      20.308  23.438  42.514  1.00  0.00
ATOM   1243  O   ASP   160      20.628  22.800  41.516  1.00  0.00
ATOM   1244  CB  ASP   160      19.479  25.271  41.014  1.00  0.00
ATOM   1245  CG  ASP   160      18.077  24.772  40.724  1.00  0.00
ATOM   1246  OD1 ASP   160      17.523  24.036  41.566  1.00  0.00
ATOM   1247  OD2 ASP   160      17.533  25.118  39.654  1.00  0.00
ATOM   1248  N   THR   161      20.085  22.909  43.722  1.00  0.00
ATOM   1249  CA  THR   161      20.692  21.719  44.215  1.00  0.00
ATOM   1250  C   THR   161      20.884  20.667  43.202  1.00  0.00
ATOM   1251  O   THR   161      20.074  20.405  42.316  1.00  0.00
ATOM   1252  CB  THR   161      19.848  21.076  45.331  1.00  0.00
ATOM   1253  OG1 THR   161      20.524  19.918  45.838  1.00  0.00
ATOM   1254  CG2 THR   161      18.488  20.656  44.796  1.00  0.00
ATOM   1255  N   ILE   162      22.095  20.104  43.266  1.00  0.00
ATOM   1256  CA  ILE   162      22.345  18.984  42.451  1.00  0.00
ATOM   1257  C   ILE   162      22.449  17.884  43.438  1.00  0.00
ATOM   1258  O   ILE   162      23.446  17.554  44.082  1.00  0.00
ATOM   1259  CB  ILE   162      23.643  19.155  41.639  1.00  0.00
ATOM   1260  CG1 ILE   162      23.601  20.456  40.836  1.00  0.00
ATOM   1261  CG2 ILE   162      23.822  17.996  40.671  1.00  0.00
ATOM   1262  CD1 ILE   162      22.456  20.529  39.850  1.00  0.00
ATOM   1263  N   SER   163      21.273  17.282  43.547  1.00  0.00
ATOM   1264  CA  SER   163      20.930  16.396  44.580  1.00  0.00
ATOM   1265  C   SER   163      21.263  15.040  44.130  1.00  0.00
ATOM   1266  O   SER   163      20.872  14.673  43.027  1.00  0.00
ATOM   1267  CB  SER   163      19.435  16.489  44.892  1.00  0.00
ATOM   1268  OG  SER   163      19.101  17.763  45.416  1.00  0.00
ATOM   1269  N   TYR   164      22.140  14.336  44.882  1.00  0.00
ATOM   1270  CA  TYR   164      22.375  12.963  44.567  1.00  0.00
ATOM   1271  C   TYR   164      22.453  12.110  45.842  1.00  0.00
ATOM   1272  O   TYR   164      23.498  11.531  46.102  1.00  0.00
ATOM   1273  CB  TYR   164      23.694  12.806  43.807  1.00  0.00
ATOM   1274  CG  TYR   164      23.733  13.545  42.489  1.00  0.00
ATOM   1275  CD1 TYR   164      24.336  14.792  42.390  1.00  0.00
ATOM   1276  CD2 TYR   164      23.167  12.992  41.347  1.00  0.00
ATOM   1277  CE1 TYR   164      24.376  15.475  41.190  1.00  0.00
ATOM   1278  CE2 TYR   164      23.198  13.661  40.137  1.00  0.00
ATOM   1279  CZ  TYR   164      23.810  14.912  40.067  1.00  0.00
ATOM   1280  OH  TYR   164      23.849  15.589  38.870  1.00  0.00
ATOM   1281  N   ARG   165      21.359  11.886  46.611  1.00  0.00
ATOM   1282  CA  ARG   165      21.285  11.044  47.775  1.00  0.00
ATOM   1283  C   ARG   165      20.524   9.788  47.464  1.00  0.00
ATOM   1284  O   ARG   165      19.475   9.758  46.837  1.00  0.00
ATOM   1285  CB  ARG   165      20.574  11.771  48.918  1.00  0.00
ATOM   1286  CG  ARG   165      20.495  10.972  50.208  1.00  0.00
ATOM   1287  CD  ARG   165      19.928  11.809  51.343  1.00  0.00
ATOM   1288  NE  ARG   165      19.882  11.067  52.601  1.00  0.00
ATOM   1289  CZ  ARG   165      18.869  10.294  52.975  1.00  0.00
ATOM   1290  NH1 ARG   165      18.915   9.657  54.138  1.00  0.00
ATOM   1291  NH2 ARG   165      17.811  10.158  52.187  1.00  0.00
ATOM   1292  N   VAL   166      20.994   8.715  48.084  1.00  0.00
ATOM   1293  CA  VAL   166      20.771   7.335  47.886  1.00  0.00
ATOM   1294  C   VAL   166      19.853   6.959  46.822  1.00  0.00
ATOM   1295  O   VAL   166      18.695   7.364  46.720  1.00  0.00
ATOM   1296  CB  VAL   166      20.186   6.671  49.147  1.00  0.00
ATOM   1297  CG1 VAL   166      19.859   5.211  48.876  1.00  0.00
ATOM   1298  CG2 VAL   166      21.183   6.736  50.294  1.00  0.00
ATOM   1299  N   GLY   167      20.425   6.148  45.919  1.00  0.00
ATOM   1300  CA  GLY   167      19.484   5.347  45.318  1.00  0.00
ATOM   1301  C   GLY   167      19.374   4.589  46.599  1.00  0.00
ATOM   1302  O   GLY   167      20.242   3.790  46.945  1.00  0.00
ATOM   1303  N   ASN   168      18.254   4.799  47.343  1.00  0.00
ATOM   1304  CA  ASN   168      17.940   3.994  48.466  1.00  0.00
ATOM   1305  C   ASN   168      17.371   2.935  47.673  1.00  0.00
ATOM   1306  O   ASN   168      17.383   1.778  48.045  1.00  0.00
ATOM   1307  CB  ASN   168      16.980   4.731  49.402  1.00  0.00
ATOM   1308  CG  ASN   168      16.821   4.035  50.740  1.00  0.00
ATOM   1309  OD1 ASN   168      17.797   3.824  51.460  1.00  0.00
ATOM   1310  ND2 ASN   168      15.588   3.677  51.076  1.00  0.00
ATOM   1311  N   VAL   169      17.004   3.421  46.474  1.00  0.00
ATOM   1312  CA  VAL   169      16.565   2.823  45.289  1.00  0.00
ATOM   1313  C   VAL   169      17.675   1.884  44.956  1.00  0.00
ATOM   1314  O   VAL   169      17.450   0.918  44.238  1.00  0.00
ATOM   1315  CB  VAL   169      16.347   3.866  44.178  1.00  0.00
ATOM   1316  CG1 VAL   169      17.678   4.432  43.708  1.00  0.00
ATOM   1317  CG2 VAL   169      15.646   3.235  42.985  1.00  0.00
ATOM   1318  N   LEU   170      18.922   2.131  45.403  1.00  0.00
ATOM   1319  CA  LEU   170      19.760   1.012  45.227  1.00  0.00
ATOM   1320  C   LEU   170      19.242  -0.047  46.113  1.00  0.00
ATOM   1321  O   LEU   170      18.623  -0.999  45.655  1.00  0.00
ATOM   1322  CB  LEU   170      21.203   1.359  45.599  1.00  0.00
ATOM   1323  CG  LEU   170      22.224   0.226  45.483  1.00  0.00
ATOM   1324  CD1 LEU   170      22.333  -0.255  44.044  1.00  0.00
ATOM   1325  CD2 LEU   170      23.600   0.694  45.932  1.00  0.00
ATOM   1326  N   ASP   171      19.324   0.293  47.411  1.00  0.00
ATOM   1327  CA  ASP   171      19.134  -0.401  48.662  1.00  0.00
ATOM   1328  C   ASP   171      17.783  -1.036  48.703  1.00  0.00
ATOM   1329  O   ASP   171      17.297  -1.541  47.705  1.00  0.00
ATOM   1330  CB  ASP   171      19.249   0.572  49.837  1.00  0.00
ATOM   1331  CG  ASP   171      19.248  -0.133  51.179  1.00  0.00
ATOM   1332  OD1 ASP   171      19.143  -1.378  51.197  1.00  0.00
ATOM   1333  OD2 ASP   171      19.353   0.559  52.214  1.00  0.00
ATOM   1334  N   ASP   172      17.182  -1.175  49.896  1.00  0.00
ATOM   1335  CA  ASP   172      15.844  -1.670  49.870  1.00  0.00
ATOM   1336  C   ASP   172      15.062  -0.707  49.011  1.00  0.00
ATOM   1337  O   ASP   172      14.322  -1.173  48.158  1.00  0.00
ATOM   1338  CB  ASP   172      15.266  -1.726  51.285  1.00  0.00
ATOM   1339  CG  ASP   172      15.867  -2.841  52.117  1.00  0.00
ATOM   1340  OD1 ASP   172      16.548  -3.714  51.537  1.00  0.00
ATOM   1341  OD2 ASP   172      15.659  -2.843  53.349  1.00  0.00
ATOM   1342  N   ASP   173      15.211   0.632  49.196  1.00  0.00
ATOM   1343  CA  ASP   173      14.771   1.659  48.252  1.00  0.00
ATOM   1344  C   ASP   173      13.758   2.635  48.692  1.00  0.00
ATOM   1345  O   ASP   173      12.675   2.615  48.122  1.00  0.00
ATOM   1346  CB  ASP   173      14.153   1.015  47.009  1.00  0.00
ATOM   1347  CG  ASP   173      13.850   2.024  45.920  1.00  0.00
ATOM   1348  OD1 ASP   173      14.161   3.219  46.113  1.00  0.00
ATOM   1349  OD2 ASP   173      13.302   1.621  44.872  1.00  0.00
ATOM   1350  N   SER   174      14.003   3.526  49.652  1.00  0.00
ATOM   1351  CA  SER   174      12.977   4.526  49.741  1.00  0.00
ATOM   1352  C   SER   174      13.327   5.605  48.754  1.00  0.00
ATOM   1353  O   SER   174      12.558   6.519  48.470  1.00  0.00
ATOM   1354  CB  SER   174      12.914   5.105  51.156  1.00  0.00
ATOM   1355  OG  SER   174      12.537   4.114  52.096  1.00  0.00
ATOM   1356  N   HIS   175      14.570   5.514  48.226  1.00  0.00
ATOM   1357  CA  HIS   175      15.357   6.504  47.514  1.00  0.00
ATOM   1358  C   HIS   175      15.839   7.437  48.587  1.00  0.00
ATOM   1359  O   HIS   175      16.637   8.352  48.375  1.00  0.00
ATOM   1360  CB  HIS   175      14.494   7.233  46.482  1.00  0.00
ATOM   1361  CG  HIS   175      14.007   6.353  45.373  1.00  0.00
ATOM   1362  ND1 HIS   175      12.837   5.629  45.457  1.00  0.00
ATOM   1363  CD2 HIS   175      14.484   5.996  44.045  1.00  0.00
ATOM   1364  CE1 HIS   175      12.666   4.940  44.314  1.00  0.00
ATOM   1365  NE2 HIS   175      13.650   5.155  43.463  1.00  0.00
ATOM   1366  N   MET   176      15.339   7.126  49.789  1.00  0.00
ATOM   1367  CA  MET   176      15.461   7.655  51.087  1.00  0.00
ATOM   1368  C   MET   176      14.950   9.028  51.076  1.00  0.00
ATOM   1369  O   MET   176      14.830   9.504  52.201  1.00  0.00
ATOM   1370  CB  MET   176      16.926   7.658  51.529  1.00  0.00
ATOM   1371  CG  MET   176      17.535   6.273  51.667  1.00  0.00
ATOM   1372  SD  MET   176      19.283   6.322  52.108  1.00  0.00
ATOM   1373  CE  MET   176      19.189   6.893  53.803  1.00  0.00
ATOM   1374  N   PRO   177      14.295   9.450  49.979  1.00  0.00
ATOM   1375  CA  PRO   177      14.424  10.827  49.504  1.00  0.00
ATOM   1376  C   PRO   177      15.098  11.632  50.547  1.00  0.00
ATOM   1377  O   PRO   177      16.222  12.052  50.296  1.00  0.00
ATOM   1378  CB  PRO   177      12.980  11.273  49.266  1.00  0.00
ATOM   1379  CG  PRO   177      12.236  10.007  49.005  1.00  0.00
ATOM   1380  CD  PRO   177      12.856   8.968  49.897  1.00  0.00
ATOM   1381  N   GLY   178      14.441  11.935  51.661  1.00  0.00
ATOM   1382  CA  GLY   178      15.220  12.150  52.839  1.00  0.00
ATOM   1383  C   GLY   178      15.632  13.555  52.987  1.00  0.00
ATOM   1384  O   GLY   178      15.459  14.137  54.053  1.00  0.00
ATOM   1385  N   SER   179      16.179  14.121  51.905  1.00  0.00
ATOM   1386  CA  SER   179      16.699  15.452  51.914  1.00  0.00
ATOM   1387  C   SER   179      17.647  15.609  53.072  1.00  0.00
ATOM   1388  O   SER   179      17.748  16.677  53.667  1.00  0.00
ATOM   1389  CB  SER   179      15.565  16.469  52.056  1.00  0.00
ATOM   1390  OG  SER   179      14.656  16.375  50.974  1.00  0.00
ATOM   1391  N   CYS   180      18.444  14.573  53.375  1.00  0.00
ATOM   1392  CA  CYS   180      19.261  14.586  54.557  1.00  0.00
ATOM   1393  C   CYS   180      20.230  15.721  54.535  1.00  0.00
ATOM   1394  O   CYS   180      20.838  16.038  53.514  1.00  0.00
ATOM   1395  CB  CYS   180      20.059  13.286  54.671  1.00  0.00
ATOM   1396  SG  CYS   180      21.095  13.172  56.149  1.00  0.00
ATOM   1397  N   ASN   181      20.378  16.374  55.704  1.00  0.00
ATOM   1398  CA  ASN   181      21.348  17.409  55.852  1.00  0.00
ATOM   1399  C   ASN   181      22.569  16.671  56.256  1.00  0.00
ATOM   1400  O   ASN   181      22.790  16.425  57.441  1.00  0.00
ATOM   1401  CB  ASN   181      20.902  18.413  56.917  1.00  0.00
ATOM   1402  CG  ASN   181      21.820  19.616  57.004  1.00  0.00
ATOM   1403  OD1 ASN   181      22.965  19.569  56.555  1.00  0.00
ATOM   1404  ND2 ASN   181      21.318  20.701  57.583  1.00  0.00
ATOM   1405  N   ILE   182      23.415  16.285  55.288  1.00  0.00
ATOM   1406  CA  ILE   182      24.518  15.535  55.786  1.00  0.00
ATOM   1407  C   ILE   182      25.662  16.457  55.996  1.00  0.00
ATOM   1408  O   ILE   182      26.463  16.749  55.106  1.00  0.00
ATOM   1409  CB  ILE   182      24.942  14.431  54.799  1.00  0.00
ATOM   1410  CG1 ILE   182      23.746  13.545  54.445  1.00  0.00
ATOM   1411  CG2 ILE   182      26.026  13.557  55.411  1.00  0.00
ATOM   1412  CD1 ILE   182      23.110  12.872  55.641  1.00  0.00
ATOM   1413  N   HIS   183      25.661  17.034  57.206  1.00  0.00
ATOM   1414  CA  HIS   183      26.748  17.803  57.703  1.00  0.00
ATOM   1415  C   HIS   183      27.801  16.839  58.141  1.00  0.00
ATOM   1416  O   HIS   183      28.989  17.075  57.938  1.00  0.00
ATOM   1417  CB  HIS   183      26.298  18.666  58.883  1.00  0.00
ATOM   1418  CG  HIS   183      27.370  19.564  59.419  1.00  0.00
ATOM   1419  ND1 HIS   183      27.870  20.633  58.708  1.00  0.00
ATOM   1420  CD2 HIS   183      28.143  19.637  60.650  1.00  0.00
ATOM   1421  CE1 HIS   183      28.815  21.245  59.444  1.00  0.00
ATOM   1422  NE2 HIS   183      28.984  20.653  60.610  1.00  0.00
ATOM   1423  N   LYS   184      27.390  15.714  58.771  1.00  0.00
ATOM   1424  CA  LYS   184      28.416  14.828  59.251  1.00  0.00
ATOM   1425  C   LYS   184      28.166  13.392  58.860  1.00  0.00
ATOM   1426  O   LYS   184      28.350  12.511  59.699  1.00  0.00
ATOM   1427  CB  LYS   184      28.497  14.879  60.778  1.00  0.00
ATOM   1428  CG  LYS   184      28.995  16.206  61.329  1.00  0.00
ATOM   1429  CD  LYS   184      29.076  16.178  62.846  1.00  0.00
ATOM   1430  CE  LYS   184      29.406  17.551  63.407  1.00  0.00
ATOM   1431  NZ  LYS   184      29.434  17.551  64.896  1.00  0.00
ATOM   1432  N   PRO   185      27.763  13.081  57.660  1.00  0.00
ATOM   1433  CA  PRO   185      27.520  11.718  57.243  1.00  0.00
ATOM   1434  C   PRO   185      28.719  10.818  57.258  1.00  0.00
ATOM   1435  O   PRO   185      28.600   9.668  57.679  1.00  0.00
ATOM   1436  CB  PRO   185      27.001  11.856  55.810  1.00  0.00
ATOM   1437  CG  PRO   185      27.471  13.203  55.371  1.00  0.00
ATOM   1438  CD  PRO   185      27.483  14.062  56.604  1.00  0.00
ATOM   1439  N   ILE   186      29.879  11.278  56.755  1.00  0.00
ATOM   1440  CA  ILE   186      30.998  10.389  56.805  1.00  0.00
ATOM   1441  C   ILE   186      32.036  11.105  57.583  1.00  0.00
ATOM   1442  O   ILE   186      32.384  12.247  57.289  1.00  0.00
ATOM   1443  CB  ILE   186      31.516  10.053  55.394  1.00  0.00
ATOM   1444  CG1 ILE   186      30.423   9.362  54.576  1.00  0.00
ATOM   1445  CG2 ILE   186      32.718   9.125  55.475  1.00  0.00
ATOM   1446  CD1 ILE   186      30.767   9.201  53.111  1.00  0.00
ATOM   1447  N   THR   187      32.552  10.439  58.622  1.00  0.00
ATOM   1448  CA  THR   187      33.487  11.097  59.470  1.00  0.00
ATOM   1449  C   THR   187      34.775  11.169  58.738  1.00  0.00
ATOM   1450  O   THR   187      35.358  10.148  58.383  1.00  0.00
ATOM   1451  CB  THR   187      33.687  10.331  60.791  1.00  0.00
ATOM   1452  OG1 THR   187      32.432  10.208  61.471  1.00  0.00
ATOM   1453  CG2 THR   187      34.665  11.070  61.692  1.00  0.00
ATOM   1454  N   ASN   188      35.265  12.394  58.492  1.00  0.00
ATOM   1455  CA  ASN   188      36.479  12.462  57.744  1.00  0.00
ATOM   1456  C   ASN   188      37.574  12.787  58.694  1.00  0.00
ATOM   1457  O   ASN   188      38.499  13.507  58.329  1.00  0.00
ATOM   1458  CB  ASN   188      36.385  13.545  56.667  1.00  0.00
ATOM   1459  CG  ASN   188      36.209  14.933  57.250  1.00  0.00
ATOM   1460  OD1 ASN   188      35.969  15.088  58.448  1.00  0.00
ATOM   1461  ND2 ASN   188      36.328  15.949  56.403  1.00  0.00
ATOM   1462  N   SER   189      37.533  12.254  59.927  1.00  0.00
ATOM   1463  CA  SER   189      38.611  12.573  60.809  1.00  0.00
ATOM   1464  C   SER   189      39.836  11.999  60.191  1.00  0.00
ATOM   1465  O   SER   189      40.888  12.636  60.166  1.00  0.00
ATOM   1466  CB  SER   189      38.370  11.965  62.192  1.00  0.00
ATOM   1467  OG  SER   189      37.246  12.557  62.821  1.00  0.00
ATOM   1468  N   LYS   190      39.730  10.766  59.664  1.00  0.00
ATOM   1469  CA  LYS   190      40.886  10.219  59.030  1.00  0.00
ATOM   1470  C   LYS   190      40.579  10.099  57.578  1.00  0.00
ATOM   1471  O   LYS   190      40.047   9.087  57.124  1.00  0.00
ATOM   1472  CB  LYS   190      41.216   8.843  59.612  1.00  0.00
ATOM   1473  CG  LYS   190      41.641   8.872  61.072  1.00  0.00
ATOM   1474  CD  LYS   190      41.971   7.478  61.578  1.00  0.00
ATOM   1475  CE  LYS   190      42.389   7.506  63.040  1.00  0.00
ATOM   1476  NZ  LYS   190      42.925   6.192  63.490  1.00  0.00
ATOM   1477  N   PRO   191      40.830  11.137  56.841  1.00  0.00
ATOM   1478  CA  PRO   191      40.768  11.078  55.416  1.00  0.00
ATOM   1479  C   PRO   191      42.047  10.454  54.985  1.00  0.00
ATOM   1480  O   PRO   191      43.094  10.879  55.470  1.00  0.00
ATOM   1481  CB  PRO   191      40.623  12.541  54.991  1.00  0.00
ATOM   1482  CG  PRO   191      41.290  13.314  56.079  1.00  0.00
ATOM   1483  CD  PRO   191      41.038  12.549  57.348  1.00  0.00
ATOM   1484  N   THR   192      42.023   9.507  54.043  1.00  0.00
ATOM   1485  CA  THR   192      43.291   9.029  53.594  1.00  0.00
ATOM   1486  C   THR   192      43.274   9.270  52.135  1.00  0.00
ATOM   1487  O   THR   192      42.561   8.583  51.419  1.00  0.00
ATOM   1488  CB  THR   192      43.474   7.532  53.908  1.00  0.00
ATOM   1489  OG1 THR   192      43.385   7.324  55.323  1.00  0.00
ATOM   1490  CG2 THR   192      44.831   7.048  53.423  1.00  0.00
ATOM   1491  N   ARG   193      44.079  10.201  51.612  1.00  0.00
ATOM   1492  CA  ARG   193      43.880  10.414  50.211  1.00  0.00
ATOM   1493  C   ARG   193      44.532   9.299  49.494  1.00  0.00
ATOM   1494  O   ARG   193      45.753   9.165  49.502  1.00  0.00
ATOM   1495  CB  ARG   193      44.498  11.745  49.778  1.00  0.00
ATOM   1496  CG  ARG   193      44.255  12.097  48.320  1.00  0.00
ATOM   1497  CD  ARG   193      44.876  13.438  47.965  1.00  0.00
ATOM   1498  NE  ARG   193      44.637  13.800  46.569  1.00  0.00
ATOM   1499  CZ  ARG   193      45.197  14.840  45.961  1.00  0.00
ATOM   1500  NH1 ARG   193      44.920  15.092  44.689  1.00  0.00
ATOM   1501  NH2 ARG   193      46.033  15.626  46.626  1.00  0.00
ATOM   1502  N   PHE   194      43.719   8.483  48.805  1.00  0.00
ATOM   1503  CA  PHE   194      44.314   7.353  48.172  1.00  0.00
ATOM   1504  C   PHE   194      44.600   7.645  46.754  1.00  0.00
ATOM   1505  O   PHE   194      43.791   8.218  46.027  1.00  0.00
ATOM   1506  CB  PHE   194      43.375   6.146  48.237  1.00  0.00
ATOM   1507  CG  PHE   194      43.920   4.918  47.566  1.00  0.00
ATOM   1508  CD1 PHE   194      44.860   4.125  48.201  1.00  0.00
ATOM   1509  CD2 PHE   194      43.493   4.555  46.301  1.00  0.00
ATOM   1510  CE1 PHE   194      45.362   2.994  47.584  1.00  0.00
ATOM   1511  CE2 PHE   194      43.994   3.424  45.684  1.00  0.00
ATOM   1512  CZ  PHE   194      44.925   2.645  46.320  1.00  0.00
ATOM   1513  N   LEU   195      45.811   7.244  46.347  1.00  0.00
ATOM   1514  CA  LEU   195      46.219   7.370  44.992  1.00  0.00
ATOM   1515  C   LEU   195      46.612   5.957  44.587  1.00  0.00
ATOM   1516  O   LEU   195      47.350   5.310  45.378  1.00  0.00
ATOM   1517  CB  LEU   195      47.398   8.338  44.875  1.00  0.00
ATOM   1518  CG  LEU   195      47.176   9.747  45.428  1.00  0.00
ATOM   1519  CD1 LEU   195      48.476  10.537  45.423  1.00  0.00
ATOM   1520  CD2 LEU   195      46.158  10.501  44.586  1.00  0.00
TER
END
