# Supplementary material for: SECRET domain of variola virus CrmB protein can be a member of poxviral type II chemokine-binding proteins family
Source: BMC Res Notes. 2010 Oct 27;3:271. doi: 10.1186/1756-0500-3-271 (PMC2987869; doi:10.1186/1756-0500-3-271)
Supplement: Additional file 1 — Output from I-TASSER web-server. This file contains the output from I-TASSER web-server including all generated models and alignments. [file 1756-0500-3-271-S1.ZIP › I-TASSER results_files/model5.pdb]

PFRMAT TS
TARGET SECRETdVARV
METHOD
METHOD       The models are generated by I-TASSER which combines
METHOD       the methods of threading, ab initio modeling and 
METHOD       structural refinement. The procedure is fully automated.
METHOD
MODEL  5
PARENT 1cq3_A 1nt0_A 1b12_A 1cq3 1k32_A 
ATOM      1  N   PHE     1      42.222  67.237  38.484  1.00  0.00
ATOM      2  CA  PHE     1      41.764  68.127  37.395  1.00  0.00
ATOM      3  C   PHE     1      42.944  68.511  36.579  1.00  0.00
ATOM      4  O   PHE     1      43.977  67.850  36.655  1.00  0.00
ATOM      5  CB  PHE     1      41.108  69.384  37.970  1.00  0.00
ATOM      6  CG  PHE     1      39.805  69.122  38.668  1.00  0.00
ATOM      7  CD1 PHE     1      39.753  69.001  40.046  1.00  0.00
ATOM      8  CD2 PHE     1      38.630  68.997  37.948  1.00  0.00
ATOM      9  CE1 PHE     1      38.553  68.760  40.689  1.00  0.00
ATOM     10  CE2 PHE     1      37.430  68.756  38.590  1.00  0.00
ATOM     11  CZ  PHE     1      37.388  68.638  39.954  1.00  0.00
ATOM     12  N   GLY     2      42.814  69.541  35.723  1.00  0.00
ATOM     13  CA  GLY     2      43.998  69.953  35.038  1.00  0.00
ATOM     14  C   GLY     2      44.810  70.589  36.104  1.00  0.00
ATOM     15  O   GLY     2      44.702  71.797  36.319  1.00  0.00
ATOM     16  N   THR     3      45.698  69.796  36.742  1.00  0.00
ATOM     17  CA  THR     3      46.482  70.261  37.839  1.00  0.00
ATOM     18  C   THR     3      47.648  70.905  37.224  1.00  0.00
ATOM     19  O   THR     3      48.806  70.657  37.558  1.00  0.00
ATOM     20  CB  THR     3      46.917  69.101  38.754  1.00  0.00
ATOM     21  OG1 THR     3      47.549  68.081  37.969  1.00  0.00
ATOM     22  CG2 THR     3      45.713  68.501  39.463  1.00  0.00
ATOM     23  N   TYR     4      47.323  71.838  36.325  1.00  0.00
ATOM     24  CA  TYR     4      48.346  72.529  35.650  1.00  0.00
ATOM     25  C   TYR     4      48.539  73.655  36.558  1.00  0.00
ATOM     26  O   TYR     4      48.173  74.790  36.267  1.00  0.00
ATOM     27  CB  TYR     4      47.881  72.944  34.253  1.00  0.00
ATOM     28  CG  TYR     4      47.607  71.780  33.327  1.00  0.00
ATOM     29  CD1 TYR     4      46.320  71.284  33.170  1.00  0.00
ATOM     30  CD2 TYR     4      48.638  71.181  32.614  1.00  0.00
ATOM     31  CE1 TYR     4      46.060  70.220  32.327  1.00  0.00
ATOM     32  CE2 TYR     4      48.397  70.117  31.766  1.00  0.00
ATOM     33  CZ  TYR     4      47.095  69.639  31.627  1.00  0.00
ATOM     34  OH  TYR     4      46.839  68.580  30.786  1.00  0.00
ATOM     35  N   SER     5      49.095  73.267  37.725  1.00  0.00
ATOM     36  CA  SER     5      49.432  74.125  38.798  1.00  0.00
ATOM     37  C   SER     5      50.527  74.906  38.197  1.00  0.00
ATOM     38  O   SER     5      51.704  74.564  38.280  1.00  0.00
ATOM     39  CB  SER     5      49.871  73.311  40.017  1.00  0.00
ATOM     40  OG  SER     5      50.190  74.158  41.108  1.00  0.00
ATOM     41  N   HIS     6      50.087  75.970  37.527  1.00  0.00
ATOM     42  CA  HIS     6      50.842  76.902  36.782  1.00  0.00
ATOM     43  C   HIS     6      51.731  76.234  35.795  1.00  0.00
ATOM     44  O   HIS     6      52.896  76.599  35.661  1.00  0.00
ATOM     45  CB  HIS     6      51.724  77.740  37.709  1.00  0.00
ATOM     46  CG  HIS     6      50.957  78.519  38.732  1.00  0.00
ATOM     47  ND1 HIS     6      50.097  79.543  38.397  1.00  0.00
ATOM     48  CD2 HIS     6      50.846  78.499  40.183  1.00  0.00
ATOM     49  CE1 HIS     6      49.559  80.048  39.521  1.00  0.00
ATOM     50  NE2 HIS     6      50.004  79.427  40.597  1.00  0.00
ATOM     51  N   THR     7      51.216  75.229  35.064  1.00  0.00
ATOM     52  CA  THR     7      52.050  74.677  34.041  1.00  0.00
ATOM     53  C   THR     7      51.337  74.929  32.755  1.00  0.00
ATOM     54  O   THR     7      50.348  74.270  32.435  1.00  0.00
ATOM     55  CB  THR     7      52.268  73.166  34.245  1.00  0.00
ATOM     56  OG1 THR     7      52.895  72.938  35.513  1.00  0.00
ATOM     57  CG2 THR     7      53.159  72.604  33.148  1.00  0.00
ATOM     58  N   VAL     8      51.826  75.907  31.975  1.00  0.00
ATOM     59  CA  VAL     8      51.145  76.212  30.758  1.00  0.00
ATOM     60  C   VAL     8      51.644  75.300  29.702  1.00  0.00
ATOM     61  O   VAL     8      52.846  75.084  29.557  1.00  0.00
ATOM     62  CB  VAL     8      51.393  77.668  30.322  1.00  0.00
ATOM     63  CG1 VAL     8      50.719  77.947  28.987  1.00  0.00
ATOM     64  CG2 VAL     8      50.834  78.636  31.354  1.00  0.00
ATOM     65  N   SER     9      50.700  74.729  28.940  1.00  0.00
ATOM     66  CA  SER     9      51.045  73.852  27.875  1.00  0.00
ATOM     67  C   SER     9      51.399  74.730  26.717  1.00  0.00
ATOM     68  O   SER     9      50.868  75.831  26.574  1.00  0.00
ATOM     69  CB  SER     9      49.864  72.944  27.525  1.00  0.00
ATOM     70  OG  SER     9      48.793  73.690  26.974  1.00  0.00
ATOM     71  N   SER    10      52.342  74.277  25.872  1.00  0.00
ATOM     72  CA  SER    10      52.752  75.073  24.753  1.00  0.00
ATOM     73  C   SER    10      51.648  75.048  23.747  1.00  0.00
ATOM     74  O   SER    10      51.548  75.926  22.891  1.00  0.00
ATOM     75  CB  SER    10      54.032  74.508  24.133  1.00  0.00
ATOM     76  OG  SER    10      53.798  73.237  23.550  1.00  0.00
ATOM     77  N   ALA    11      50.772  74.032  23.839  1.00  0.00
ATOM     78  CA  ALA    11      49.695  73.898  22.906  1.00  0.00
ATOM     79  C   ALA    11      48.839  75.111  23.025  1.00  0.00
ATOM     80  O   ALA    11      48.373  75.654  22.024  1.00  0.00
ATOM     81  CB  ALA    11      48.876  72.654  23.216  1.00  0.00
ATOM     82  N   ASP    12      48.617  75.582  24.264  1.00  0.00
ATOM     83  CA  ASP    12      47.782  76.731  24.435  1.00  0.00
ATOM     84  C   ASP    12      48.558  77.929  24.016  1.00  0.00
ATOM     85  O   ASP    12      49.486  78.367  24.694  1.00  0.00
ATOM     86  CB  ASP    12      47.361  76.875  25.899  1.00  0.00
ATOM     87  CG  ASP    12      46.422  78.043  26.123  1.00  0.00
ATOM     88  OD1 ASP    12      45.328  78.050  25.522  1.00  0.00
ATOM     89  OD2 ASP    12      46.781  78.953  26.901  1.00  0.00
ATOM     90  N   LYS    13      48.144  78.512  22.877  1.00  0.00
ATOM     91  CA  LYS    13      48.738  79.688  22.324  1.00  0.00
ATOM     92  C   LYS    13      48.430  80.793  23.261  1.00  0.00
ATOM     93  O   LYS    13      48.950  81.897  23.106  1.00  0.00
ATOM     94  CB  LYS    13      48.157  79.982  20.940  1.00  0.00
ATOM     95  CG  LYS    13      48.513  78.947  19.884  1.00  0.00
ATOM     96  CD  LYS    13      47.913  79.306  18.535  1.00  0.00
ATOM     97  CE  LYS    13      48.280  78.278  17.477  1.00  0.00
ATOM     98  NZ  LYS    13      47.688  78.610  16.151  1.00  0.00
ATOM     99  N   CYS    14      47.495  80.519  24.199  1.00  0.00
ATOM    100  CA  CYS    14      47.082  81.430  25.217  1.00  0.00
ATOM    101  C   CYS    14      48.209  81.581  26.187  1.00  0.00
ATOM    102  O   CYS    14      48.026  81.451  27.398  1.00  0.00
ATOM    103  CB  CYS    14      45.845  80.898  25.943  1.00  0.00
ATOM    104  SG  CYS    14      45.144  82.037  27.159  1.00  0.00
ATOM    105  N   GLU    15      49.384  81.959  25.647  1.00  0.00
ATOM    106  CA  GLU    15      50.568  82.263  26.369  1.00  0.00
ATOM    107  C   GLU    15      50.006  83.316  27.227  1.00  0.00
ATOM    108  O   GLU    15      49.163  84.084  26.780  1.00  0.00
ATOM    109  CB  GLU    15      51.670  82.733  25.417  1.00  0.00
ATOM    110  CG  GLU    15      52.244  81.632  24.540  1.00  0.00
ATOM    111  CD  GLU    15      53.318  82.139  23.598  1.00  0.00
ATOM    112  OE1 GLU    15      53.558  83.364  23.575  1.00  0.00
ATOM    113  OE2 GLU    15      53.920  81.310  22.883  1.00  0.00
ATOM    114  N   PRO    16      50.376  83.403  28.431  1.00  0.00
ATOM    115  CA  PRO    16      49.481  84.161  29.250  1.00  0.00
ATOM    116  C   PRO    16      49.225  85.628  29.108  1.00  0.00
ATOM    117  O   PRO    16      49.972  86.359  28.483  1.00  0.00
ATOM    118  CB  PRO    16      50.039  83.991  30.664  1.00  0.00
ATOM    119  CG  PRO    16      50.898  82.774  30.583  1.00  0.00
ATOM    120  CD  PRO    16      51.464  82.755  29.190  1.00  0.00
ATOM    121  N   VAL    17      48.104  86.039  29.732  1.00  0.00
ATOM    122  CA  VAL    17      47.547  87.357  29.795  1.00  0.00
ATOM    123  C   VAL    17      48.592  88.279  30.322  1.00  0.00
ATOM    124  O   VAL    17      49.682  87.849  30.695  1.00  0.00
ATOM    125  CB  VAL    17      46.317  87.406  30.721  1.00  0.00
ATOM    126  CG1 VAL    17      45.214  86.504  30.190  1.00  0.00
ATOM    127  CG2 VAL    17      46.686  86.942  32.121  1.00  0.00
ATOM    128  N   PRO    18      48.273  89.552  30.330  1.00  0.00
ATOM    129  CA  PRO    18      49.192  90.600  30.699  1.00  0.00
ATOM    130  C   PRO    18      49.768  90.473  32.070  1.00  0.00
ATOM    131  O   PRO    18      50.528  91.342  32.491  1.00  0.00
ATOM    132  CB  PRO    18      48.355  91.877  30.604  1.00  0.00
ATOM    133  CG  PRO    18      46.952  91.421  30.831  1.00  0.00
ATOM    134  CD  PRO    18      46.848  90.062  30.197  1.00  0.00
ATOM    135  N   ASN    19      49.423  89.395  32.774  1.00  0.00
ATOM    136  CA  ASN    19      49.980  89.077  34.044  1.00  0.00
ATOM    137  C   ASN    19      51.139  88.193  33.733  1.00  0.00
ATOM    138  O   ASN    19      51.144  87.485  32.729  1.00  0.00
ATOM    139  CB  ASN    19      48.948  88.360  34.917  1.00  0.00
ATOM    140  CG  ASN    19      47.768  89.244  35.269  1.00  0.00
ATOM    141  OD1 ASN    19      47.928  90.287  35.902  1.00  0.00
ATOM    142  ND2 ASN    19      46.576  88.828  34.858  1.00  0.00
ATOM    143  N   ASN    20      52.173  88.188  34.576  1.00  0.00
ATOM    144  CA  ASN    20      53.291  87.389  34.202  1.00  0.00
ATOM    145  C   ASN    20      52.993  85.937  34.401  1.00  0.00
ATOM    146  O   ASN    20      51.903  85.575  34.832  1.00  0.00
ATOM    147  CB  ASN    20      54.514  87.749  35.048  1.00  0.00
ATOM    148  CG  ASN    20      55.818  87.353  34.384  1.00  0.00
ATOM    149  OD1 ASN    20      56.054  86.177  34.109  1.00  0.00
ATOM    150  ND2 ASN    20      56.672  88.337  34.126  1.00  0.00
ATOM    151  N   THR    21      53.988  85.071  34.128  1.00  0.00
ATOM    152  CA  THR    21      53.819  83.656  33.930  1.00  0.00
ATOM    153  C   THR    21      52.975  82.959  34.949  1.00  0.00
ATOM    154  O   THR    21      51.960  82.366  34.588  1.00  0.00
ATOM    155  CB  THR    21      55.170  82.918  33.952  1.00  0.00
ATOM    156  OG1 THR    21      56.008  83.416  32.902  1.00  0.00
ATOM    157  CG2 THR    21      54.965  81.424  33.751  1.00  0.00
ATOM    158  N   PHE    22      53.312  82.981  36.245  1.00  0.00
ATOM    159  CA  PHE    22      52.432  82.172  37.034  1.00  0.00
ATOM    160  C   PHE    22      51.447  83.107  37.631  1.00  0.00
ATOM    161  O   PHE    22      51.408  83.290  38.848  1.00  0.00
ATOM    162  CB  PHE    22      53.213  81.438  38.125  1.00  0.00
ATOM    163  CG  PHE    22      54.209  80.446  37.595  1.00  0.00
ATOM    164  CD1 PHE    22      54.061  79.903  36.330  1.00  0.00
ATOM    165  CD2 PHE    22      55.294  80.056  38.360  1.00  0.00
ATOM    166  CE1 PHE    22      54.977  78.991  35.842  1.00  0.00
ATOM    167  CE2 PHE    22      56.210  79.143  37.872  1.00  0.00
ATOM    168  CZ  PHE    22      56.055  78.611  36.619  1.00  0.00
ATOM    169  N   ASN    23      50.581  83.682  36.772  1.00  0.00
ATOM    170  CA  ASN    23      49.703  84.706  37.239  1.00  0.00
ATOM    171  C   ASN    23      48.465  84.700  36.406  1.00  0.00
ATOM    172  O   ASN    23      48.531  84.559  35.189  1.00  0.00
ATOM    173  CB  ASN    23      50.374  86.077  37.133  1.00  0.00
ATOM    174  CG  ASN    23      49.626  87.152  37.896  1.00  0.00
ATOM    175  OD1 ASN    23      48.437  87.011  38.182  1.00  0.00
ATOM    176  ND2 ASN    23      50.322  88.234  38.227  1.00  0.00
ATOM    177  N   TYR    24      47.306  84.894  37.060  1.00  0.00
ATOM    178  CA  TYR    24      46.053  85.002  36.410  1.00  0.00
ATOM    179  C   TYR    24      45.408  86.252  36.827  1.00  0.00
ATOM    180  O   TYR    24      45.627  86.763  37.927  1.00  0.00
ATOM    181  CB  TYR    24      45.153  83.822  36.781  1.00  0.00
ATOM    182  CG  TYR    24      45.699  82.478  36.355  1.00  0.00
ATOM    183  CD1 TYR    24      46.534  81.750  37.193  1.00  0.00
ATOM    184  CD2 TYR    24      45.376  81.940  35.115  1.00  0.00
ATOM    185  CE1 TYR    24      47.038  80.521  36.811  1.00  0.00
ATOM    186  CE2 TYR    24      45.870  80.712  34.717  1.00  0.00
ATOM    187  CZ  TYR    24      46.707  80.004  35.577  1.00  0.00
ATOM    188  OH  TYR    24      47.207  78.780  35.195  1.00  0.00
ATOM    189  N   ILE    25      44.529  86.780  35.969  1.00  0.00
ATOM    190  CA  ILE    25      44.321  88.178  36.395  1.00  0.00
ATOM    191  C   ILE    25      42.945  88.435  36.881  1.00  0.00
ATOM    192  O   ILE    25      42.015  87.959  36.272  1.00  0.00
ATOM    193  CB  ILE    25      44.570  89.164  35.238  1.00  0.00
ATOM    194  CG1 ILE    25      44.379  90.605  35.715  1.00  0.00
ATOM    195  CG2 ILE    25      43.600  88.901  34.097  1.00  0.00
ATOM    196  CD1 ILE    25      44.856  91.644  34.724  1.00  0.00
ATOM    197  N   ASP    26      42.701  89.182  37.977  1.00  0.00
ATOM    198  CA  ASP    26      41.299  89.278  38.281  1.00  0.00
ATOM    199  C   ASP    26      40.787  90.660  38.031  1.00  0.00
ATOM    200  O   ASP    26      41.517  91.643  38.148  1.00  0.00
ATOM    201  CB  ASP    26      41.045  88.935  39.750  1.00  0.00
ATOM    202  CG  ASP    26      41.385  87.495  40.080  1.00  0.00
ATOM    203  OD1 ASP    26      40.935  86.594  39.341  1.00  0.00
ATOM    204  OD2 ASP    26      42.101  87.268  41.078  1.00  0.00
ATOM    205  N   VAL    27      39.508  90.758  37.609  1.00  0.00
ATOM    206  CA  VAL    27      38.937  92.044  37.331  1.00  0.00
ATOM    207  C   VAL    27      37.569  92.117  37.946  1.00  0.00
ATOM    208  O   VAL    27      36.861  91.119  38.073  1.00  0.00
ATOM    209  CB  VAL    27      38.810  92.289  35.816  1.00  0.00
ATOM    210  CG1 VAL    27      38.122  93.619  35.548  1.00  0.00
ATOM    211  CG2 VAL    27      40.184  92.319  35.164  1.00  0.00
ATOM    212  N   GLU    28      37.172  93.326  38.382  1.00  0.00
ATOM    213  CA  GLU    28      35.892  93.515  38.993  1.00  0.00
ATOM    214  C   GLU    28      35.462  94.888  38.628  1.00  0.00
ATOM    215  O   GLU    28      36.251  95.689  38.133  1.00  0.00
ATOM    216  CB  GLU    28      35.996  93.367  40.512  1.00  0.00
ATOM    217  CG  GLU    28      36.375  91.970  40.975  1.00  0.00
ATOM    218  CD  GLU    28      35.306  90.942  40.661  1.00  0.00
ATOM    219  OE1 GLU    28      34.159  91.346  40.375  1.00  0.00
ATOM    220  OE2 GLU    28      35.615  89.732  40.700  1.00  0.00
ATOM    221  N   ILE    29      34.182  95.203  38.850  1.00  0.00
ATOM    222  CA  ILE    29      33.736  96.473  38.401  1.00  0.00
ATOM    223  C   ILE    29      33.250  97.325  39.529  1.00  0.00
ATOM    224  O   ILE    29      32.680  96.859  40.514  1.00  0.00
ATOM    225  CB  ILE    29      32.574  96.341  37.399  1.00  0.00
ATOM    226  CG1 ILE    29      33.024  95.564  36.160  1.00  0.00
ATOM    227  CG2 ILE    29      32.093  97.715  36.957  1.00  0.00
ATOM    228  CD1 ILE    29      31.889  95.171  35.240  1.00  0.00
ATOM    229  N   THR    30      33.620  98.615  39.433  1.00  0.00
ATOM    230  CA  THR    30      33.185  99.672  40.292  1.00  0.00
ATOM    231  C   THR    30      31.786 100.042  39.921  1.00  0.00
ATOM    232  O   THR    30      30.876  99.994  40.744  1.00  0.00
ATOM    233  CB  THR    30      34.083 100.916  40.156  1.00  0.00
ATOM    234  OG1 THR    30      35.423 100.586  40.542  1.00  0.00
ATOM    235  CG2 THR    30      33.576 102.039  41.047  1.00  0.00
ATOM    236  N   LEU    31      31.575 100.376  38.632  1.00  0.00
ATOM    237  CA  LEU    31      30.278 100.829  38.215  1.00  0.00
ATOM    238  C   LEU    31      29.939 100.295  36.861  1.00  0.00
ATOM    239  O   LEU    31      30.664 100.550  35.902  1.00  0.00
ATOM    240  CB  LEU    31      30.239 102.357  38.151  1.00  0.00
ATOM    241  CG  LEU    31      28.927 102.983  37.674  1.00  0.00
ATOM    242  CD1 LEU    31      27.796 102.661  38.638  1.00  0.00
ATOM    243  CD2 LEU    31      29.055 104.495  37.579  1.00  0.00
ATOM    244  N   TYR    32      28.845  99.511  36.735  1.00  0.00
ATOM    245  CA  TYR    32      28.486  99.208  35.375  1.00  0.00
ATOM    246  C   TYR    32      27.054  99.501  35.054  1.00  0.00
ATOM    247  O   TYR    32      26.167  98.752  35.468  1.00  0.00
ATOM    248  CB  TYR    32      28.711  97.724  35.080  1.00  0.00
ATOM    249  CG  TYR    32      28.466  97.342  33.637  1.00  0.00
ATOM    250  CD1 TYR    32      29.435  97.569  32.668  1.00  0.00
ATOM    251  CD2 TYR    32      27.268  96.758  33.249  1.00  0.00
ATOM    252  CE1 TYR    32      29.220  97.224  31.347  1.00  0.00
ATOM    253  CE2 TYR    32      27.035  96.406  31.933  1.00  0.00
ATOM    254  CZ  TYR    32      28.025  96.644  30.980  1.00  0.00
ATOM    255  OH  TYR    32      27.809  96.300  29.666  1.00  0.00
ATOM    256  N   PRO    33      26.800 100.593  34.372  1.00  0.00
ATOM    257  CA  PRO    33      25.532 100.726  33.700  1.00  0.00
ATOM    258  C   PRO    33      25.725 100.145  32.322  1.00  0.00
ATOM    259  O   PRO    33      26.866 100.127  31.856  1.00  0.00
ATOM    260  CB  PRO    33      25.272 102.234  33.696  1.00  0.00
ATOM    261  CG  PRO    33      26.626 102.846  33.568  1.00  0.00
ATOM    262  CD  PRO    33      27.552 101.984  34.380  1.00  0.00
ATOM    263  N   VAL    34      24.648  99.721  31.628  1.00  0.00
ATOM    264  CA  VAL    34      24.796  99.153  30.316  1.00  0.00
ATOM    265  C   VAL    34      23.486  99.430  29.629  1.00  0.00
ATOM    266  O   VAL    34      22.552  99.940  30.242  1.00  0.00
ATOM    267  CB  VAL    34      25.071  97.639  30.384  1.00  0.00
ATOM    268  CG1 VAL    34      26.399  97.370  31.075  1.00  0.00
ATOM    269  CG2 VAL    34      23.972  96.932  31.162  1.00  0.00
ATOM    270  N   ASN    35      23.374  99.071  28.342  1.00  0.00
ATOM    271  CA  ASN    35      22.254  99.428  27.522  1.00  0.00
ATOM    272  C   ASN    35      20.911  98.946  27.995  1.00  0.00
ATOM    273  O   ASN    35      19.953  99.697  27.903  1.00  0.00
ATOM    274  CB  ASN    35      22.420  98.859  26.111  1.00  0.00
ATOM    275  CG  ASN    35      23.475  99.593  25.307  1.00  0.00
ATOM    276  OD1 ASN    35      23.834 100.727  25.625  1.00  0.00
ATOM    277  ND2 ASN    35      23.975  98.946  24.261  1.00  0.00
ATOM    278  N   ASP    36      20.737  97.706  28.473  1.00  0.00
ATOM    279  CA  ASP    36      19.413  97.310  28.889  1.00  0.00
ATOM    280  C   ASP    36      19.508  96.750  30.253  1.00  0.00
ATOM    281  O   ASP    36      20.568  96.758  30.869  1.00  0.00
ATOM    282  CB  ASP    36      18.846  96.254  27.938  1.00  0.00
ATOM    283  CG  ASP    36      19.645  94.966  27.954  1.00  0.00
ATOM    284  OD1 ASP    36      20.531  94.827  28.824  1.00  0.00
ATOM    285  OD2 ASP    36      19.385  94.095  27.098  1.00  0.00
ATOM    286  N   THR    37      18.382  96.224  30.757  1.00  0.00
ATOM    287  CA  THR    37      18.397  95.674  32.074  1.00  0.00
ATOM    288  C   THR    37      19.405  94.570  32.109  1.00  0.00
ATOM    289  O   THR    37      19.508  93.770  31.181  1.00  0.00
ATOM    290  CB  THR    37      17.019  95.110  32.466  1.00  0.00
ATOM    291  OG1 THR    37      16.036  96.151  32.395  1.00  0.00
ATOM    292  CG2 THR    37      17.052  94.559  33.883  1.00  0.00
ATOM    293  N   SER    38      20.193  94.493  33.202  1.00  0.00
ATOM    294  CA  SER    38      21.220  93.492  33.233  1.00  0.00
ATOM    295  C   SER    38      20.790  92.372  34.092  1.00  0.00
ATOM    296  O   SER    38      20.515  92.558  35.273  1.00  0.00
ATOM    297  CB  SER    38      22.520  94.075  33.791  1.00  0.00
ATOM    298  OG  SER    38      23.519  93.077  33.904  1.00  0.00
ATOM    299  N   CYS    39      20.759  91.162  33.500  1.00  0.00
ATOM    300  CA  CYS    39      20.411  89.980  34.222  1.00  0.00
ATOM    301  C   CYS    39      21.685  89.256  34.491  1.00  0.00
ATOM    302  O   CYS    39      22.479  88.988  33.590  1.00  0.00
ATOM    303  CB  CYS    39      19.465  89.107  33.396  1.00  0.00
ATOM    304  SG  CYS    39      17.877  89.882  33.013  1.00  0.00
ATOM    305  N   THR    40      21.919  88.925  35.769  1.00  0.00
ATOM    306  CA  THR    40      23.160  88.296  36.079  1.00  0.00
ATOM    307  C   THR    40      22.916  87.119  36.946  1.00  0.00
ATOM    308  O   THR    40      21.974  87.062  37.735  1.00  0.00
ATOM    309  CB  THR    40      24.110  89.256  36.818  1.00  0.00
ATOM    310  OG1 THR    40      24.332  90.424  36.018  1.00  0.00
ATOM    311  CG2 THR    40      25.447  88.582  37.085  1.00  0.00
ATOM    312  N   ARG    41      23.763  86.106  36.747  1.00  0.00
ATOM    313  CA  ARG    41      23.839  84.988  37.620  1.00  0.00
ATOM    314  C   ARG    41      25.172  84.420  37.330  1.00  0.00
ATOM    315  O   ARG    41      25.535  84.260  36.166  1.00  0.00
ATOM    316  CB  ARG    41      22.714  83.995  37.319  1.00  0.00
ATOM    317  CG  ARG    41      22.752  83.423  35.911  1.00  0.00
ATOM    318  CD  ARG    41      21.479  82.656  35.593  1.00  0.00
ATOM    319  NE  ARG    41      21.555  81.982  34.299  1.00  0.00
ATOM    320  CZ  ARG    41      21.253  82.556  33.138  1.00  0.00
ATOM    321  NH1 ARG    41      21.352  81.864  32.011  1.00  0.00
ATOM    322  NH2 ARG    41      20.852  83.819  33.108  1.00  0.00
ATOM    323  N   THR    42      25.950  84.069  38.362  1.00  0.00
ATOM    324  CA  THR    42      27.214  83.587  37.924  1.00  0.00
ATOM    325  C   THR    42      27.193  82.133  38.005  1.00  0.00
ATOM    326  O   THR    42      26.721  81.483  37.073  1.00  0.00
ATOM    327  CB  THR    42      28.359  84.128  38.801  1.00  0.00
ATOM    328  OG1 THR    42      28.368  85.560  38.750  1.00  0.00
ATOM    329  CG2 THR    42      29.700  83.608  38.305  1.00  0.00
ATOM    330  N   THR    43      27.666  81.539  39.103  1.00  0.00
ATOM    331  CA  THR    43      27.746  80.128  38.756  1.00  0.00
ATOM    332  C   THR    43      26.430  79.431  38.841  1.00  0.00
ATOM    333  O   THR    43      25.884  79.163  39.907  1.00  0.00
ATOM    334  CB  THR    43      28.705  79.370  39.692  1.00  0.00
ATOM    335  OG1 THR    43      30.018  79.936  39.596  1.00  0.00
ATOM    336  CG2 THR    43      28.774  77.900  39.308  1.00  0.00
ATOM    337  N   THR    44      25.965  78.972  37.672  1.00  0.00
ATOM    338  CA  THR    44      24.654  78.427  37.520  1.00  0.00
ATOM    339  C   THR    44      24.453  77.312  38.497  1.00  0.00
ATOM    340  O   THR    44      23.389  77.217  39.105  1.00  0.00
ATOM    341  CB  THR    44      24.435  77.871  36.101  1.00  0.00
ATOM    342  OG1 THR    44      24.564  78.930  35.144  1.00  0.00
ATOM    343  CG2 THR    44      23.047  77.262  35.976  1.00  0.00
ATOM    344  N   THR    45      25.482  76.475  38.721  1.00  0.00
ATOM    345  CA  THR    45      25.322  75.334  39.580  1.00  0.00
ATOM    346  C   THR    45      24.819  75.758  40.931  1.00  0.00
ATOM    347  O   THR    45      23.792  75.260  41.387  1.00  0.00
ATOM    348  CB  THR    45      26.655  74.590  39.784  1.00  0.00
ATOM    349  OG1 THR    45      27.130  74.102  38.523  1.00  0.00
ATOM    350  CG2 THR    45      26.468  73.412  40.728  1.00  0.00
ATOM    351  N   GLY    46      25.498  76.708  41.604  1.00  0.00
ATOM    352  CA  GLY    46      25.042  77.108  42.909  1.00  0.00
ATOM    353  C   GLY    46      25.561  78.489  43.141  1.00  0.00
ATOM    354  O   GLY    46      26.678  78.805  42.736  1.00  0.00
ATOM    355  N   LEU    47      24.768  79.357  43.803  1.00  0.00
ATOM    356  CA  LEU    47      25.234  80.706  43.929  1.00  0.00
ATOM    357  C   LEU    47      24.722  81.411  45.128  1.00  0.00
ATOM    358  O   LEU    47      23.736  81.028  45.754  1.00  0.00
ATOM    359  CB  LEU    47      24.805  81.536  42.718  1.00  0.00
ATOM    360  CG  LEU    47      23.300  81.628  42.457  1.00  0.00
ATOM    361  CD1 LEU    47      22.677  82.738  43.289  1.00  0.00
ATOM    362  CD2 LEU    47      23.025  81.922  40.990  1.00  0.00
ATOM    363  N   SER    48      25.461  82.480  45.475  1.00  0.00
ATOM    364  CA  SER    48      24.998  83.448  46.413  1.00  0.00
ATOM    365  C   SER    48      25.009  84.696  45.591  1.00  0.00
ATOM    366  O   SER    48      26.040  85.061  45.031  1.00  0.00
ATOM    367  CB  SER    48      25.940  83.522  47.616  1.00  0.00
ATOM    368  OG  SER    48      25.522  84.520  48.531  1.00  0.00
ATOM    369  N   GLU    49      23.869  85.398  45.483  1.00  0.00
ATOM    370  CA  GLU    49      23.876  86.537  44.614  1.00  0.00
ATOM    371  C   GLU    49      23.643  87.752  45.447  1.00  0.00
ATOM    372  O   GLU    49      22.866  87.728  46.401  1.00  0.00
ATOM    373  CB  GLU    49      22.774  86.414  43.560  1.00  0.00
ATOM    374  CG  GLU    49      22.703  87.587  42.596  1.00  0.00
ATOM    375  CD  GLU    49      21.628  87.410  41.541  1.00  0.00
ATOM    376  OE1 GLU    49      20.881  86.411  41.616  1.00  0.00
ATOM    377  OE2 GLU    49      21.534  88.269  40.640  1.00  0.00
ATOM    378  N   SER    50      24.337  88.858  45.117  1.00  0.00
ATOM    379  CA  SER    50      24.101  90.031  45.902  1.00  0.00
ATOM    380  C   SER    50      23.438  90.993  44.981  1.00  0.00
ATOM    381  O   SER    50      23.858  91.140  43.836  1.00  0.00
ATOM    382  CB  SER    50      25.421  90.596  46.431  1.00  0.00
ATOM    383  OG  SER    50      25.213  91.815  47.123  1.00  0.00
ATOM    384  N   ILE    51      22.341  91.633  45.437  1.00  0.00
ATOM    385  CA  ILE    51      21.686  92.532  44.540  1.00  0.00
ATOM    386  C   ILE    51      21.207  93.723  45.300  1.00  0.00
ATOM    387  O   ILE    51      20.918  93.657  46.493  1.00  0.00
ATOM    388  CB  ILE    51      20.476  91.867  43.858  1.00  0.00
ATOM    389  CG1 ILE    51      19.912  92.778  42.766  1.00  0.00
ATOM    390  CG2 ILE    51      19.377  91.592  44.872  1.00  0.00
ATOM    391  CD1 ILE    51      18.924  92.092  41.848  1.00  0.00
ATOM    392  N   LEU    52      21.142  94.863  44.595  1.00  0.00
ATOM    393  CA  LEU    52      20.527  96.064  45.065  1.00  0.00
ATOM    394  C   LEU    52      19.336  96.134  44.177  1.00  0.00
ATOM    395  O   LEU    52      19.047  95.157  43.492  1.00  0.00
ATOM    396  CB  LEU    52      21.475  97.253  44.897  1.00  0.00
ATOM    397  CG  LEU    52      22.821  97.154  45.619  1.00  0.00
ATOM    398  CD1 LEU    52      23.699  98.351  45.286  1.00  0.00
ATOM    399  CD2 LEU    52      22.620  97.117  47.126  1.00  0.00
ATOM    400  N   THR    53      18.578  97.242  44.154  1.00  0.00
ATOM    401  CA  THR    53      17.420  97.166  43.312  1.00  0.00
ATOM    402  C   THR    53      17.854  97.026  41.876  1.00  0.00
ATOM    403  O   THR    53      18.500  97.897  41.296  1.00  0.00
ATOM    404  CB  THR    53      16.547  98.428  43.438  1.00  0.00
ATOM    405  OG1 THR    53      16.143  98.600  44.802  1.00  0.00
ATOM    406  CG2 THR    53      15.305  98.306  42.568  1.00  0.00
ATOM    407  N   SER    54      17.549  95.847  41.298  1.00  0.00
ATOM    408  CA  SER    54      17.765  95.484  39.926  1.00  0.00
ATOM    409  C   SER    54      19.218  95.514  39.560  1.00  0.00
ATOM    410  O   SER    54      19.579  95.183  38.433  1.00  0.00
ATOM    411  CB  SER    54      17.032  96.451  38.994  1.00  0.00
ATOM    412  OG  SER    54      15.633  96.411  39.216  1.00  0.00
ATOM    413  N   GLU    55      20.120  95.827  40.503  1.00  0.00
ATOM    414  CA  GLU    55      21.500  95.846  40.115  1.00  0.00
ATOM    415  C   GLU    55      22.143  94.665  40.760  1.00  0.00
ATOM    416  O   GLU    55      22.113  94.513  41.978  1.00  0.00
ATOM    417  CB  GLU    55      22.171  97.139  40.583  1.00  0.00
ATOM    418  CG  GLU    55      21.642  98.393  39.906  1.00  0.00
ATOM    419  CD  GLU    55      22.325  99.653  40.398  1.00  0.00
ATOM    420  OE1 GLU    55      22.230  99.947  41.609  1.00  0.00
ATOM    421  OE2 GLU    55      22.957 100.347  39.574  1.00  0.00
ATOM    422  N   LEU    56      22.756  93.788  39.948  1.00  0.00
ATOM    423  CA  LEU    56      23.344  92.618  40.517  1.00  0.00
ATOM    424  C   LEU    56      24.791  92.875  40.781  1.00  0.00
ATOM    425  O   LEU    56      25.620  92.877  39.872  1.00  0.00
ATOM    426  CB  LEU    56      23.213  91.432  39.559  1.00  0.00
ATOM    427  CG  LEU    56      21.788  91.014  39.189  1.00  0.00
ATOM    428  CD1 LEU    56      21.807  89.882  38.173  1.00  0.00
ATOM    429  CD2 LEU    56      21.032  90.536  40.419  1.00  0.00
ATOM    430  N   THR    57      25.137  93.057  42.070  1.00  0.00
ATOM    431  CA  THR    57      26.488  93.348  42.436  1.00  0.00
ATOM    432  C   THR    57      27.350  92.123  42.311  1.00  0.00
ATOM    433  O   THR    57      28.538  92.258  42.028  1.00  0.00
ATOM    434  CB  THR    57      26.584  93.844  43.891  1.00  0.00
ATOM    435  OG1 THR    57      25.830  95.053  44.038  1.00  0.00
ATOM    436  CG2 THR    57      28.033  94.118  44.265  1.00  0.00
ATOM    437  N   ILE    58      26.834  90.897  42.568  1.00  0.00
ATOM    438  CA  ILE    58      27.788  89.823  42.453  1.00  0.00
ATOM    439  C   ILE    58      27.209  88.428  42.238  1.00  0.00
ATOM    440  O   ILE    58      26.066  88.066  42.509  1.00  0.00
ATOM    441  CB  ILE    58      28.654  89.699  43.721  1.00  0.00
ATOM    442  CG1 ILE    58      29.846  88.776  43.464  1.00  0.00
ATOM    443  CG2 ILE    58      27.838  89.124  44.869  1.00  0.00
ATOM    444  CD1 ILE    58      30.928  88.868  44.517  1.00  0.00
ATOM    445  N   THR    59      28.006  87.547  41.676  1.00  0.00
ATOM    446  CA  THR    59      27.442  86.278  41.924  1.00  0.00
ATOM    447  C   THR    59      28.585  85.533  42.517  1.00  0.00
ATOM    448  O   THR    59      29.726  85.719  42.097  1.00  0.00
ATOM    449  CB  THR    59      26.934  85.623  40.626  1.00  0.00
ATOM    450  OG1 THR    59      25.940  86.460  40.023  1.00  0.00
ATOM    451  CG2 THR    59      26.320  84.263  40.921  1.00  0.00
ATOM    452  N   MET    60      28.336  84.719  43.560  1.00  0.00
ATOM    453  CA  MET    60      29.473  84.139  44.205  1.00  0.00
ATOM    454  C   MET    60      29.299  82.671  44.333  1.00  0.00
ATOM    455  O   MET    60      28.193  82.142  44.426  1.00  0.00
ATOM    456  CB  MET    60      29.655  84.731  45.604  1.00  0.00
ATOM    457  CG  MET    60      29.940  86.224  45.614  1.00  0.00
ATOM    458  SD  MET    60      30.156  86.880  47.280  1.00  0.00
ATOM    459  CE  MET    60      31.779  86.240  47.687  1.00  0.00
ATOM    460  N   ASN    61      30.442  81.968  44.279  1.00  0.00
ATOM    461  CA  ASN    61      30.405  80.550  44.353  1.00  0.00
ATOM    462  C   ASN    61      31.808  80.054  44.332  1.00  0.00
ATOM    463  O   ASN    61      32.736  80.781  43.982  1.00  0.00
ATOM    464  CB  ASN    61      29.634  79.971  43.165  1.00  0.00
ATOM    465  CG  ASN    61      29.381  78.483  43.304  1.00  0.00
ATOM    466  OD1 ASN    61      29.266  77.964  44.414  1.00  0.00
ATOM    467  ND2 ASN    61      29.293  77.791  42.174  1.00  0.00
ATOM    468  N   HIS    62      31.970  78.776  44.717  1.00  0.00
ATOM    469  CA  HIS    62      33.211  78.068  44.669  1.00  0.00
ATOM    470  C   HIS    62      34.237  78.682  45.554  1.00  0.00
ATOM    471  O   HIS    62      34.314  79.895  45.753  1.00  0.00
ATOM    472  CB  HIS    62      33.770  78.063  43.245  1.00  0.00
ATOM    473  CG  HIS    62      32.898  77.354  42.256  1.00  0.00
ATOM    474  ND1 HIS    62      32.866  75.981  42.141  1.00  0.00
ATOM    475  CD2 HIS    62      31.939  77.760  41.238  1.00  0.00
ATOM    476  CE1 HIS    62      31.994  75.642  41.175  1.00  0.00
ATOM    477  NE2 HIS    62      31.435  76.705  40.629  1.00  0.00
ATOM    478  N   THR    63      35.090  77.813  46.111  1.00  0.00
ATOM    479  CA  THR    63      36.150  78.322  46.910  1.00  0.00
ATOM    480  C   THR    63      37.162  78.745  45.911  1.00  0.00
ATOM    481  O   THR    63      37.275  78.138  44.848  1.00  0.00
ATOM    482  CB  THR    63      36.708  77.246  47.860  1.00  0.00
ATOM    483  OG1 THR    63      37.240  76.158  47.094  1.00  0.00
ATOM    484  CG2 THR    63      35.610  76.717  48.769  1.00  0.00
ATOM    485  N   ASP    64      37.900  79.817  46.240  1.00  0.00
ATOM    486  CA  ASP    64      38.884  80.432  45.403  1.00  0.00
ATOM    487  C   ASP    64      38.314  80.884  44.090  1.00  0.00
ATOM    488  O   ASP    64      37.640  80.155  43.364  1.00  0.00
ATOM    489  CB  ASP    64      40.017  79.450  45.098  1.00  0.00
ATOM    490  CG  ASP    64      40.892  79.177  46.306  1.00  0.00
ATOM    491  OD1 ASP    64      40.766  79.910  47.309  1.00  0.00
ATOM    492  OD2 ASP    64      41.703  78.229  46.249  1.00  0.00
ATOM    493  N   CYS    65      38.578  82.175  43.791  1.00  0.00
ATOM    494  CA  CYS    65      38.099  82.880  42.637  1.00  0.00
ATOM    495  C   CYS    65      38.799  82.356  41.429  1.00  0.00
ATOM    496  O   CYS    65      39.991  82.056  41.453  1.00  0.00
ATOM    497  CB  CYS    65      38.376  84.379  42.772  1.00  0.00
ATOM    498  SG  CYS    65      37.467  85.189  44.108  1.00  0.00
ATOM    499  N   ASN    66      38.048  82.286  40.317  1.00  0.00
ATOM    500  CA  ASN    66      38.461  81.651  39.106  1.00  0.00
ATOM    501  C   ASN    66      38.312  82.646  37.974  1.00  0.00
ATOM    502  O   ASN    66      37.806  83.749  38.179  1.00  0.00
ATOM    503  CB  ASN    66      37.596  80.421  38.824  1.00  0.00
ATOM    504  CG  ASN    66      37.708  79.369  39.911  1.00  0.00
ATOM    505  OD1 ASN    66      38.769  78.778  40.109  1.00  0.00
ATOM    506  ND2 ASN    66      36.609  79.133  40.618  1.00  0.00
ATOM    507  N   PRO    67      38.777  82.310  36.784  1.00  0.00
ATOM    508  CA  PRO    67      38.734  83.162  35.618  1.00  0.00
ATOM    509  C   PRO    67      37.360  83.564  35.202  1.00  0.00
ATOM    510  O   PRO    67      37.246  84.422  34.328  1.00  0.00
ATOM    511  CB  PRO    67      39.389  82.321  34.521  1.00  0.00
ATOM    512  CG  PRO    67      39.170  80.909  34.951  1.00  0.00
ATOM    513  CD  PRO    67      39.268  80.911  36.451  1.00  0.00
ATOM    514  N   VAL    68      36.297  82.966  35.752  1.00  0.00
ATOM    515  CA  VAL    68      35.044  83.370  35.210  1.00  0.00
ATOM    516  C   VAL    68      34.453  84.413  36.094  1.00  0.00
ATOM    517  O   VAL    68      34.288  84.222  37.296  1.00  0.00
ATOM    518  CB  VAL    68      34.063  82.187  35.113  1.00  0.00
ATOM    519  CG1 VAL    68      32.721  82.651  34.569  1.00  0.00
ATOM    520  CG2 VAL    68      34.612  81.114  34.186  1.00  0.00
ATOM    521  N   PHE    69      34.206  85.593  35.501  1.00  0.00
ATOM    522  CA  PHE    69      33.476  86.638  36.149  1.00  0.00
ATOM    523  C   PHE    69      32.837  87.403  35.046  1.00  0.00
ATOM    524  O   PHE    69      33.433  88.318  34.479  1.00  0.00
ATOM    525  CB  PHE    69      34.420  87.525  36.963  1.00  0.00
ATOM    526  CG  PHE    69      35.630  87.983  36.201  1.00  0.00
ATOM    527  CD1 PHE    69      35.554  89.060  35.335  1.00  0.00
ATOM    528  CD2 PHE    69      36.845  87.337  36.349  1.00  0.00
ATOM    529  CE1 PHE    69      36.668  89.481  34.633  1.00  0.00
ATOM    530  CE2 PHE    69      37.958  87.758  35.648  1.00  0.00
ATOM    531  CZ  PHE    69      37.874  88.826  34.793  1.00  0.00
ATOM    532  N   ARG    70      31.598  87.034  34.699  1.00  0.00
ATOM    533  CA  ARG    70      30.914  87.796  33.712  1.00  0.00
ATOM    534  C   ARG    70      29.763  88.313  34.486  1.00  0.00
ATOM    535  O   ARG    70      28.877  87.558  34.886  1.00  0.00
ATOM    536  CB  ARG    70      30.493  86.904  32.542  1.00  0.00
ATOM    537  CG  ARG    70      31.657  86.295  31.777  1.00  0.00
ATOM    538  CD  ARG    70      31.171  85.309  30.727  1.00  0.00
ATOM    539  NE  ARG    70      32.257  84.847  29.866  1.00  0.00
ATOM    540  CZ  ARG    70      33.079  83.847  30.171  1.00  0.00
ATOM    541  NH1 ARG    70      34.038  83.497  29.326  1.00  0.00
ATOM    542  NH2 ARG    70      32.938  83.201  31.320  1.00  0.00
ATOM    543  N   GLU    71      29.748  89.625  34.751  1.00  0.00
ATOM    544  CA  GLU    71      28.700  90.054  35.615  1.00  0.00
ATOM    545  C   GLU    71      28.086  91.304  35.082  1.00  0.00
ATOM    546  O   GLU    71      28.621  91.941  34.177  1.00  0.00
ATOM    547  CB  GLU    71      29.242  90.331  37.019  1.00  0.00
ATOM    548  CG  GLU    71      29.830  89.111  37.709  1.00  0.00
ATOM    549  CD  GLU    71      30.367  89.426  39.091  1.00  0.00
ATOM    550  OE1 GLU    71      30.216  90.582  39.538  1.00  0.00
ATOM    551  OE2 GLU    71      30.940  88.516  39.727  1.00  0.00
ATOM    552  N   GLU    72      26.916  91.669  35.638  1.00  0.00
ATOM    553  CA  GLU    72      26.166  92.769  35.114  1.00  0.00
ATOM    554  C   GLU    72      25.852  93.760  36.195  1.00  0.00
ATOM    555  O   GLU    72      26.479  93.683  37.248  1.00  0.00
ATOM    556  CB  GLU    72      24.847  92.280  34.512  1.00  0.00
ATOM    557  CG  GLU    72      25.012  91.426  33.266  1.00  0.00
ATOM    558  CD  GLU    72      25.696  92.171  32.136  1.00  0.00
ATOM    559  OE1 GLU    72      25.241  93.284  31.797  1.00  0.00
ATOM    560  OE2 GLU    72      26.687  91.642  31.590  1.00  0.00
ATOM    561  N   TYR    73      24.826  94.635  36.013  1.00  0.00
ATOM    562  CA  TYR    73      24.736  95.912  36.714  1.00  0.00
ATOM    563  C   TYR    73      25.198  95.900  38.134  1.00  0.00
ATOM    564  O   TYR    73      24.779  95.081  38.945  1.00  0.00
ATOM    565  CB  TYR    73      23.287  96.401  36.752  1.00  0.00
ATOM    566  CG  TYR    73      22.742  96.809  35.402  1.00  0.00
ATOM    567  CD1 TYR    73      21.860  95.987  34.713  1.00  0.00
ATOM    568  CD2 TYR    73      23.113  98.015  34.821  1.00  0.00
ATOM    569  CE1 TYR    73      21.357  96.352  33.478  1.00  0.00
ATOM    570  CE2 TYR    73      22.620  98.397  33.587  1.00  0.00
ATOM    571  CZ  TYR    73      21.736  97.552  32.917  1.00  0.00
ATOM    572  OH  TYR    73      21.236  97.918  31.688  1.00  0.00
ATOM    573  N   PHE    74      26.140  96.810  38.460  1.00  0.00
ATOM    574  CA  PHE    74      26.568  96.915  39.825  1.00  0.00
ATOM    575  C   PHE    74      26.573  98.382  40.118  1.00  0.00
ATOM    576  O   PHE    74      27.134  99.167  39.357  1.00  0.00
ATOM    577  CB  PHE    74      27.964  96.312  39.997  1.00  0.00
ATOM    578  CG  PHE    74      28.038  94.851  39.657  1.00  0.00
ATOM    579  CD1 PHE    74      28.390  94.438  38.384  1.00  0.00
ATOM    580  CD2 PHE    74      27.757  93.888  40.611  1.00  0.00
ATOM    581  CE1 PHE    74      28.459  93.094  38.071  1.00  0.00
ATOM    582  CE2 PHE    74      27.826  92.544  40.299  1.00  0.00
ATOM    583  CZ  PHE    74      28.175  92.145  39.035  1.00  0.00
ATOM    584  N   SER    75      26.019  98.799  41.267  1.00  0.00
ATOM    585  CA  SER    75      26.018 100.200  41.540  1.00  0.00
ATOM    586  C   SER    75      26.868 100.395  42.742  1.00  0.00
ATOM    587  O   SER    75      27.031  99.498  43.566  1.00  0.00
ATOM    588  CB  SER    75      24.594 100.693  41.805  1.00  0.00
ATOM    589  OG  SER    75      24.044 100.071  42.953  1.00  0.00
ATOM    590  N   VAL    76      27.435 101.607  42.839  1.00  0.00
ATOM    591  CA  VAL    76      28.357 102.009  43.847  1.00  0.00
ATOM    592  C   VAL    76      27.638 102.791  44.900  1.00  0.00
ATOM    593  O   VAL    76      26.765 103.602  44.599  1.00  0.00
ATOM    594  CB  VAL    76      29.478 102.891  43.267  1.00  0.00
ATOM    595  CG1 VAL    76      28.900 104.169  42.680  1.00  0.00
ATOM    596  CG2 VAL    76      30.475 103.268  44.353  1.00  0.00
ATOM    597  N   LEU    77      28.013 102.571  46.178  1.00  0.00
ATOM    598  CA  LEU    77      27.257 103.180  47.243  1.00  0.00
ATOM    599  C   LEU    77      27.412 104.661  47.235  1.00  0.00
ATOM    600  O   LEU    77      26.440 105.401  47.372  1.00  0.00
ATOM    601  CB  LEU    77      27.732 102.661  48.602  1.00  0.00
ATOM    602  CG  LEU    77      26.996 103.202  49.829  1.00  0.00
ATOM    603  CD1 LEU    77      25.518 102.844  49.771  1.00  0.00
ATOM    604  CD2 LEU    77      27.577 102.616  51.106  1.00  0.00
ATOM    605  N   ASN    78      28.649 105.141  47.060  1.00  0.00
ATOM    606  CA  ASN    78      28.890 106.548  47.086  1.00  0.00
ATOM    607  C   ASN    78      29.571 106.828  45.800  1.00  0.00
ATOM    608  O   ASN    78      29.353 106.144  44.805  1.00  0.00
ATOM    609  CB  ASN    78      29.772 106.919  48.280  1.00  0.00
ATOM    610  CG  ASN    78      29.043 106.791  49.604  1.00  0.00
ATOM    611  OD1 ASN    78      28.172 107.599  49.924  1.00  0.00
ATOM    612  ND2 ASN    78      29.400 105.772  50.378  1.00  0.00
ATOM    613  N   LYS    79      30.388 107.881  45.767  1.00  0.00
ATOM    614  CA  LYS    79      31.110 108.175  44.574  1.00  0.00
ATOM    615  C   LYS    79      32.076 107.054  44.340  1.00  0.00
ATOM    616  O   LYS    79      32.436 106.759  43.202  1.00  0.00
ATOM    617  CB  LYS    79      31.870 109.495  44.719  1.00  0.00
ATOM    618  CG  LYS    79      30.977 110.725  44.751  1.00  0.00
ATOM    619  CD  LYS    79      31.795 111.997  44.901  1.00  0.00
ATOM    620  CE  LYS    79      30.902 113.227  44.932  1.00  0.00
ATOM    621  NZ  LYS    79      31.688 114.479  45.108  1.00  0.00
ATOM    622  N   VAL    80      32.516 106.394  45.428  1.00  0.00
ATOM    623  CA  VAL    80      33.607 105.467  45.325  1.00  0.00
ATOM    624  C   VAL    80      33.223 104.025  45.258  1.00  0.00
ATOM    625  O   VAL    80      32.307 103.534  45.919  1.00  0.00
ATOM    626  CB  VAL    80      34.556 105.576  46.533  1.00  0.00
ATOM    627  CG1 VAL    80      35.659 104.533  46.439  1.00  0.00
ATOM    628  CG2 VAL    80      35.199 106.953  46.583  1.00  0.00
ATOM    629  N   ALA    81      33.985 103.316  44.399  1.00  0.00
ATOM    630  CA  ALA    81      33.918 101.897  44.352  1.00  0.00
ATOM    631  C   ALA    81      35.286 101.383  44.014  1.00  0.00
ATOM    632  O   ALA    81      36.024 101.991  43.241  1.00  0.00
ATOM    633  CB  ALA    81      32.922 101.448  43.294  1.00  0.00
ATOM    634  N   THR    82      35.680 100.257  44.640  1.00  0.00
ATOM    635  CA  THR    82      36.885  99.575  44.287  1.00  0.00
ATOM    636  C   THR    82      36.535  98.128  44.046  1.00  0.00
ATOM    637  O   THR    82      35.729  97.542  44.765  1.00  0.00
ATOM    638  CB  THR    82      37.936  99.668  45.409  1.00  0.00
ATOM    639  OG1 THR    82      38.243 101.044  45.667  1.00  0.00
ATOM    640  CG2 THR    82      39.212  98.946  45.005  1.00  0.00
ATOM    641  N   SER    83      37.111  97.547  42.972  1.00  0.00
ATOM    642  CA  SER    83      36.912  96.207  42.504  1.00  0.00
ATOM    643  C   SER    83      37.599  95.066  43.226  1.00  0.00
ATOM    644  O   SER    83      36.985  94.062  43.517  1.00  0.00
ATOM    645  CB  SER    83      37.392  96.068  41.058  1.00  0.00
ATOM    646  OG  SER    83      38.779  96.339  40.953  1.00  0.00
ATOM    647  N   GLY    84      38.896  95.035  43.496  1.00  0.00
ATOM    648  CA  GLY    84      39.350  93.859  44.213  1.00  0.00
ATOM    649  C   GLY    84      39.452  92.633  43.344  1.00  0.00
ATOM    650  O   GLY    84      38.522  92.252  42.630  1.00  0.00
ATOM    651  N   PHE    85      40.597  91.927  43.448  1.00  0.00
ATOM    652  CA  PHE    85      40.759  90.717  42.708  1.00  0.00
ATOM    653  C   PHE    85      41.533  89.813  43.617  1.00  0.00
ATOM    654  O   PHE    85      42.542  90.231  44.176  1.00  0.00
ATOM    655  CB  PHE    85      41.520  90.982  41.408  1.00  0.00
ATOM    656  CG  PHE    85      40.831  91.949  40.488  1.00  0.00
ATOM    657  CD1 PHE    85      41.130  93.300  40.531  1.00  0.00
ATOM    658  CD2 PHE    85      39.885  91.509  39.580  1.00  0.00
ATOM    659  CE1 PHE    85      40.496  94.190  39.685  1.00  0.00
ATOM    660  CE2 PHE    85      39.251  92.399  38.734  1.00  0.00
ATOM    661  CZ  PHE    85      39.553  93.735  38.784  1.00  0.00
ATOM    662  N   PHE    86      41.076  88.564  43.830  1.00  0.00
ATOM    663  CA  PHE    86      41.922  87.644  44.532  1.00  0.00
ATOM    664  C   PHE    86      41.836  86.349  43.798  1.00  0.00
ATOM    665  O   PHE    86      40.751  85.789  43.644  1.00  0.00
ATOM    666  CB  PHE    86      41.447  87.474  45.976  1.00  0.00
ATOM    667  CG  PHE    86      42.339  86.599  46.809  1.00  0.00
ATOM    668  CD1 PHE    86      43.521  87.091  47.334  1.00  0.00
ATOM    669  CD2 PHE    86      41.997  85.283  47.068  1.00  0.00
ATOM    670  CE1 PHE    86      44.343  86.286  48.100  1.00  0.00
ATOM    671  CE2 PHE    86      42.818  84.478  47.834  1.00  0.00
ATOM    672  CZ  PHE    86      43.986  84.974  48.350  1.00  0.00
ATOM    673  N   THR    87      42.969  85.877  43.248  1.00  0.00
ATOM    674  CA  THR    87      42.956  84.617  42.570  1.00  0.00
ATOM    675  C   THR    87      43.098  83.424  43.468  1.00  0.00
ATOM    676  O   THR    87      42.307  82.485  43.412  1.00  0.00
ATOM    677  CB  THR    87      44.107  84.512  41.552  1.00  0.00
ATOM    678  OG1 THR    87      43.981  85.552  40.575  1.00  0.00
ATOM    679  CG2 THR    87      44.072  83.165  40.845  1.00  0.00
ATOM    680  N   GLY    88      44.113  83.433  44.349  1.00  0.00
ATOM    681  CA  GLY    88      44.347  82.262  45.138  1.00  0.00
ATOM    682  C   GLY    88      45.765  82.313  45.572  1.00  0.00
ATOM    683  O   GLY    88      46.631  82.868  44.895  1.00  0.00
ATOM    684  N   GLU    89      46.045  81.678  46.717  1.00  0.00
ATOM    685  CA  GLU    89      47.361  81.739  47.253  1.00  0.00
ATOM    686  C   GLU    89      48.010  80.446  46.935  1.00  0.00
ATOM    687  O   GLU    89      47.603  79.732  46.021  1.00  0.00
ATOM    688  CB  GLU    89      47.313  81.953  48.767  1.00  0.00
ATOM    689  CG  GLU    89      46.731  83.293  49.187  1.00  0.00
ATOM    690  CD  GLU    89      46.700  83.468  50.692  1.00  0.00
ATOM    691  OE1 GLU    89      47.124  82.537  51.408  1.00  0.00
ATOM    692  OE2 GLU    89      46.251  84.538  51.156  1.00  0.00
ATOM    693  N   ASN    90      49.061  80.108  47.700  1.00  0.00
ATOM    694  CA  ASN    90      49.770  78.895  47.466  1.00  0.00
ATOM    695  C   ASN    90      48.819  77.756  47.641  1.00  0.00
ATOM    696  O   ASN    90      47.650  77.950  47.979  1.00  0.00
ATOM    697  CB  ASN    90      50.929  78.752  48.455  1.00  0.00
ATOM    698  CG  ASN    90      50.456  78.543  49.880  1.00  0.00
ATOM    699  OD1 ASN    90      49.264  78.356  50.128  1.00  0.00
ATOM    700  ND2 ASN    90      51.390  78.574  50.823  1.00  0.00
ATOM    701  N   ARG    91      49.309  76.521  47.422  1.00  0.00
ATOM    702  CA  ARG    91      48.429  75.394  47.348  1.00  0.00
ATOM    703  C   ARG    91      47.653  75.612  46.097  1.00  0.00
ATOM    704  O   ARG    91      46.438  75.418  46.046  1.00  0.00
ATOM    705  CB  ARG    91      47.515  75.347  48.574  1.00  0.00
ATOM    706  CG  ARG    91      48.253  75.187  49.893  1.00  0.00
ATOM    707  CD  ARG    91      47.289  75.175  51.068  1.00  0.00
ATOM    708  NE  ARG    91      47.988  75.176  52.350  1.00  0.00
ATOM    709  CZ  ARG    91      47.381  75.195  53.532  1.00  0.00
ATOM    710  NH1 ARG    91      48.100  75.195  54.647  1.00  0.00
ATOM    711  NH2 ARG    91      46.057  75.215  53.597  1.00  0.00
ATOM    712  N   TYR    92      48.374  76.032  45.037  1.00  0.00
ATOM    713  CA  TYR    92      47.739  76.312  43.790  1.00  0.00
ATOM    714  C   TYR    92      47.189  75.026  43.292  1.00  0.00
ATOM    715  O   TYR    92      47.872  74.005  43.227  1.00  0.00
ATOM    716  CB  TYR    92      48.748  76.881  42.791  1.00  0.00
ATOM    717  CG  TYR    92      49.215  78.281  43.122  1.00  0.00
ATOM    718  CD1 TYR    92      50.467  78.500  43.680  1.00  0.00
ATOM    719  CD2 TYR    92      48.401  79.379  42.874  1.00  0.00
ATOM    720  CE1 TYR    92      50.902  79.776  43.986  1.00  0.00
ATOM    721  CE2 TYR    92      48.819  80.662  43.173  1.00  0.00
ATOM    722  CZ  TYR    92      50.081  80.853  43.733  1.00  0.00
ATOM    723  OH  TYR    92      50.511  82.125  44.037  1.00  0.00
ATOM    724  N   GLN    93      45.905  75.051  42.917  1.00  0.00
ATOM    725  CA  GLN    93      45.313  73.819  42.539  1.00  0.00
ATOM    726  C   GLN    93      45.038  73.823  41.074  1.00  0.00
ATOM    727  O   GLN    93      44.067  74.414  40.609  1.00  0.00
ATOM    728  CB  GLN    93      43.996  73.605  43.289  1.00  0.00
ATOM    729  CG  GLN    93      43.327  72.272  42.998  1.00  0.00
ATOM    730  CD  GLN    93      42.055  72.072  43.799  1.00  0.00
ATOM    731  OE1 GLN    93      41.619  72.967  44.523  1.00  0.00
ATOM    732  NE2 GLN    93      41.456  70.893  43.672  1.00  0.00
ATOM    733  N   ASN    94      45.897  73.142  40.305  1.00  0.00
ATOM    734  CA  ASN    94      45.506  72.793  38.974  1.00  0.00
ATOM    735  C   ASN    94      45.018  73.887  38.073  1.00  0.00
ATOM    736  O   ASN    94      43.805  74.026  37.928  1.00  0.00
ATOM    737  CB  ASN    94      44.358  71.782  39.000  1.00  0.00
ATOM    738  CG  ASN    94      43.001  72.444  39.139  1.00  0.00
ATOM    739  OD1 ASN    94      42.198  72.435  38.206  1.00  0.00
ATOM    740  ND2 ASN    94      42.742  73.020  40.307  1.00  0.00
ATOM    741  N   ILE    95      45.854  74.749  37.460  1.00  0.00
ATOM    742  CA  ILE    95      45.080  75.419  36.456  1.00  0.00
ATOM    743  C   ILE    95      45.665  75.262  35.080  1.00  0.00
ATOM    744  O   ILE    95      46.584  75.975  34.681  1.00  0.00
ATOM    745  CB  ILE    95      44.986  76.931  36.731  1.00  0.00
ATOM    746  CG1 ILE    95      44.405  77.185  38.124  1.00  0.00
ATOM    747  CG2 ILE    95      44.089  77.605  35.705  1.00  0.00
ATOM    748  CD1 ILE    95      44.420  78.640  38.536  1.00  0.00
ATOM    749  N   SER    96      45.176  74.251  34.332  1.00  0.00
ATOM    750  CA  SER    96      45.436  74.189  32.922  1.00  0.00
ATOM    751  C   SER    96      44.437  75.168  32.442  1.00  0.00
ATOM    752  O   SER    96      44.569  75.818  31.408  1.00  0.00
ATOM    753  CB  SER    96      45.210  72.770  32.397  1.00  0.00
ATOM    754  OG  SER    96      43.849  72.393  32.516  1.00  0.00
ATOM    755  N   LYS    97      43.399  75.272  33.287  1.00  0.00
ATOM    756  CA  LYS    97      42.272  76.118  33.104  1.00  0.00
ATOM    757  C   LYS    97      42.838  77.498  33.134  1.00  0.00
ATOM    758  O   LYS    97      43.828  77.758  33.811  1.00  0.00
ATOM    759  CB  LYS    97      41.254  75.904  34.226  1.00  0.00
ATOM    760  CG  LYS    97      40.605  74.529  34.221  1.00  0.00
ATOM    761  CD  LYS    97      39.589  74.394  35.343  1.00  0.00
ATOM    762  CE  LYS    97      38.956  73.013  35.352  1.00  0.00
ATOM    763  NZ  LYS    97      37.946  72.871  36.437  1.00  0.00
ATOM    764  N   VAL    98      42.199  78.447  32.430  1.00  0.00
ATOM    765  CA  VAL    98      42.885  79.678  32.155  1.00  0.00
ATOM    766  C   VAL    98      42.470  80.844  33.020  1.00  0.00
ATOM    767  O   VAL    98      41.553  80.784  33.829  1.00  0.00
ATOM    768  CB  VAL    98      42.656  80.139  30.704  1.00  0.00
ATOM    769  CG1 VAL    98      43.185  79.102  29.725  1.00  0.00
ATOM    770  CG2 VAL    98      41.173  80.340  30.436  1.00  0.00
ATOM    771  N   CYS    99      43.192  81.914  33.003  1.00  0.00
ATOM    772  CA  CYS    99      42.272  82.782  33.591  1.00  0.00
ATOM    773  C   CYS    99      41.825  83.675  32.500  1.00  0.00
ATOM    774  O   CYS    99      42.572  83.995  31.577  1.00  0.00
ATOM    775  CB  CYS    99      42.932  83.579  34.718  1.00  0.00
ATOM    776  SG  CYS    99      41.828  84.739  35.558  1.00  0.00
ATOM    777  N   THR   100      40.536  84.020  32.532  1.00  0.00
ATOM    778  CA  THR   100      39.990  84.783  31.472  1.00  0.00
ATOM    779  C   THR   100      39.440  86.024  32.063  1.00  0.00
ATOM    780  O   THR   100      38.812  86.015  33.119  1.00  0.00
ATOM    781  CB  THR   100      38.870  84.017  30.743  1.00  0.00
ATOM    782  OG1 THR   100      39.394  82.796  30.206  1.00  0.00
ATOM    783  CG2 THR   100      38.305  84.853  29.606  1.00  0.00
ATOM    784  N   LEU   101      39.680  87.143  31.377  1.00  0.00
ATOM    785  CA  LEU   101      39.236  88.395  31.887  1.00  0.00
ATOM    786  C   LEU   101      38.117  88.854  31.030  1.00  0.00
ATOM    787  O   LEU   101      38.152  88.696  29.811  1.00  0.00
ATOM    788  CB  LEU   101      40.372  89.420  31.856  1.00  0.00
ATOM    789  CG  LEU   101      41.362  89.370  33.021  1.00  0.00
ATOM    790  CD1 LEU   101      42.017  88.001  33.112  1.00  0.00
ATOM    791  CD2 LEU   101      42.457  90.410  32.842  1.00  0.00
ATOM    792  N   ASN   102      37.082  89.433  31.659  1.00  0.00
ATOM    793  CA  ASN   102      36.005  89.975  30.896  1.00  0.00
ATOM    794  C   ASN   102      35.839  91.391  31.332  1.00  0.00
ATOM    795  O   ASN   102      35.993  91.714  32.510  1.00  0.00
ATOM    796  CB  ASN   102      34.719  89.186  31.150  1.00  0.00
ATOM    797  CG  ASN   102      34.843  87.728  30.757  1.00  0.00
ATOM    798  OD1 ASN   102      34.883  87.395  29.572  1.00  0.00
ATOM    799  ND2 ASN   102      34.903  86.851  31.752  1.00  0.00
ATOM    800  N   PHE   103      35.546  92.289  30.374  1.00  0.00
ATOM    801  CA  PHE   103      35.349  93.650  30.760  1.00  0.00
ATOM    802  C   PHE   103      34.178  94.162  30.001  1.00  0.00
ATOM    803  O   PHE   103      33.958  93.807  28.846  1.00  0.00
ATOM    804  CB  PHE   103      36.590  94.484  30.434  1.00  0.00
ATOM    805  CG  PHE   103      36.919  94.534  28.970  1.00  0.00
ATOM    806  CD1 PHE   103      36.422  95.546  28.167  1.00  0.00
ATOM    807  CD2 PHE   103      37.727  93.568  28.394  1.00  0.00
ATOM    808  CE1 PHE   103      36.725  95.591  26.820  1.00  0.00
ATOM    809  CE2 PHE   103      38.030  93.614  27.047  1.00  0.00
ATOM    810  CZ  PHE   103      37.533  94.620  26.260  1.00  0.00
ATOM    811  N   GLU   104      33.380  95.028  30.640  1.00  0.00
ATOM    812  CA  GLU   104      32.306  95.592  29.892  1.00  0.00
ATOM    813  C   GLU   104      32.878  96.754  29.149  1.00  0.00
ATOM    814  O   GLU   104      33.763  97.453  29.640  1.00  0.00
ATOM    815  CB  GLU   104      31.185  96.051  30.827  1.00  0.00
ATOM    816  CG  GLU   104      30.477  94.917  31.550  1.00  0.00
ATOM    817  CD  GLU   104      29.778  93.966  30.599  1.00  0.00
ATOM    818  OE1 GLU   104      28.920  94.430  29.818  1.00  0.00
ATOM    819  OE2 GLU   104      30.087  92.756  30.633  1.00  0.00
ATOM    820  N   ILE   105      32.363  96.989  27.932  1.00  0.00
ATOM    821  CA  ILE   105      32.862  97.988  27.032  1.00  0.00
ATOM    822  C   ILE   105      31.698  98.859  26.778  1.00  0.00
ATOM    823  O   ILE   105      30.662  98.617  27.375  1.00  0.00
ATOM    824  CB  ILE   105      33.383  97.361  25.726  1.00  0.00
ATOM    825  CG1 ILE   105      32.255  96.627  24.998  1.00  0.00
ATOM    826  CG2 ILE   105      34.495  96.365  26.019  1.00  0.00
ATOM    827  CD1 ILE   105      32.625  96.164  23.607  1.00  0.00
ATOM    828  N   LYS   106      31.827  99.944  25.996  1.00  0.00
ATOM    829  CA  LYS   106      30.660 100.752  25.731  1.00  0.00
ATOM    830  C   LYS   106      30.111 100.394  24.382  1.00  0.00
ATOM    831  O   LYS   106      30.863 100.196  23.430  1.00  0.00
ATOM    832  CB  LYS   106      31.023 102.238  25.747  1.00  0.00
ATOM    833  CG  LYS   106      29.843 103.167  25.509  1.00  0.00
ATOM    834  CD  LYS   106      30.281 104.623  25.494  1.00  0.00
ATOM    835  CE  LYS   106      29.107 105.550  25.227  1.00  0.00
ATOM    836  NZ  LYS   106      29.525 106.979  25.186  1.00  0.00
ATOM    837  N   CYS   107      28.771 100.302  24.257  1.00  0.00
ATOM    838  CA  CYS   107      28.227 100.107  22.942  1.00  0.00
ATOM    839  C   CYS   107      28.176 101.456  22.309  1.00  0.00
ATOM    840  O   CYS   107      27.891 102.445  22.983  1.00  0.00
ATOM    841  CB  CYS   107      26.826  99.498  23.027  1.00  0.00
ATOM    842  SG  CYS   107      26.055  99.173  21.424  1.00  0.00
ATOM    843  N   ASN   108      28.454 101.525  20.990  1.00  0.00
ATOM    844  CA  ASN   108      28.577 102.809  20.363  1.00  0.00
ATOM    845  C   ASN   108      27.323 103.575  20.574  1.00  0.00
ATOM    846  O   ASN   108      27.297 104.503  21.374  1.00  0.00
ATOM    847  CB  ASN   108      28.821 102.651  18.861  1.00  0.00
ATOM    848  CG  ASN   108      30.206 102.117  18.549  1.00  0.00
ATOM    849  OD1 ASN   108      31.103 102.161  19.391  1.00  0.00
ATOM    850  ND2 ASN   108      30.383 101.610  17.335  1.00  0.00
ATOM    851  N   ASN   109      26.239 103.130  19.922  1.00  0.00
ATOM    852  CA  ASN   109      24.948 103.742  20.019  1.00  0.00
ATOM    853  C   ASN   109      24.090 102.969  19.084  1.00  0.00
ATOM    854  O   ASN   109      24.428 102.774  17.917  1.00  0.00
ATOM    855  CB  ASN   109      25.022 105.216  19.616  1.00  0.00
ATOM    856  CG  ASN   109      23.729 105.960  19.886  1.00  0.00
ATOM    857  OD1 ASN   109      22.966 105.593  20.779  1.00  0.00
ATOM    858  ND2 ASN   109      23.479 107.010  19.113  1.00  0.00
ATOM    859  N   LYS   110      22.940 102.510  19.576  1.00  0.00
ATOM    860  CA  LYS   110      22.037 101.798  18.736  1.00  0.00
ATOM    861  C   LYS   110      20.835 101.715  19.579  1.00  0.00
ATOM    862  O   LYS   110      20.682 102.436  20.562  1.00  0.00
ATOM    863  CB  LYS   110      22.605 100.422  18.383  1.00  0.00
ATOM    864  CG  LYS   110      22.770  99.494  19.576  1.00  0.00
ATOM    865  CD  LYS   110      23.507  98.222  19.188  1.00  0.00
ATOM    866  CE  LYS   110      22.666  97.358  18.263  1.00  0.00
ATOM    867  NZ  LYS   110      23.344  96.073  17.935  1.00  0.00
ATOM    868  N   GLY   111      19.949 100.776  19.264  1.00  0.00
ATOM    869  CA  GLY   111      18.856 100.687  20.160  1.00  0.00
ATOM    870  C   GLY   111      19.388 100.003  21.362  1.00  0.00
ATOM    871  O   GLY   111      20.584  99.979  21.651  1.00  0.00
ATOM    872  N   SER   112      18.492  99.422  22.140  1.00  0.00
ATOM    873  CA  SER   112      19.033  98.828  23.302  1.00  0.00
ATOM    874  C   SER   112      19.645  97.519  22.936  1.00  0.00
ATOM    875  O   SER   112      19.271  96.895  21.945  1.00  0.00
ATOM    876  CB  SER   112      17.938  98.598  24.346  1.00  0.00
ATOM    877  OG  SER   112      17.010  97.622  23.905  1.00  0.00
ATOM    878  N   SER   113      20.677  97.104  23.697  1.00  0.00
ATOM    879  CA  SER   113      21.274  95.840  23.394  1.00  0.00
ATOM    880  C   SER   113      21.960  95.313  24.602  1.00  0.00
ATOM    881  O   SER   113      22.437  96.059  25.454  1.00  0.00
ATOM    882  CB  SER   113      22.298  95.987  22.266  1.00  0.00
ATOM    883  OG  SER   113      23.421  96.739  22.692  1.00  0.00
ATOM    884  N   PHE   114      22.044  93.978  24.676  1.00  0.00
ATOM    885  CA  PHE   114      22.754  93.349  25.740  1.00  0.00
ATOM    886  C   PHE   114      24.102  93.067  25.183  1.00  0.00
ATOM    887  O   PHE   114      24.257  92.335  24.205  1.00  0.00
ATOM    888  CB  PHE   114      22.048  92.060  26.167  1.00  0.00
ATOM    889  CG  PHE   114      22.706  91.364  27.324  1.00  0.00
ATOM    890  CD1 PHE   114      22.561  91.845  28.613  1.00  0.00
ATOM    891  CD2 PHE   114      23.470  90.227  27.122  1.00  0.00
ATOM    892  CE1 PHE   114      23.166  91.204  29.678  1.00  0.00
ATOM    893  CE2 PHE   114      24.075  89.587  28.187  1.00  0.00
ATOM    894  CZ  PHE   114      23.926  90.070  29.460  1.00  0.00
ATOM    895  N   LYS   115      25.122  93.653  25.822  1.00  0.00
ATOM    896  CA  LYS   115      26.443  93.524  25.300  1.00  0.00
ATOM    897  C   LYS   115      26.975  92.174  25.613  1.00  0.00
ATOM    898  O   LYS   115      26.930  91.704  26.748  1.00  0.00
ATOM    899  CB  LYS   115      27.368  94.575  25.917  1.00  0.00
ATOM    900  CG  LYS   115      27.043  96.003  25.512  1.00  0.00
ATOM    901  CD  LYS   115      28.000  96.992  26.157  1.00  0.00
ATOM    902  CE  LYS   115      27.655  98.423  25.777  1.00  0.00
ATOM    903  NZ  LYS   115      28.581  99.404  26.406  1.00  0.00
ATOM    904  N   GLN   116      27.472  91.486  24.579  1.00  0.00
ATOM    905  CA  GLN   116      28.172  90.283  24.876  1.00  0.00
ATOM    906  C   GLN   116      29.461  90.416  24.150  1.00  0.00
ATOM    907  O   GLN   116      29.479  90.602  22.934  1.00  0.00
ATOM    908  CB  GLN   116      27.379  89.068  24.391  1.00  0.00
ATOM    909  CG  GLN   116      28.040  87.733  24.696  1.00  0.00
ATOM    910  CD  GLN   116      27.186  86.552  24.280  1.00  0.00
ATOM    911  OE1 GLN   116      26.168  86.716  23.607  1.00  0.00
ATOM    912  NE2 GLN   116      27.598  85.355  24.680  1.00  0.00
ATOM    913  N   LEU   117      30.591  90.326  24.871  1.00  0.00
ATOM    914  CA  LEU   117      31.809  90.486  24.147  1.00  0.00
ATOM    915  C   LEU   117      32.044  89.182  23.469  1.00  0.00
ATOM    916  O   LEU   117      32.230  88.144  24.100  1.00  0.00
ATOM    917  CB  LEU   117      32.958  90.822  25.099  1.00  0.00
ATOM    918  CG  LEU   117      34.329  91.041  24.457  1.00  0.00
ATOM    919  CD1 LEU   117      34.303  92.248  23.531  1.00  0.00
ATOM    920  CD2 LEU   117      35.390  91.281  25.520  1.00  0.00
ATOM    921  N   THR   118      31.992  89.254  22.130  1.00  0.00
ATOM    922  CA  THR   118      32.059  88.193  21.172  1.00  0.00
ATOM    923  C   THR   118      33.436  87.628  20.958  1.00  0.00
ATOM    924  O   THR   118      33.565  86.478  20.546  1.00  0.00
ATOM    925  CB  THR   118      31.578  88.655  19.784  1.00  0.00
ATOM    926  OG1 THR   118      32.417  89.718  19.314  1.00  0.00
ATOM    927  CG2 THR   118      30.143  89.154  19.856  1.00  0.00
ATOM    928  N   LYS   119      34.503  88.399  21.238  1.00  0.00
ATOM    929  CA  LYS   119      35.832  88.038  20.809  1.00  0.00
ATOM    930  C   LYS   119      36.230  86.637  21.184  1.00  0.00
ATOM    931  O   LYS   119      36.655  85.872  20.319  1.00  0.00
ATOM    932  CB  LYS   119      36.869  88.973  21.435  1.00  0.00
ATOM    933  CG  LYS   119      36.836  90.391  20.889  1.00  0.00
ATOM    934  CD  LYS   119      37.909  91.255  21.531  1.00  0.00
ATOM    935  CE  LYS   119      37.892  92.666  20.968  1.00  0.00
ATOM    936  NZ  LYS   119      38.902  93.540  21.627  1.00  0.00
ATOM    937  N   ALA   120      36.099  86.234  22.459  1.00  0.00
ATOM    938  CA  ALA   120      36.553  84.917  22.819  1.00  0.00
ATOM    939  C   ALA   120      38.022  84.867  22.606  1.00  0.00
ATOM    940  O   ALA   120      38.613  83.791  22.508  1.00  0.00
ATOM    941  CB  ALA   120      35.871  83.867  21.956  1.00  0.00
ATOM    942  N   LYS   121      38.669  86.039  22.540  1.00  0.00
ATOM    943  CA  LYS   121      40.082  85.964  22.416  1.00  0.00
ATOM    944  C   LYS   121      40.567  85.732  23.788  1.00  0.00
ATOM    945  O   LYS   121      40.597  86.642  24.615  1.00  0.00
ATOM    946  CB  LYS   121      40.639  87.268  21.842  1.00  0.00
ATOM    947  CG  LYS   121      40.210  87.550  20.411  1.00  0.00
ATOM    948  CD  LYS   121      40.796  88.858  19.906  1.00  0.00
ATOM    949  CE  LYS   121      40.343  89.154  18.486  1.00  0.00
ATOM    950  NZ  LYS   121      40.957  90.403  17.956  1.00  0.00
ATOM    951  N   ASN   122      40.919  84.464  24.058  1.00  0.00
ATOM    952  CA  ASN   122      41.578  84.107  25.267  1.00  0.00
ATOM    953  C   ASN   122      42.972  84.057  24.772  1.00  0.00
ATOM    954  O   ASN   122      43.749  83.156  25.069  1.00  0.00
ATOM    955  CB  ASN   122      41.055  82.766  25.787  1.00  0.00
ATOM    956  CG  ASN   122      41.340  81.621  24.835  1.00  0.00
ATOM    957  OD1 ASN   122      41.762  81.836  23.699  1.00  0.00
ATOM    958  ND2 ASN   122      41.110  80.398  25.298  1.00  0.00
ATOM    959  N   ASP   123      43.283  85.096  23.981  1.00  0.00
ATOM    960  CA  ASP   123      44.495  85.277  23.274  1.00  0.00
ATOM    961  C   ASP   123      45.331  86.132  24.137  1.00  0.00
ATOM    962  O   ASP   123      45.075  87.322  24.315  1.00  0.00
ATOM    963  CB  ASP   123      44.233  85.950  21.925  1.00  0.00
ATOM    964  CG  ASP   123      45.498  86.135  21.111  1.00  0.00
ATOM    965  OD1 ASP   123      46.590  85.816  21.628  1.00  0.00
ATOM    966  OD2 ASP   123      45.399  86.598  19.955  1.00  0.00
ATOM    967  N   ASP   124      46.354  85.524  24.734  1.00  0.00
ATOM    968  CA  ASP   124      47.135  86.328  25.599  1.00  0.00
ATOM    969  C   ASP   124      48.544  86.169  25.175  1.00  0.00
ATOM    970  O   ASP   124      48.864  85.281  24.386  1.00  0.00
ATOM    971  CB  ASP   124      46.963  85.877  27.051  1.00  0.00
ATOM    972  CG  ASP   124      45.557  86.105  27.569  1.00  0.00
ATOM    973  OD1 ASP   124      45.096  87.266  27.545  1.00  0.00
ATOM    974  OD2 ASP   124      44.916  85.123  28.000  1.00  0.00
ATOM    975  N   GLY   125      49.438  87.030  25.689  1.00  0.00
ATOM    976  CA  GLY   125      50.795  86.863  25.293  1.00  0.00
ATOM    977  C   GLY   125      51.665  87.086  26.472  1.00  0.00
ATOM    978  O   GLY   125      51.950  88.209  26.880  1.00  0.00
ATOM    979  N   MET   126      52.121  85.971  27.041  1.00  0.00
ATOM    980  CA  MET   126      52.995  85.996  28.157  1.00  0.00
ATOM    981  C   MET   126      54.320  85.823  27.519  1.00  0.00
ATOM    982  O   MET   126      54.583  84.793  26.905  1.00  0.00
ATOM    983  CB  MET   126      52.657  84.862  29.127  1.00  0.00
ATOM    984  CG  MET   126      53.466  84.886  30.414  1.00  0.00
ATOM    985  SD  MET   126      53.036  83.537  31.531  1.00  0.00
ATOM    986  CE  MET   126      53.655  82.128  30.613  1.00  0.00
ATOM    987  N   MET   127      55.195  86.823  27.687  1.00  0.00
ATOM    988  CA  MET   127      56.501  86.821  27.114  1.00  0.00
ATOM    989  C   MET   127      56.538  86.473  25.647  1.00  0.00
ATOM    990  O   MET   127      56.937  85.376  25.277  1.00  0.00
ATOM    991  CB  MET   127      57.395  85.801  27.821  1.00  0.00
ATOM    992  CG  MET   127      57.677  86.127  29.279  1.00  0.00
ATOM    993  SD  MET   127      58.857  84.991  30.031  1.00  0.00
ATOM    994  CE  MET   127      57.846  83.524  30.214  1.00  0.00
ATOM    995  N   SER   128      56.046  87.406  24.809  1.00  0.00
ATOM    996  CA  SER   128      56.254  87.345  23.385  1.00  0.00
ATOM    997  C   SER   128      57.359  88.330  23.173  1.00  0.00
ATOM    998  O   SER   128      57.413  89.363  23.839  1.00  0.00
ATOM    999  CB  SER   128      54.976  87.735  22.640  1.00  0.00
ATOM   1000  OG  SER   128      53.945  86.789  22.864  1.00  0.00
ATOM   1001  N   HIS   129      58.288  88.028  22.253  1.00  0.00
ATOM   1002  CA  HIS   129      59.437  88.866  22.082  1.00  0.00
ATOM   1003  C   HIS   129      59.128  90.015  21.171  1.00  0.00
ATOM   1004  O   HIS   129      58.358  89.891  20.220  1.00  0.00
ATOM   1005  CB  HIS   129      60.594  88.071  21.475  1.00  0.00
ATOM   1006  CG  HIS   129      61.147  87.018  22.384  1.00  0.00
ATOM   1007  ND1 HIS   129      62.012  87.306  23.417  1.00  0.00
ATOM   1008  CD2 HIS   129      61.011  85.573  22.503  1.00  0.00
ATOM   1009  CE1 HIS   129      62.332  86.164  24.052  1.00  0.00
ATOM   1010  NE2 HIS   129      61.735  85.120  23.508  1.00  0.00
ATOM   1011  N   SER   130      59.730  91.185  21.476  1.00  0.00
ATOM   1012  CA  SER   130      59.626  92.370  20.674  1.00  0.00
ATOM   1013  C   SER   130      58.203  92.628  20.315  1.00  0.00
ATOM   1014  O   SER   130      57.892  92.901  19.158  1.00  0.00
ATOM   1015  CB  SER   130      60.433  92.216  19.383  1.00  0.00
ATOM   1016  OG  SER   130      61.808  92.021  19.662  1.00  0.00
ATOM   1017  N   GLU   131      57.283  92.557  21.292  1.00  0.00
ATOM   1018  CA  GLU   131      55.929  92.824  20.911  1.00  0.00
ATOM   1019  C   GLU   131      55.396  93.911  21.790  1.00  0.00
ATOM   1020  O   GLU   131      55.781  94.035  22.951  1.00  0.00
ATOM   1021  CB  GLU   131      55.069  91.569  21.073  1.00  0.00
ATOM   1022  CG  GLU   131      55.548  90.379  20.258  1.00  0.00
ATOM   1023  CD  GLU   131      55.263  90.535  18.777  1.00  0.00
ATOM   1024  OE1 GLU   131      54.488  91.444  18.414  1.00  0.00
ATOM   1025  OE2 GLU   131      55.816  89.748  17.979  1.00  0.00
ATOM   1026  N   THR   132      54.517  94.767  21.228  1.00  0.00
ATOM   1027  CA  THR   132      53.940  95.827  22.007  1.00  0.00
ATOM   1028  C   THR   132      52.475  95.551  22.086  1.00  0.00
ATOM   1029  O   THR   132      51.807  95.363  21.070  1.00  0.00
ATOM   1030  CB  THR   132      54.181  97.202  21.356  1.00  0.00
ATOM   1031  OG1 THR   132      55.589  97.443  21.248  1.00  0.00
ATOM   1032  CG2 THR   132      53.555  98.305  22.194  1.00  0.00
ATOM   1033  N   VAL   133      51.935  95.525  23.318  1.00  0.00
ATOM   1034  CA  VAL   133      50.555  95.178  23.484  1.00  0.00
ATOM   1035  C   VAL   133      49.840  96.315  24.137  1.00  0.00
ATOM   1036  O   VAL   133      50.336  96.918  25.090  1.00  0.00
ATOM   1037  CB  VAL   133      50.390  93.924  24.362  1.00  0.00
ATOM   1038  CG1 VAL   133      48.917  93.609  24.570  1.00  0.00
ATOM   1039  CG2 VAL   133      51.050  92.722  23.703  1.00  0.00
ATOM   1040  N   THR   134      48.631  96.624  23.610  1.00  0.00
ATOM   1041  CA  THR   134      47.814  97.666  24.158  1.00  0.00
ATOM   1042  C   THR   134      46.501  97.062  24.566  1.00  0.00
ATOM   1043  O   THR   134      45.851  96.360  23.794  1.00  0.00
ATOM   1044  CB  THR   134      47.559  98.783  23.129  1.00  0.00
ATOM   1045  OG1 THR   134      48.808  99.360  22.727  1.00  0.00
ATOM   1046  CG2 THR   134      46.685  99.873  23.732  1.00  0.00
ATOM   1047  N   LEU   135      46.081  97.338  25.815  1.00  0.00
ATOM   1048  CA  LEU   135      44.842  96.841  26.344  1.00  0.00
ATOM   1049  C   LEU   135      43.921  98.008  26.513  1.00  0.00
ATOM   1050  O   LEU   135      44.360  99.119  26.801  1.00  0.00
ATOM   1051  CB  LEU   135      45.071  96.159  27.694  1.00  0.00
ATOM   1052  CG  LEU   135      46.044  94.978  27.700  1.00  0.00
ATOM   1053  CD1 LEU   135      46.241  94.451  29.114  1.00  0.00
ATOM   1054  CD2 LEU   135      45.515  93.841  26.839  1.00  0.00
ATOM   1055  N   ALA   136      42.603  97.797  26.321  1.00  0.00
ATOM   1056  CA  ALA   136      41.709  98.904  26.496  1.00  0.00
ATOM   1057  C   ALA   136      40.506  98.441  27.256  1.00  0.00
ATOM   1058  O   ALA   136      40.133  97.271  27.200  1.00  0.00
ATOM   1059  CB  ALA   136      41.271  99.450  25.146  1.00  0.00
ATOM   1060  N   GLY   137      39.882  99.360  28.022  1.00  0.00
ATOM   1061  CA  GLY   137      38.670  99.026  28.717  1.00  0.00
ATOM   1062  C   GLY   137      37.735 100.189  28.525  1.00  0.00
ATOM   1063  O   GLY   137      38.149 101.332  28.721  1.00  0.00
ATOM   1064  N   ASP   138      36.448  99.951  28.149  1.00  0.00
ATOM   1065  CA  ASP   138      35.652 101.124  27.974  1.00  0.00
ATOM   1066  C   ASP   138      34.436 100.940  28.812  1.00  0.00
ATOM   1067  O   ASP   138      33.800  99.891  28.770  1.00  0.00
ATOM   1068  CB  ASP   138      35.266 101.295  26.503  1.00  0.00
ATOM   1069  CG  ASP   138      34.527 102.593  26.242  1.00  0.00
ATOM   1070  OD1 ASP   138      34.223 103.310  27.219  1.00  0.00
ATOM   1071  OD2 ASP   138      34.250 102.892  25.062  1.00  0.00
ATOM   1072  N   CYS   139      34.087 101.942  29.634  1.00  0.00
ATOM   1073  CA  CYS   139      32.894 101.763  30.400  1.00  0.00
ATOM   1074  C   CYS   139      32.063 102.995  30.280  1.00  0.00
ATOM   1075  O   CYS   139      32.480 103.983  29.684  1.00  0.00
ATOM   1076  CB  CYS   139      33.234 101.520  31.872  1.00  0.00
ATOM   1077  SG  CYS   139      34.314 100.100  32.165  1.00  0.00
ATOM   1078  N   LEU   140      30.844 102.972  30.841  1.00  0.00
ATOM   1079  CA  LEU   140      29.987 104.103  30.651  1.00  0.00
ATOM   1080  C   LEU   140      30.644 105.296  31.265  1.00  0.00
ATOM   1081  O   LEU   140      31.601 105.187  32.027  1.00  0.00
ATOM   1082  CB  LEU   140      28.630 103.865  31.317  1.00  0.00
ATOM   1083  CG  LEU   140      27.568 103.172  30.462  1.00  0.00
ATOM   1084  CD1 LEU   140      28.108 101.874  29.880  1.00  0.00
ATOM   1085  CD2 LEU   140      26.338 102.843  31.295  1.00  0.00
ATOM   1086  N   SER   141      30.150 106.492  30.898  1.00  0.00
ATOM   1087  CA  SER   141      30.748 107.737  31.284  1.00  0.00
ATOM   1088  C   SER   141      30.765 107.885  32.775  1.00  0.00
ATOM   1089  O   SER   141      31.688 108.477  33.334  1.00  0.00
ATOM   1090  CB  SER   141      29.964 108.913  30.697  1.00  0.00
ATOM   1091  OG  SER   141      28.661 108.984  31.249  1.00  0.00
ATOM   1092  N   SER   142      29.727 107.370  33.454  1.00  0.00
ATOM   1093  CA  SER   142      29.566 107.534  34.873  1.00  0.00
ATOM   1094  C   SER   142      30.463 106.653  35.697  1.00  0.00
ATOM   1095  O   SER   142      30.644 106.918  36.885  1.00  0.00
ATOM   1096  CB  SER   142      28.131 107.208  35.291  1.00  0.00
ATOM   1097  OG  SER   142      27.843 105.834  35.096  1.00  0.00
ATOM   1098  N   VAL   143      31.073 105.601  35.119  1.00  0.00
ATOM   1099  CA  VAL   143      31.711 104.630  35.965  1.00  0.00
ATOM   1100  C   VAL   143      33.200 104.820  35.995  1.00  0.00
ATOM   1101  O   VAL   143      33.835 105.102  34.980  1.00  0.00
ATOM   1102  CB  VAL   143      31.441 103.194  35.479  1.00  0.00
ATOM   1103  CG1 VAL   143      32.010 102.987  34.084  1.00  0.00
ATOM   1104  CG2 VAL   143      32.086 102.184  36.416  1.00  0.00
ATOM   1105  N   ASP   144      33.796 104.711  37.201  1.00  0.00
ATOM   1106  CA  ASP   144      35.223 104.794  37.356  1.00  0.00
ATOM   1107  C   ASP   144      35.749 103.387  37.363  1.00  0.00
ATOM   1108  O   ASP   144      35.007 102.451  37.650  1.00  0.00
ATOM   1109  CB  ASP   144      35.580 105.497  38.667  1.00  0.00
ATOM   1110  CG  ASP   144      35.268 106.980  38.637  1.00  0.00
ATOM   1111  OD1 ASP   144      34.983 107.505  37.540  1.00  0.00
ATOM   1112  OD2 ASP   144      35.308 107.618  39.710  1.00  0.00
ATOM   1113  N   ILE   145      37.045 103.185  37.038  1.00  0.00
ATOM   1114  CA  ILE   145      37.572 101.850  37.021  1.00  0.00
ATOM   1115  C   ILE   145      38.824 101.819  37.830  1.00  0.00
ATOM   1116  O   ILE   145      39.534 102.818  37.934  1.00  0.00
ATOM   1117  CB  ILE   145      37.895 101.389  35.588  1.00  0.00
ATOM   1118  CG1 ILE   145      38.934 102.314  34.951  1.00  0.00
ATOM   1119  CG2 ILE   145      36.641 101.407  34.727  1.00  0.00
ATOM   1120  CD1 ILE   145      39.448 101.826  33.614  1.00  0.00
ATOM   1121  N   TYR   146      39.094 100.670  38.483  1.00  0.00
ATOM   1122  CA  TYR   146      40.336 100.540  39.181  1.00  0.00
ATOM   1123  C   TYR   146      40.978  99.291  38.672  1.00  0.00
ATOM   1124  O   TYR   146      40.293  98.306  38.417  1.00  0.00
ATOM   1125  CB  TYR   146      40.096 100.443  40.689  1.00  0.00
ATOM   1126  CG  TYR   146      39.464 101.678  41.290  1.00  0.00
ATOM   1127  CD1 TYR   146      38.083 101.807  41.364  1.00  0.00
ATOM   1128  CD2 TYR   146      40.251 102.712  41.780  1.00  0.00
ATOM   1129  CE1 TYR   146      37.498 102.932  41.912  1.00  0.00
ATOM   1130  CE2 TYR   146      39.683 103.845  42.331  1.00  0.00
ATOM   1131  CZ  TYR   146      38.294 103.948  42.393  1.00  0.00
ATOM   1132  OH  TYR   146      37.713 105.070  42.939  1.00  0.00
ATOM   1133  N   ILE   147      42.299  99.293  38.402  1.00  0.00
ATOM   1134  CA  ILE   147      42.818  98.021  37.994  1.00  0.00
ATOM   1135  C   ILE   147      44.094  97.667  38.663  1.00  0.00
ATOM   1136  O   ILE   147      45.101  98.374  38.596  1.00  0.00
ATOM   1137  CB  ILE   147      43.096  97.984  36.480  1.00  0.00
ATOM   1138  CG1 ILE   147      41.806  98.234  35.695  1.00  0.00
ATOM   1139  CG2 ILE   147      43.652  96.628  36.073  1.00  0.00
ATOM   1140  CD1 ILE   147      42.019  98.391  34.205  1.00  0.00
ATOM   1141  N   LEU   148      44.016  96.476  39.304  1.00  0.00
ATOM   1142  CA  LEU   148      44.999  95.873  40.152  1.00  0.00
ATOM   1143  C   LEU   148      45.579  94.744  39.365  1.00  0.00
ATOM   1144  O   LEU   148      44.961  94.215  38.443  1.00  0.00
ATOM   1145  CB  LEU   148      44.353  95.361  41.441  1.00  0.00
ATOM   1146  CG  LEU   148      43.608  96.398  42.284  1.00  0.00
ATOM   1147  CD1 LEU   148      42.936  95.737  43.478  1.00  0.00
ATOM   1148  CD2 LEU   148      44.567  97.457  42.804  1.00  0.00
ATOM   1149  N   TYR   149      46.802  94.327  39.708  1.00  0.00
ATOM   1150  CA  TYR   149      47.358  93.242  38.958  1.00  0.00
ATOM   1151  C   TYR   149      47.112  92.000  39.742  1.00  0.00
ATOM   1152  O   TYR   149      46.947  92.063  40.953  1.00  0.00
ATOM   1153  CB  TYR   149      48.860  93.448  38.751  1.00  0.00
ATOM   1154  CG  TYR   149      49.201  94.640  37.886  1.00  0.00
ATOM   1155  CD1 TYR   149      48.306  95.107  36.933  1.00  0.00
ATOM   1156  CD2 TYR   149      50.418  95.296  38.027  1.00  0.00
ATOM   1157  CE1 TYR   149      48.609  96.196  36.138  1.00  0.00
ATOM   1158  CE2 TYR   149      50.739  96.386  37.241  1.00  0.00
ATOM   1159  CZ  TYR   149      49.821  96.834  36.291  1.00  0.00
ATOM   1160  OH  TYR   149      50.126  97.919  35.501  1.00  0.00
ATOM   1161  N   SER   150      46.895  90.838  39.092  1.00  0.00
ATOM   1162  CA  SER   150      46.786  89.753  40.015  1.00  0.00
ATOM   1163  C   SER   150      48.070  88.970  40.112  1.00  0.00
ATOM   1164  O   SER   150      49.117  89.375  39.615  1.00  0.00
ATOM   1165  CB  SER   150      45.682  88.787  39.579  1.00  0.00
ATOM   1166  OG  SER   150      45.429  87.817  40.580  1.00  0.00
ATOM   1167  N   ASN   151      47.974  87.767  40.727  1.00  0.00
ATOM   1168  CA  ASN   151      48.991  86.818  41.161  1.00  0.00
ATOM   1169  C   ASN   151      50.231  86.555  40.322  1.00  0.00
ATOM   1170  O   ASN   151      50.360  85.482  39.750  1.00  0.00
ATOM   1171  CB  ASN   151      48.388  85.420  41.316  1.00  0.00
ATOM   1172  CG  ASN   151      49.329  84.454  42.009  1.00  0.00
ATOM   1173  OD1 ASN   151      50.214  84.864  42.759  1.00  0.00
ATOM   1174  ND2 ASN   151      49.139  83.164  41.758  1.00  0.00
ATOM   1175  N   THR   152      51.182  87.504  40.242  1.00  0.00
ATOM   1176  CA  THR   152      52.554  87.355  39.794  1.00  0.00
ATOM   1177  C   THR   152      52.872  88.149  38.591  1.00  0.00
ATOM   1178  O   THR   152      52.408  87.892  37.483  1.00  0.00
ATOM   1179  CB  THR   152      52.877  85.891  39.442  1.00  0.00
ATOM   1180  OG1 THR   152      52.662  85.062  40.590  1.00  0.00
ATOM   1181  CG2 THR   152      54.326  85.756  39.001  1.00  0.00
ATOM   1182  N   ASN   153      53.753  89.134  38.790  1.00  0.00
ATOM   1183  CA  ASN   153      54.171  89.923  37.687  1.00  0.00
ATOM   1184  C   ASN   153      55.660  89.854  37.651  1.00  0.00
ATOM   1185  O   ASN   153      56.332  90.162  38.633  1.00  0.00
ATOM   1186  CB  ASN   153      53.709  91.371  37.859  1.00  0.00
ATOM   1187  CG  ASN   153      54.079  92.245  36.676  1.00  0.00
ATOM   1188  OD1 ASN   153      55.258  92.473  36.405  1.00  0.00
ATOM   1189  ND2 ASN   153      53.069  92.737  35.967  1.00  0.00
ATOM   1190  N   ALA   154      56.216  89.410  36.516  1.00  0.00
ATOM   1191  CA  ALA   154      57.630  89.420  36.352  1.00  0.00
ATOM   1192  C   ALA   154      57.887  90.035  35.019  1.00  0.00
ATOM   1193  O   ALA   154      57.354  89.579  34.010  1.00  0.00
ATOM   1194  CB  ALA   154      58.180  88.003  36.406  1.00  0.00
ATOM   1195  N   GLN   155      58.710  91.095  34.942  1.00  0.00
ATOM   1196  CA  GLN   155      58.898  91.542  33.599  1.00  0.00
ATOM   1197  C   GLN   155      60.295  92.011  33.368  1.00  0.00
ATOM   1198  O   GLN   155      60.587  93.201  33.464  1.00  0.00
ATOM   1199  CB  GLN   155      57.954  92.704  33.284  1.00  0.00
ATOM   1200  CG  GLN   155      56.480  92.337  33.330  1.00  0.00
ATOM   1201  CD  GLN   155      56.094  91.342  32.253  1.00  0.00
ATOM   1202  OE1 GLN   155      56.595  91.402  31.130  1.00  0.00
ATOM   1203  NE2 GLN   155      55.199  90.421  32.594  1.00  0.00
ATOM   1204  N   ASP   156      61.190  91.060  33.046  1.00  0.00
ATOM   1205  CA  ASP   156      62.503  91.352  32.562  1.00  0.00
ATOM   1206  C   ASP   156      62.235  91.706  31.144  1.00  0.00
ATOM   1207  O   ASP   156      63.033  92.353  30.466  1.00  0.00
ATOM   1208  CB  ASP   156      63.411  90.129  32.704  1.00  0.00
ATOM   1209  CG  ASP   156      63.780  89.842  34.146  1.00  0.00
ATOM   1210  OD1 ASP   156      63.558  90.723  35.003  1.00  0.00
ATOM   1211  OD2 ASP   156      64.291  88.735  34.419  1.00  0.00
ATOM   1212  N   TYR   157      61.040  91.280  30.692  1.00  0.00
ATOM   1213  CA  TYR   157      60.620  91.418  29.336  1.00  0.00
ATOM   1214  C   TYR   157      59.602  92.498  29.306  1.00  0.00
ATOM   1215  O   TYR   157      58.722  92.592  30.159  1.00  0.00
ATOM   1216  CB  TYR   157      60.017  90.108  28.826  1.00  0.00
ATOM   1217  CG  TYR   157      61.010  88.971  28.733  1.00  0.00
ATOM   1218  CD1 TYR   157      61.156  88.068  29.778  1.00  0.00
ATOM   1219  CD2 TYR   157      61.798  88.806  27.601  1.00  0.00
ATOM   1220  CE1 TYR   157      62.061  87.026  29.702  1.00  0.00
ATOM   1221  CE2 TYR   157      62.708  87.770  27.508  1.00  0.00
ATOM   1222  CZ  TYR   157      62.834  86.877  28.571  1.00  0.00
ATOM   1223  OH  TYR   157      63.736  85.841  28.493  1.00  0.00
ATOM   1224  N   GLU   158      59.742  93.375  28.304  1.00  0.00
ATOM   1225  CA  GLU   158      58.942  94.548  28.244  1.00  0.00
ATOM   1226  C   GLU   158      57.720  94.341  27.421  1.00  0.00
ATOM   1227  O   GLU   158      57.710  93.615  26.427  1.00  0.00
ATOM   1228  CB  GLU   158      59.731  95.704  27.625  1.00  0.00
ATOM   1229  CG  GLU   158      60.954  96.120  28.427  1.00  0.00
ATOM   1230  CD  GLU   158      61.704  97.272  27.789  1.00  0.00
ATOM   1231  OE1 GLU   158      61.287  97.723  26.702  1.00  0.00
ATOM   1232  OE2 GLU   158      62.709  97.724  28.377  1.00  0.00
ATOM   1233  N   THR   159      56.622  94.946  27.901  1.00  0.00
ATOM   1234  CA  THR   159      55.376  94.962  27.207  1.00  0.00
ATOM   1235  C   THR   159      54.700  96.217  27.654  1.00  0.00
ATOM   1236  O   THR   159      55.110  96.810  28.651  1.00  0.00
ATOM   1237  CB  THR   159      54.521  93.729  27.553  1.00  0.00
ATOM   1238  OG1 THR   159      53.355  93.703  26.720  1.00  0.00
ATOM   1239  CG2 THR   159      54.085  93.775  29.010  1.00  0.00
ATOM   1240  N   ASP   160      53.649  96.670  26.939  1.00  0.00
ATOM   1241  CA  ASP   160      53.033  97.873  27.407  1.00  0.00
ATOM   1242  C   ASP   160      51.873  97.494  28.268  1.00  0.00
ATOM   1243  O   ASP   160      51.011  96.713  27.869  1.00  0.00
ATOM   1244  CB  ASP   160      52.546  98.719  26.229  1.00  0.00
ATOM   1245  CG  ASP   160      51.947 100.040  26.669  1.00  0.00
ATOM   1246  OD1 ASP   160      51.849 100.270  27.892  1.00  0.00
ATOM   1247  OD2 ASP   160      51.574 100.846  25.790  1.00  0.00
ATOM   1248  N   THR   161      51.853  98.000  29.513  1.00  0.00
ATOM   1249  CA  THR   161      50.735  97.723  30.361  1.00  0.00
ATOM   1250  C   THR   161      50.326  98.986  31.036  1.00  0.00
ATOM   1251  O   THR   161      51.168  99.807  31.397  1.00  0.00
ATOM   1252  CB  THR   161      51.086  96.675  31.434  1.00  0.00
ATOM   1253  OG1 THR   161      51.515  95.464  30.800  1.00  0.00
ATOM   1254  CG2 THR   161      49.874  96.374  32.301  1.00  0.00
ATOM   1255  N   ILE   162      49.001  99.210  31.157  1.00  0.00
ATOM   1256  CA  ILE   162      48.546 100.350  31.896  1.00  0.00
ATOM   1257  C   ILE   162      47.281 100.058  32.678  1.00  0.00
ATOM   1258  O   ILE   162      46.375  99.389  32.181  1.00  0.00
ATOM   1259  CB  ILE   162      48.236 101.538  30.967  1.00  0.00
ATOM   1260  CG1 ILE   162      47.175 101.147  29.936  1.00  0.00
ATOM   1261  CG2 ILE   162      49.490 101.975  30.225  1.00  0.00
ATOM   1262  CD1 ILE   162      46.707 102.299  29.074  1.00  0.00
ATOM   1263  N   SER   163      47.216 100.533  33.951  1.00  0.00
ATOM   1264  CA  SER   163      46.080 100.409  34.798  1.00  0.00
ATOM   1265  C   SER   163      45.873 101.712  35.534  1.00  0.00
ATOM   1266  O   SER   163      46.315 101.797  36.675  1.00  0.00
ATOM   1267  CB  SER   163      46.289  99.284  35.814  1.00  0.00
ATOM   1268  OG  SER   163      46.403  98.028  35.168  1.00  0.00
ATOM   1269  N   TYR   164      45.045 102.683  35.080  1.00  0.00
ATOM   1270  CA  TYR   164      45.167 103.912  35.835  1.00  0.00
ATOM   1271  C   TYR   164      44.448 103.893  37.135  1.00  0.00
ATOM   1272  O   TYR   164      43.340 103.380  37.295  1.00  0.00
ATOM   1273  CB  TYR   164      44.601 105.089  35.038  1.00  0.00
ATOM   1274  CG  TYR   164      44.683 106.414  35.761  1.00  0.00
ATOM   1275  CD1 TYR   164      45.893 107.086  35.879  1.00  0.00
ATOM   1276  CD2 TYR   164      43.551 106.990  36.323  1.00  0.00
ATOM   1277  CE1 TYR   164      45.978 108.298  36.537  1.00  0.00
ATOM   1278  CE2 TYR   164      43.617 108.201  36.986  1.00  0.00
ATOM   1279  CZ  TYR   164      44.844 108.854  37.089  1.00  0.00
ATOM   1280  OH  TYR   164      44.926 110.060  37.746  1.00  0.00
ATOM   1281  N   ARG   165      45.171 104.450  38.125  1.00  0.00
ATOM   1282  CA  ARG   165      44.820 104.472  39.505  1.00  0.00
ATOM   1283  C   ARG   165      44.381 105.834  39.916  1.00  0.00
ATOM   1284  O   ARG   165      44.437 106.803  39.160  1.00  0.00
ATOM   1285  CB  ARG   165      46.018 104.072  40.369  1.00  0.00
ATOM   1286  CG  ARG   165      47.283 104.864  40.080  1.00  0.00
ATOM   1287  CD  ARG   165      47.387 106.085  40.980  1.00  0.00
ATOM   1288  NE  ARG   165      47.834 105.737  42.326  1.00  0.00
ATOM   1289  CZ  ARG   165      47.553 106.447  43.414  1.00  0.00
ATOM   1290  NH1 ARG   165      48.002 106.053  44.597  1.00  0.00
ATOM   1291  NH2 ARG   165      46.825 107.551  43.315  1.00  0.00
ATOM   1292  N   VAL   166      43.962 105.904  41.190  1.00  0.00
ATOM   1293  CA  VAL   166      43.230 106.978  41.774  1.00  0.00
ATOM   1294  C   VAL   166      43.639 108.324  41.298  1.00  0.00
ATOM   1295  O   VAL   166      44.805 108.706  41.258  1.00  0.00
ATOM   1296  CB  VAL   166      43.392 107.005  43.305  1.00  0.00
ATOM   1297  CG1 VAL   166      42.741 108.250  43.888  1.00  0.00
ATOM   1298  CG2 VAL   166      42.739 105.782  43.932  1.00  0.00
ATOM   1299  N   GLY   167      42.586 109.045  40.883  1.00  0.00
ATOM   1300  CA  GLY   167      42.533 110.409  40.473  1.00  0.00
ATOM   1301  C   GLY   167      41.079 110.641  40.637  1.00  0.00
ATOM   1302  O   GLY   167      40.321 109.673  40.651  1.00  0.00
ATOM   1303  N   ASN   168      40.594 111.887  40.769  1.00  0.00
ATOM   1304  CA  ASN   168      39.162 111.918  40.828  1.00  0.00
ATOM   1305  C   ASN   168      38.772 111.728  39.409  1.00  0.00
ATOM   1306  O   ASN   168      38.888 112.648  38.602  1.00  0.00
ATOM   1307  CB  ASN   168      38.678 113.256  41.389  1.00  0.00
ATOM   1308  CG  ASN   168      37.176 113.294  41.593  1.00  0.00
ATOM   1309  OD1 ASN   168      36.433 112.562  40.938  1.00  0.00
ATOM   1310  ND2 ASN   168      36.724 114.148  42.503  1.00  0.00
ATOM   1311  N   VAL   169      38.277 110.527  39.053  1.00  0.00
ATOM   1312  CA  VAL   169      38.056 110.353  37.660  1.00  0.00
ATOM   1313  C   VAL   169      36.617 110.555  37.415  1.00  0.00
ATOM   1314  O   VAL   169      35.761 109.825  37.911  1.00  0.00
ATOM   1315  CB  VAL   169      38.465 108.943  37.195  1.00  0.00
ATOM   1316  CG1 VAL   169      38.190 108.771  35.710  1.00  0.00
ATOM   1317  CG2 VAL   169      39.949 108.711  37.439  1.00  0.00
ATOM   1318  N   LEU   170      36.339 111.647  36.691  1.00  0.00
ATOM   1319  CA  LEU   170      35.021 111.951  36.263  1.00  0.00
ATOM   1320  C   LEU   170      35.209 112.720  34.996  1.00  0.00
ATOM   1321  O   LEU   170      35.608 113.882  35.030  1.00  0.00
ATOM   1322  CB  LEU   170      34.293 112.783  37.321  1.00  0.00
ATOM   1323  CG  LEU   170      32.857 113.194  36.989  1.00  0.00
ATOM   1324  CD1 LEU   170      31.972 111.969  36.819  1.00  0.00
ATOM   1325  CD2 LEU   170      32.273 114.052  38.101  1.00  0.00
ATOM   1326  N   ASP   171      34.943 112.077  33.845  1.00  0.00
ATOM   1327  CA  ASP   171      35.073 112.707  32.562  1.00  0.00
ATOM   1328  C   ASP   171      34.411 111.800  31.575  1.00  0.00
ATOM   1329  O   ASP   171      34.237 110.611  31.829  1.00  0.00
ATOM   1330  CB  ASP   171      36.549 112.899  32.206  1.00  0.00
ATOM   1331  CG  ASP   171      36.763 113.992  31.178  1.00  0.00
ATOM   1332  OD1 ASP   171      35.761 114.585  30.724  1.00  0.00
ATOM   1333  OD2 ASP   171      37.932 114.255  30.825  1.00  0.00
ATOM   1334  N   ASP   172      34.014 112.362  30.421  1.00  0.00
ATOM   1335  CA  ASP   172      33.376 111.614  29.380  1.00  0.00
ATOM   1336  C   ASP   172      34.358 110.679  28.729  1.00  0.00
ATOM   1337  O   ASP   172      33.961 109.666  28.158  1.00  0.00
ATOM   1338  CB  ASP   172      32.818 112.554  28.309  1.00  0.00
ATOM   1339  CG  ASP   172      31.583 113.299  28.774  1.00  0.00
ATOM   1340  OD1 ASP   172      31.017 112.917  29.820  1.00  0.00
ATOM   1341  OD2 ASP   172      31.181 114.266  28.094  1.00  0.00
ATOM   1342  N   ASP   173      35.665 110.998  28.781  1.00  0.00
ATOM   1343  CA  ASP   173      36.675 110.222  28.107  1.00  0.00
ATOM   1344  C   ASP   173      37.065 109.032  28.922  1.00  0.00
ATOM   1345  O   ASP   173      36.664 108.875  30.074  1.00  0.00
ATOM   1346  CB  ASP   173      37.927 111.067  27.865  1.00  0.00
ATOM   1347  CG  ASP   173      38.633 111.444  29.152  1.00  0.00
ATOM   1348  OD1 ASP   173      38.369 110.796  30.187  1.00  0.00
ATOM   1349  OD2 ASP   173      39.451 112.388  29.127  1.00  0.00
ATOM   1350  N   SER   174      37.870 108.142  28.305  1.00  0.00
ATOM   1351  CA  SER   174      38.372 107.009  29.020  1.00  0.00
ATOM   1352  C   SER   174      39.708 107.435  29.526  1.00  0.00
ATOM   1353  O   SER   174      40.638 107.683  28.762  1.00  0.00
ATOM   1354  CB  SER   174      38.491 105.799  28.091  1.00  0.00
ATOM   1355  OG  SER   174      39.100 104.705  28.754  1.00  0.00
ATOM   1356  N   HIS   175      39.839 107.490  30.860  1.00  0.00
ATOM   1357  CA  HIS   175      41.039 107.964  31.476  1.00  0.00
ATOM   1358  C   HIS   175      42.126 107.053  31.035  1.00  0.00
ATOM   1359  O   HIS   175      41.883 105.872  30.793  1.00  0.00
ATOM   1360  CB  HIS   175      40.905 107.939  33.000  1.00  0.00
ATOM   1361  CG  HIS   175      40.832 106.560  33.578  1.00  0.00
ATOM   1362  ND1 HIS   175      41.954 105.809  33.853  1.00  0.00
ATOM   1363  CD2 HIS   175      39.763 105.662  33.990  1.00  0.00
ATOM   1364  CE1 HIS   175      41.573 104.623  34.361  1.00  0.00
ATOM   1365  NE2 HIS   175      40.260 104.528  34.446  1.00  0.00
ATOM   1366  N   MET   176      43.359 107.582  30.896  1.00  0.00
ATOM   1367  CA  MET   176      44.420 106.746  30.418  1.00  0.00
ATOM   1368  C   MET   176      44.545 105.597  31.348  1.00  0.00
ATOM   1369  O   MET   176      44.063 105.634  32.480  1.00  0.00
ATOM   1370  CB  MET   176      45.737 107.524  30.374  1.00  0.00
ATOM   1371  CG  MET   176      45.775 108.621  29.323  1.00  0.00
ATOM   1372  SD  MET   176      47.317 109.556  29.348  1.00  0.00
ATOM   1373  CE  MET   176      48.432 108.390  28.571  1.00  0.00
ATOM   1374  N   PRO   177      45.050 104.513  30.842  1.00  0.00
ATOM   1375  CA  PRO   177      45.340 103.493  31.803  1.00  0.00
ATOM   1376  C   PRO   177      46.759 103.698  32.246  1.00  0.00
ATOM   1377  O   PRO   177      47.548 104.213  31.456  1.00  0.00
ATOM   1378  CB  PRO   177      45.133 102.188  31.032  1.00  0.00
ATOM   1379  CG  PRO   177      45.530 102.515  29.631  1.00  0.00
ATOM   1380  CD  PRO   177      45.088 103.932  29.392  1.00  0.00
ATOM   1381  N   GLY   178      47.121 103.345  33.499  1.00  0.00
ATOM   1382  CA  GLY   178      48.481 103.568  33.913  1.00  0.00
ATOM   1383  C   GLY   178      48.850 102.585  34.985  1.00  0.00
ATOM   1384  O   GLY   178      48.521 102.777  36.148  1.00  0.00
ATOM   1385  N   SER   179      49.735 101.626  34.655  1.00  0.00
ATOM   1386  CA  SER   179      49.968 100.448  35.458  1.00  0.00
ATOM   1387  C   SER   179      50.173 100.708  36.913  1.00  0.00
ATOM   1388  O   SER   179      50.730 101.719  37.343  1.00  0.00
ATOM   1389  CB  SER   179      51.221  99.712  34.979  1.00  0.00
ATOM   1390  OG  SER   179      52.384 100.491  35.196  1.00  0.00
ATOM   1391  N   CYS   180      49.672  99.736  37.708  1.00  0.00
ATOM   1392  CA  CYS   180      49.740  99.752  39.135  1.00  0.00
ATOM   1393  C   CYS   180      50.679  98.670  39.566  1.00  0.00
ATOM   1394  O   CYS   180      50.698  97.572  39.018  1.00  0.00
ATOM   1395  CB  CYS   180      48.357  99.505  39.740  1.00  0.00
ATOM   1396  SG  CYS   180      47.128 100.767  39.333  1.00  0.00
ATOM   1397  N   ASN   181      51.492  98.976  40.589  1.00  0.00
ATOM   1398  CA  ASN   181      52.520  98.118  41.095  1.00  0.00
ATOM   1399  C   ASN   181      51.966  96.984  41.903  1.00  0.00
ATOM   1400  O   ASN   181      52.587  95.930  42.009  1.00  0.00
ATOM   1401  CB  ASN   181      53.476  98.901  41.997  1.00  0.00
ATOM   1402  CG  ASN   181      54.372  99.843  41.216  1.00  0.00
ATOM   1403  OD1 ASN   181      54.571  99.673  40.013  1.00  0.00
ATOM   1404  ND2 ASN   181      54.917 100.842  41.901  1.00  0.00
ATOM   1405  N   ILE   182      50.763  97.139  42.469  1.00  0.00
ATOM   1406  CA  ILE   182      50.318  96.172  43.425  1.00  0.00
ATOM   1407  C   ILE   182      49.323  95.216  42.857  1.00  0.00
ATOM   1408  O   ILE   182      48.470  95.547  42.039  1.00  0.00
ATOM   1409  CB  ILE   182      49.645  96.844  44.636  1.00  0.00
ATOM   1410  CG1 ILE   182      50.646  97.734  45.376  1.00  0.00
ATOM   1411  CG2 ILE   182      49.124  95.795  45.606  1.00  0.00
ATOM   1412  CD1 ILE   182      50.012  98.631  46.417  1.00  0.00
ATOM   1413  N   HIS   183      49.508  93.943  43.248  1.00  0.00
ATOM   1414  CA  HIS   183      48.622  92.883  42.906  1.00  0.00
ATOM   1415  C   HIS   183      47.580  92.990  43.971  1.00  0.00
ATOM   1416  O   HIS   183      47.385  92.084  44.777  1.00  0.00
ATOM   1417  CB  HIS   183      49.356  91.541  42.934  1.00  0.00
ATOM   1418  CG  HIS   183      50.472  91.442  41.941  1.00  0.00
ATOM   1419  ND1 HIS   183      50.255  91.355  40.583  1.00  0.00
ATOM   1420  CD2 HIS   183      51.926  91.408  42.013  1.00  0.00
ATOM   1421  CE1 HIS   183      51.442  91.279  39.954  1.00  0.00
ATOM   1422  NE2 HIS   183      52.448  91.310  40.806  1.00  0.00
ATOM   1423  N   LYS   184      46.818  94.100  43.906  1.00  0.00
ATOM   1424  CA  LYS   184      46.016  94.577  44.987  1.00  0.00
ATOM   1425  C   LYS   184      45.110  93.592  45.630  1.00  0.00
ATOM   1426  O   LYS   184      44.570  92.649  45.056  1.00  0.00
ATOM   1427  CB  LYS   184      45.104  95.712  44.517  1.00  0.00
ATOM   1428  CG  LYS   184      45.846  96.961  44.071  1.00  0.00
ATOM   1429  CD  LYS   184      46.470  97.685  45.253  1.00  0.00
ATOM   1430  CE  LYS   184      47.163  98.965  44.814  1.00  0.00
ATOM   1431  NZ  LYS   184      47.760  99.696  45.965  1.00  0.00
ATOM   1432  N   PRO   185      45.036  93.836  46.910  1.00  0.00
ATOM   1433  CA  PRO   185      44.149  93.081  47.729  1.00  0.00
ATOM   1434  C   PRO   185      42.785  93.572  47.406  1.00  0.00
ATOM   1435  O   PRO   185      42.646  94.758  47.112  1.00  0.00
ATOM   1436  CB  PRO   185      44.596  93.405  49.156  1.00  0.00
ATOM   1437  CG  PRO   185      46.000  93.888  49.007  1.00  0.00
ATOM   1438  CD  PRO   185      46.052  94.618  47.693  1.00  0.00
ATOM   1439  N   ILE   186      41.767  92.697  47.455  1.00  0.00
ATOM   1440  CA  ILE   186      40.449  93.159  47.145  1.00  0.00
ATOM   1441  C   ILE   186      40.140  94.191  48.178  1.00  0.00
ATOM   1442  O   ILE   186      39.497  95.196  47.890  1.00  0.00
ATOM   1443  CB  ILE   186      39.422  92.013  47.200  1.00  0.00
ATOM   1444  CG1 ILE   186      39.676  91.015  46.068  1.00  0.00
ATOM   1445  CG2 ILE   186      38.009  92.557  47.055  1.00  0.00
ATOM   1446  CD1 ILE   186      38.889  89.729  46.200  1.00  0.00
ATOM   1447  N   THR   187      40.611  93.938  49.415  1.00  0.00
ATOM   1448  CA  THR   187      40.579  94.857  50.523  1.00  0.00
ATOM   1449  C   THR   187      39.241  95.442  50.836  1.00  0.00
ATOM   1450  O   THR   187      39.082  96.661  50.847  1.00  0.00
ATOM   1451  CB  THR   187      41.501  96.066  50.280  1.00  0.00
ATOM   1452  OG1 THR   187      42.800  95.609  49.885  1.00  0.00
ATOM   1453  CG2 THR   187      41.635  96.897  51.547  1.00  0.00
ATOM   1454  N   ASN   188      38.247  94.589  51.142  1.00  0.00
ATOM   1455  CA  ASN   188      36.954  95.091  51.502  1.00  0.00
ATOM   1456  C   ASN   188      36.907  95.279  52.986  1.00  0.00
ATOM   1457  O   ASN   188      35.916  94.937  53.632  1.00  0.00
ATOM   1458  CB  ASN   188      35.861  94.107  51.082  1.00  0.00
ATOM   1459  CG  ASN   188      35.701  94.022  49.576  1.00  0.00
ATOM   1460  OD1 ASN   188      35.979  94.982  48.858  1.00  0.00
ATOM   1461  ND2 ASN   188      35.251  92.869  49.095  1.00  0.00
ATOM   1462  N   SER   189      37.998  95.808  53.575  1.00  0.00
ATOM   1463  CA  SER   189      37.973  96.150  54.968  1.00  0.00
ATOM   1464  C   SER   189      37.075  97.312  55.029  1.00  0.00
ATOM   1465  O   SER   189      35.971  97.241  55.561  1.00  0.00
ATOM   1466  CB  SER   189      39.380  96.494  55.461  1.00  0.00
ATOM   1467  OG  SER   189      39.377  96.792  56.846  1.00  0.00
ATOM   1468  N   LYS   190      37.577  98.430  54.476  1.00  0.00
ATOM   1469  CA  LYS   190      36.680  99.473  54.159  1.00  0.00
ATOM   1470  C   LYS   190      36.299  98.958  52.826  1.00  0.00
ATOM   1471  O   LYS   190      36.923  99.217  51.799  1.00  0.00
ATOM   1472  CB  LYS   190      37.404 100.821  54.157  1.00  0.00
ATOM   1473  CG  LYS   190      37.927 101.246  55.519  1.00  0.00
ATOM   1474  CD  LYS   190      38.683 102.563  55.434  1.00  0.00
ATOM   1475  CE  LYS   190      39.191 102.997  56.799  1.00  0.00
ATOM   1476  NZ  LYS   190      39.801 104.355  56.758  1.00  0.00
ATOM   1477  N   PRO   191      35.208  98.238  52.830  1.00  0.00
ATOM   1478  CA  PRO   191      34.672  97.540  51.685  1.00  0.00
ATOM   1479  C   PRO   191      34.225  98.556  50.683  1.00  0.00
ATOM   1480  O   PRO   191      33.711  98.174  49.633  1.00  0.00
ATOM   1481  CB  PRO   191      33.509  96.727  52.258  1.00  0.00
ATOM   1482  CG  PRO   191      33.043  97.520  53.433  1.00  0.00
ATOM   1483  CD  PRO   191      34.272  98.147  54.027  1.00  0.00
ATOM   1484  N   THR   192      34.505  99.844  50.994  1.00  0.00
ATOM   1485  CA  THR   192      34.325 101.100  50.363  1.00  0.00
ATOM   1486  C   THR   192      34.958 100.925  49.044  1.00  0.00
ATOM   1487  O   THR   192      34.709 101.713  48.135  1.00  0.00
ATOM   1488  CB  THR   192      34.995 102.234  51.161  1.00  0.00
ATOM   1489  OG1 THR   192      36.394 101.956  51.309  1.00  0.00
ATOM   1490  CG2 THR   192      34.369 102.356  52.542  1.00  0.00
ATOM   1491  N   ARG   193      35.900  99.959  48.970  1.00  0.00
ATOM   1492  CA  ARG   193      36.262  99.386  47.712  1.00  0.00
ATOM   1493  C   ARG   193      34.977  98.772  47.220  1.00  0.00
ATOM   1494  O   ARG   193      34.760  97.564  47.211  1.00  0.00
ATOM   1495  CB  ARG   193      37.361  98.338  47.897  1.00  0.00
ATOM   1496  CG  ARG   193      38.701  98.913  48.327  1.00  0.00
ATOM   1497  CD  ARG   193      39.746  97.820  48.484  1.00  0.00
ATOM   1498  NE  ARG   193      41.017  98.345  48.978  1.00  0.00
ATOM   1499  CZ  ARG   193      41.944  98.904  48.208  1.00  0.00
ATOM   1500  NH1 ARG   193      43.070  99.354  48.745  1.00  0.00
ATOM   1501  NH2 ARG   193      41.743  99.012  46.902  1.00  0.00
ATOM   1502  N   PHE   194      34.076  99.635  46.729  1.00  0.00
ATOM   1503  CA  PHE   194      32.734  99.261  46.450  1.00  0.00
ATOM   1504  C   PHE   194      32.648  98.723  45.077  1.00  0.00
ATOM   1505  O   PHE   194      33.546  98.866  44.257  1.00  0.00
ATOM   1506  CB  PHE   194      31.805 100.471  46.569  1.00  0.00
ATOM   1507  CG  PHE   194      31.628 100.963  47.977  1.00  0.00
ATOM   1508  CD1 PHE   194      32.365 102.035  48.449  1.00  0.00
ATOM   1509  CD2 PHE   194      30.724 100.354  48.830  1.00  0.00
ATOM   1510  CE1 PHE   194      32.202 102.488  49.744  1.00  0.00
ATOM   1511  CE2 PHE   194      30.560 100.807  50.125  1.00  0.00
ATOM   1512  CZ  PHE   194      31.295 101.869  50.583  1.00  0.00
ATOM   1513  N   LEU   195      31.555  98.035  44.770  1.00  0.00
ATOM   1514  CA  LEU   195      31.548  97.551  43.433  1.00  0.00
ATOM   1515  C   LEU   195      30.364  98.134  42.701  1.00  0.00
ATOM   1516  O   LEU   195      30.049  97.553  41.627  1.00  0.00
ATOM   1517  CB  LEU   195      31.445  96.025  43.416  1.00  0.00
ATOM   1518  CG  LEU   195      32.529  95.264  44.182  1.00  0.00
ATOM   1519  CD1 LEU   195      32.202  93.780  44.244  1.00  0.00
ATOM   1520  CD2 LEU   195      33.881  95.424  43.502  1.00  0.00
TER
END
