# Supplementary material for: SECRET domain of variola virus CrmB protein can be a member of poxviral type II chemokine-binding proteins family
Source: BMC Res Notes. 2010 Oct 27;3:271. doi: 10.1186/1756-0500-3-271 (PMC2987869; doi:10.1186/1756-0500-3-271)
Supplement: Additional file 1 — Output from I-TASSER web-server. This file contains the output from I-TASSER web-server including all generated models and alignments. [file 1756-0500-3-271-S1.ZIP › I-TASSER results_files/threading10.pdb]

Rank   :10 Template name:1cq3_A
REMARK :Column 1 -  30 present Atom & Residue records of query sequence.
REMARK :Column 31 - 54 present XYZ coordinates of query sequence obtained after threading alignment.
REMARK :Column 55 - 59 present residue number in Template
REMARK :Column 60 - 59 present residue name of Template
ATOM   1001  CA  THR     7      48.840  35.989  44.814   10 SER
ATOM   1002  CA  VAL     8      46.579  35.257  41.930   11 PHE
ATOM   1003  CA  SER     9      47.018  31.802  40.450   12 SER
ATOM   1004  CA  SER    10      43.915  29.664  41.106   13 SER
ATOM   1005  CA  ALA    11      46.089  27.138  42.934   14 SER
ATOM   1006  CA  ASP    12      47.228  29.807  45.425   15 SER
ATOM   1007  CA  LYS    13      44.183  32.021  45.952   16 SER
ATOM   1008  CA  CYS    14      40.422  32.288  45.508   17 CYS
ATOM   1009  CA  GLU    15      39.693  34.764  42.717   18 THR
ATOM   1010  CA  PRO    16      38.265  38.192  43.514   19 GLU
ATOM   1011  CA  VAL    17      36.846  38.240  40.001   20 GLU
ATOM   1012  CA  PRO    18      33.075  38.775  40.055   21 GLU
ATOM   1013  CA  ASN    19      30.781  36.103  38.606   22 ASN
ATOM   1014  CA  ASN    20      33.660  33.602  38.821   23 LYS
ATOM   1015  CA  THR    21      33.502  30.537  41.059   24 HIS
ATOM   1016  CA  PHE    22      35.993  27.855  42.044   25 HIS
ATOM   1017  CA  ASN    23      33.515  25.002  41.517   26 MET
ATOM   1018  CA  TYR    24      34.359  21.574  42.843   27 GLY
ATOM   1019  CA  ILE    25      32.837  18.166  43.505   28 ILE
ATOM   1020  CA  ASP    26      33.096  16.182  46.748   29 ASP
ATOM   1021  CA  VAL    27      32.153  12.510  46.971   30 VAL
ATOM   1022  CA  GLU    28      31.756  10.535  50.189   31 ILE
ATOM   1023  CA  ILE    29      31.472   6.743  50.087   32 ILE
ATOM   1024  CA  THR    30      30.688   4.416  53.006   33 LYS
ATOM   1025  CA  LEU    31      30.634   0.670  52.434   34 VAL
ATOM   1026  CA  TYR    32      29.639  -1.832  55.100   35 THR
ATOM   1027  CA  PRO    33      37.473 -11.997  54.908   41 PRO
ATOM   1028  CA  VAL    34      39.196  -9.367  57.050   42 THR
ATOM   1029  CA  ASN    35      41.082  -6.776  54.995   43 ASN
ATOM   1030  CA  ASP    36      41.842  -3.313  56.350   44 ASP
ATOM   1031  CA  THR    37      44.567  -2.504  53.832   45 LYS
ATOM   1032  CA  SER    38      43.166   0.616  52.205   46 ILE
ATOM   1033  CA  CYS    39      44.668   2.763  49.439   47 CYS
ATOM   1034  CA  THR    40      46.265  -0.268  47.784   48 GLN
ATOM   1035  CA  ARG    41      46.081   1.429  44.395   49 SER
ATOM   1036  CA  THR    42      44.483   4.272  42.477   50 VAL
ATOM   1037  CA  THR    43      44.187   4.129  38.709   51 THR
ATOM   1038  CA  THR    44      30.060  11.662  20.568   65 LYS
ATOM   1039  CA  THR    45      29.505  12.274  24.262   66 GLY
ATOM   1040  CA  GLY    46      31.867  13.880  26.756   67 ASP
ATOM   1041  CA  LEU    47      35.160  12.383  27.974   68 PRO
ATOM   1042  CA  SER    48      37.590   6.729  35.527   71 TYR
ATOM   1043  CA  GLU    49      39.094   6.021  38.943   72 TYR
ATOM   1044  CA  SER    50      39.683   2.494  40.202   73 THR
ATOM   1045  CA  ILE    51      40.332   2.529  43.972   74 VAL
ATOM   1046  CA  LEU    52      41.457  -0.828  45.369   75 VAL
ATOM   1047  CA  THR    53      41.446  -1.181  49.135   76 GLY
ATOM   1048  CA  SER    54      39.920  -2.859  52.163   77 GLY
ATOM   1049  CA  GLU    55      38.685  -5.881  50.228   78 GLY
ATOM   1050  CA  LEU    56      36.954  -3.706  47.646   79 LEU
ATOM   1051  CA  THR    57      37.618  -2.324  44.191   80 THR
ATOM   1052  CA  ILE    58      35.636   0.866  43.657   81 MET
ATOM   1053  CA  THR    59      35.239   2.063  40.104   82 ASP
ATOM   1054  CA  MET    60      34.114   5.640  39.604   83 PHE
ATOM   1055  CA  ASN    61      33.221   7.367  36.366   84 GLY
ATOM   1056  CA  HIS    62      33.099  11.152  36.221   85 PHE
ATOM   1057  CA  THR    63      31.690  12.968  33.199   86 THR
ATOM   1058  CA  ASP    64      31.329  16.732  32.966   87 LYS
ATOM   1059  CA  CYS    65      32.421  17.148  36.581   88 CYS
ATOM   1060  CA  PRO    67      35.032  19.348  38.186   89 PRO
ATOM   1061  CA  VAL    68      38.458  17.676  38.480   90 LYS
ATOM   1062  CA  PHE    69      39.248  15.197  41.217   91 ILE
ATOM   1063  CA  ARG    70      42.559  15.975  42.935   92 SER
ATOM   1064  CA  GLU    71      42.180  14.210  46.268   93 SER
ATOM   1065  CA  GLU    72      41.429  10.546  46.929   94 ILE
ATOM   1066  CA  TYR    73      41.474   9.084  50.431   95 SER
ATOM   1067  CA  PHE    74      40.324   6.078  52.434   96 GLU
ATOM   1068  CA  SER    75      40.186   4.580  55.893   97 TYR
ATOM   1069  CA  VAL    76      39.094   1.261  57.322   98 SER
ATOM   1070  CA  LEU    77      36.929   1.056  60.431   99 ASP
ATOM   1071  CA  ASN    78      35.646  -2.275  61.669  100 GLY
ATOM   1072  CA  LYS    79      33.841  -3.907  58.772  101 ASN
ATOM   1073  CA  VAL    80      33.525  -0.627  56.887  102 THR
ATOM   1074  CA  ALA    81      35.586   0.934  54.128  103 VAL
ATOM   1075  CA  THR    82      35.243   4.677  53.705  104 ASN
ATOM   1076  CA  SER    83      36.417   6.899  50.877  105 ALA
ATOM   1077  CA  GLY    84      36.363  10.501  49.744  106 ARG
ATOM   1078  CA  PHE    85      37.171  11.763  46.254  107 LEU
ATOM   1079  CA  PHE    86      37.103  15.494  45.649  108 SER
ATOM   1080  CA  THR    87      38.425  18.569  43.925  109 SER
ATOM   1081  CA  GLY    88      40.820  20.685  45.972  110 VAL
ATOM   1082  CA  GLU    89      40.125  24.264  47.052  111 SER
ATOM   1083  CA  ASN    90      45.683  27.605  48.252  113 GLY
ATOM   1084  CA  ARG    91      46.779  23.984  48.459  114 GLN
ATOM   1085  CA  TYR    92      49.096  23.707  45.470  115 GLY
ATOM   1086  CA  GLN    93      46.419  22.129  43.317  116 LYS
ATOM   1087  CA  ASN    94      44.995  24.001  40.417  117 ASP
ATOM   1088  CA  ILE    95      28.035  21.859  34.892  129 MET
ATOM   1089  CA  SER    96      25.785  21.424  37.926  130 ILE
ATOM   1090  CA  LYS    97      23.155  19.903  35.650  131 LYS
ATOM   1091  CA  VAL    98      25.471  17.867  33.395  132 ASP
ATOM   1092  CA  CYS    99      28.012  16.353  35.805  133 CYS
ATOM   1093  CA  THR   100      27.342  12.624  36.298  134 GLU
ATOM   1094  CA  LEU   101      29.127  10.038  38.427  135 MET
ATOM   1095  CA  ASN   102      28.859   6.280  38.038  136 SER
ATOM   1096  CA  PHE   103      29.939   3.772  40.662  137 ILE
ATOM   1097  CA  GLU   104      30.637   0.051  40.527  138 ASN
ATOM   1098  CA  ILE   105      31.905  -1.689  43.663  139 ILE
ATOM   1099  CA  LYS   106      33.301  -5.208  43.406  140 LYS
ATOM   1100  CA  CYS   107      35.034  -7.549  45.836  141 CYS
ATOM   1101  CA  ASN   109      38.818  -7.454  45.991  142 SER
ATOM   1102  CA  LYS   110      41.211 -10.185  47.105  143 GLU
ATOM   1103  CA  GLY   111      44.226  -7.851  46.949  144 GLU
ATOM   1104  CA  SER   112      46.609  -8.555  49.841  145 GLU
ATOM   1105  CA  SER   113      49.106  -5.892  48.769  146 LYS
ATOM   1106  CA  PHE   114      50.288  -3.364  51.389  147 ASP
ATOM   1107  CA  LYS   115      48.734   0.104  51.411  148 SER
ATOM   1108  CA  GLN   116      50.381   2.835  49.337  149 ASN
ATOM   1109  CA  LEU   117      49.685   6.058  51.222  150 ILE
ATOM   1110  CA  THR   118      50.848   9.655  51.799  151 LYS
ATOM   1111  CA  LYS   119      51.498  10.982  55.344  152 THR
ATOM   1112  CA  ALA   120      50.564  14.470  54.181  153 HIS
ATOM   1113  CA  LYS   121      47.204  15.700  55.480  154 PRO
ATOM   1114  CA  GLY   125      44.324  14.939  53.094  155 VAL
ATOM   1115  CA  MET   126      43.714  17.940  50.827  156 LEU
ATOM   1116  CA  MET   127      40.155  19.239  50.979  157 GLY
ATOM   1117  CA  SER   128      37.518  20.823  48.770  158 SER
ATOM   1118  CA  HIS   129      36.118  23.028  51.538  159 ASN
ATOM   1119  CA  SER   130      32.643  21.780  50.590  160 ILE
ATOM   1120  CA  GLU   131      30.299  20.807  53.420  161 SER
ATOM   1121  CA  THR   132      25.028  19.736  54.649  163 LYS
ATOM   1122  CA  VAL   133      21.586  19.616  53.037  164 LYS
ATOM   1123  CA  THR   134      21.304  21.941  50.042  165 VAL
ATOM   1124  CA  LEU   135      27.557  -3.527  43.708  176 VAL
ATOM   1125  CA  ALA   136      28.688  -7.102  44.364  177 ASP
ATOM   1126  CA  GLY   137      26.497  -8.338  47.233  178 THR
ATOM   1127  CA  ASP   138      29.084 -10.993  48.074  179 LYS
ATOM   1128  CA  CYS   139      31.015  -8.324  49.970  180 CYS
ATOM   1129  CA  LEU   140      28.838  -5.181  49.845  181 VAL
ATOM   1130  CA  SER   141      26.121  -5.227  52.507  182 LYS
ATOM   1131  CA  SER   142      25.461  -1.499  52.867  183 ASN
ATOM   1132  CA  VAL   143      26.427   1.358  50.567  184 LEU
ATOM   1133  CA  ASP   144      25.909   4.985  51.492  185 GLU
ATOM   1134  CA  ILE   145      26.946   7.835  49.277  186 ILE
ATOM   1135  CA  TYR   146      26.795  11.618  49.297  187 SER
ATOM   1136  CA  ILE   147      27.871  13.887  46.450  188 VAL
ATOM   1137  CA  LEU   148      28.107  17.653  46.614  189 ARG
ATOM   1138  CA  TYR   149      28.957  20.172  43.913  190 ILE
ATOM   1139  CA  SER   150      29.647  23.724  44.989  191 GLY
ATOM   1140  CA  ASN   151      31.761  26.835  45.379  192 ASP
ATOM   1141  CA  THR   152      34.979  25.867  47.180  193 MET
ATOM   1142  CA  ASN   153      35.734  29.395  48.326  194 CYS
ATOM   1143  CA  ALA   154      32.344  30.646  49.524  195 LYS
ATOM   1144  CA  GLN   155      28.965  28.917  49.402  196 GLU
ATOM   1145  CA  ASP   156      25.462  26.964  42.910  200 LEU
ATOM   1146  CA  TYR   157      25.247  24.452  45.740  201 GLU
ATOM   1147  CA  GLU   158      23.726  21.061  44.931  202 VAL
ATOM   1148  CA  THR   159      23.673  17.609  46.483  203 LYS
ATOM   1149  CA  ASP   160      22.717  14.024  45.703  204 ASP
ATOM   1150  CA  THR   161      22.888  10.893  47.803  205 GLY
ATOM   1151  CA  ILE   162      21.252   7.599  48.644  206 PHE
ATOM   1152  CA  SER   163      21.437   4.781  51.146  207 LYS
ATOM   1153  CA  TYR   164      21.513   1.068  50.331  208 TYR
ATOM   1154  CA  ARG   165      20.967  -1.176  53.347  209 VAL
ATOM   1155  CA  VAL   166      21.241  -4.940  52.891  210 ASP
ATOM   1156  CA  GLY   167      19.363  -4.710  49.576  211 GLY
ATOM   1157  CA  ASN   168      17.021  -1.771  50.196  212 SER
ATOM   1158  CA  VAL   169      17.807   1.642  48.678  213 ALA
ATOM   1159  CA  LEU   170      16.369   4.979  49.846  214 SER
ATOM   1160  CA  ASP   171      17.028   8.570  48.646  215 GLU
ATOM   1161  CA  ASP   172      22.846  16.121  56.455  219 ASP
ATOM   1162  CA  ASP   173      25.911  14.024  55.607  220 ASP
ATOM   1163  CA  SER   174      28.477  16.238  57.314  221 THR
ATOM   1164  CA  HIS   175      29.260  13.182  59.457  222 SER
ATOM   1165  CA  MET   176      28.342  10.292  57.165  223 LEU
ATOM   1166  CA  PRO   177      31.984   9.288  57.543  224 ILE
ATOM   1167  CA  GLY   178      34.666  10.603  59.875  225 ASN
ATOM   1168  CA  ILE   182      36.937  12.771  57.709  226 SER
ATOM   1169  CA  HIS   183      39.539  13.064  60.480  227 ALA
ATOM   1170  CA  LYS   184      40.380   9.409  59.804  228 LYS
ATOM   1171  CA  PRO   185      40.932   9.719  56.049  229 LEU
ATOM   1172  CA  ILE   186      44.332   8.701  54.697  230 ILE
ATOM   1173  CA  THR   187      45.529  10.047  51.359  231 ALA
ATOM   1174  CA  ASN   188      45.936   7.358  48.712  232 CYS
ATOM   1175  CA  SER   189      48.754   7.894  46.232  233 VAL
TER
