# Supplementary material for: SECRET domain of variola virus CrmB protein can be a member of poxviral type II chemokine-binding proteins family
Source: BMC Res Notes. 2010 Oct 27;3:271. doi: 10.1186/1756-0500-3-271 (PMC2987869; doi:10.1186/1756-0500-3-271)
Supplement: Additional file 1 — Output from I-TASSER web-server. This file contains the output from I-TASSER web-server including all generated models and alignments. [file 1756-0500-3-271-S1.ZIP › I-TASSER results_files/threading2.pdb]

Rank   :2 Template name:hs1cq3a
REMARK :Column 1 -  30 present Atom & Residue records of query sequence.
REMARK :Column 31 - 54 present XYZ coordinates of query sequence obtained after threading alignment.
REMARK :Column 55 - 59 present residue number in Template
REMARK :Column 60 - 59 present residue name of Template
ATOM   1001  CA  THR     7      48.840  35.989  44.814    1 SER
ATOM   1002  CA  VAL     8      46.579  35.257  41.930    2 PHE
ATOM   1003  CA  SER     9      47.018  31.802  40.450    3 SER
ATOM   1004  CA  SER    10      43.915  29.664  41.106    4 SER
ATOM   1005  CA  ALA    11      46.089  27.138  42.934    5 SER
ATOM   1006  CA  ASP    12      47.228  29.807  45.425    6 SER
ATOM   1007  CA  LYS    13      44.183  32.021  45.952    7 SER
ATOM   1008  CA  CYS    14      40.422  32.288  45.508    8 CYS
ATOM   1009  CA  GLU    15      39.693  34.764  42.717    9 THR
ATOM   1010  CA  PRO    16      38.265  38.192  43.514   10 GLU
ATOM   1011  CA  VAL    17      36.846  38.240  40.001   11 GLU
ATOM   1012  CA  PRO    18      33.075  38.775  40.055   12 GLU
ATOM   1013  CA  ASN    19      30.781  36.103  38.606   13 ASN
ATOM   1014  CA  ASN    20      33.660  33.602  38.821   14 LYS
ATOM   1015  CA  THR    21      33.502  30.537  41.059   15 HIS
ATOM   1016  CA  PHE    22      35.993  27.855  42.044   16 HIS
ATOM   1017  CA  ASN    23      33.515  25.002  41.517   17 MET
ATOM   1018  CA  TYR    24      34.359  21.574  42.843   18 GLY
ATOM   1019  CA  ILE    25      32.837  18.166  43.505   19 ILE
ATOM   1020  CA  ASP    26      33.096  16.182  46.748   20 ASP
ATOM   1021  CA  VAL    27      32.153  12.510  46.971   21 VAL
ATOM   1022  CA  GLU    28      31.756  10.535  50.189   22 ILE
ATOM   1023  CA  ILE    29      31.472   6.743  50.087   23 ILE
ATOM   1024  CA  THR    30      30.688   4.416  53.006   24 LYS
ATOM   1025  CA  LEU    31      30.634   0.670  52.434   25 VAL
ATOM   1026  CA  TYR    32      29.639  -1.832  55.100   26 THR
ATOM   1027  CA  PRO    33      37.473 -11.997  54.908   32 PRO
ATOM   1028  CA  VAL    34      39.196  -9.367  57.050   33 THR
ATOM   1029  CA  ASN    35      41.082  -6.776  54.995   34 ASN
ATOM   1030  CA  ASP    36      41.842  -3.313  56.350   35 ASP
ATOM   1031  CA  THR    37      44.567  -2.504  53.832   36 LYS
ATOM   1032  CA  SER    38      43.166   0.616  52.205   37 ILE
ATOM   1033  CA  CYS    39      44.668   2.763  49.439   38 CYS
ATOM   1034  CA  THR    40      46.265  -0.268  47.784   39 GLN
ATOM   1035  CA  ARG    41      46.081   1.429  44.395   40 SER
ATOM   1036  CA  THR    42      44.483   4.272  42.477   41 VAL
ATOM   1037  CA  THR    43      44.187   4.129  38.709   42 THR
ATOM   1038  CA  THR    44      43.012   7.112  36.687   43 GLU
ATOM   1039  CA  THR    45      42.049   6.880  33.013   44 VAL
ATOM   1040  CA  GLY    46      34.783  10.344  31.142   60 THR
ATOM   1041  CA  LEU    47      37.541  10.073  33.728   61 THR
ATOM   1042  CA  SER    48      37.590   6.729  35.527   62 TYR
ATOM   1043  CA  GLU    49      39.094   6.021  38.943   63 TYR
ATOM   1044  CA  SER    50      39.683   2.494  40.202   64 THR
ATOM   1045  CA  ILE    51      40.332   2.529  43.972   65 VAL
ATOM   1046  CA  LEU    52      41.457  -0.828  45.369   66 VAL
ATOM   1047  CA  THR    53      41.446  -1.181  49.135   67 GLY
ATOM   1048  CA  SER    54      39.920  -2.859  52.163   68 GLY
ATOM   1049  CA  GLU    55      38.685  -5.881  50.228   69 GLY
ATOM   1050  CA  LEU    56      36.954  -3.706  47.646   70 LEU
ATOM   1051  CA  THR    57      37.618  -2.324  44.191   71 THR
ATOM   1052  CA  ILE    58      35.636   0.866  43.657   72 MET
ATOM   1053  CA  THR    59      35.239   2.063  40.104   73 ASP
ATOM   1054  CA  MET    60      34.114   5.640  39.604   74 PHE
ATOM   1055  CA  ASN    61      33.221   7.367  36.366   75 GLY
ATOM   1056  CA  HIS    62      33.099  11.152  36.221   76 PHE
ATOM   1057  CA  THR    63      31.690  12.968  33.199   77 THR
ATOM   1058  CA  ASP    64      31.329  16.732  32.966   78 LYS
ATOM   1059  CA  CYS    65      32.421  17.148  36.581   79 CYS
ATOM   1060  CA  ASN    66      35.032  19.348  38.186   80 PRO
ATOM   1061  CA  PRO    67      38.458  17.676  38.480   81 LYS
ATOM   1062  CA  VAL    68      39.248  15.197  41.217   82 ILE
ATOM   1063  CA  PHE    69      42.559  15.975  42.935   83 SER
ATOM   1064  CA  ARG    70      42.180  14.210  46.268   84 SER
ATOM   1065  CA  GLU    71      41.429  10.546  46.929   85 ILE
ATOM   1066  CA  GLU    72      41.474   9.084  50.431   86 SER
ATOM   1067  CA  TYR    73      40.324   6.078  52.434   87 GLU
ATOM   1068  CA  PHE    74      40.186   4.580  55.893   88 TYR
ATOM   1069  CA  SER    75      39.094   1.261  57.322   89 SER
ATOM   1070  CA  VAL    76      36.929   1.056  60.431   90 ASP
ATOM   1071  CA  LEU    77      35.646  -2.275  61.669   91 GLY
ATOM   1072  CA  ASN    78      33.841  -3.907  58.772   92 ASN
ATOM   1073  CA  LYS    79      33.525  -0.627  56.887   93 THR
ATOM   1074  CA  VAL    80      35.586   0.934  54.128   94 VAL
ATOM   1075  CA  ALA    81      35.243   4.677  53.705   95 ASN
ATOM   1076  CA  THR    82      36.417   6.899  50.877   96 ALA
ATOM   1077  CA  SER    83      36.363  10.501  49.744   97 ARG
ATOM   1078  CA  GLY    84      37.171  11.763  46.254   98 LEU
ATOM   1079  CA  PHE    85      37.103  15.494  45.649   99 SER
ATOM   1080  CA  PHE    86      37.408  29.244  38.472  111 ALA
ATOM   1081  CA  THR    87      34.486  29.279  36.049  112 ILE
ATOM   1082  CA  GLY    88      31.654  31.690  35.275  113 THR
ATOM   1083  CA  GLU    89      28.232  31.473  36.918  114 ARG
ATOM   1084  CA  ASN    90      26.820  30.403  33.541  115 GLU
ATOM   1085  CA  ARG    91      29.208  27.467  33.151  116 GLU
ATOM   1086  CA  TYR    92      28.643  26.566  36.795  117 ALA
ATOM   1087  CA  GLN    93      24.895  26.256  36.234  118 LEU
ATOM   1088  CA  ASN    94      25.483  24.070  33.161  119 SER
ATOM   1089  CA  ILE    95      28.035  21.859  34.892  120 MET
ATOM   1090  CA  SER    96      25.785  21.424  37.926  121 ILE
ATOM   1091  CA  LYS    97      23.155  19.903  35.650  122 LYS
ATOM   1092  CA  VAL    98      25.471  17.867  33.395  123 ASP
ATOM   1093  CA  CYS    99      28.012  16.353  35.805  124 CYS
ATOM   1094  CA  THR   100      27.342  12.624  36.298  125 GLU
ATOM   1095  CA  LEU   101      29.127  10.038  38.427  126 MET
ATOM   1096  CA  ASN   102      28.859   6.280  38.038  127 SER
ATOM   1097  CA  PHE   103      29.939   3.772  40.662  128 ILE
ATOM   1098  CA  GLU   104      30.637   0.051  40.527  129 ASN
ATOM   1099  CA  ILE   105      31.905  -1.689  43.663  130 ILE
ATOM   1100  CA  LYS   106      33.301  -5.208  43.406  131 LYS
ATOM   1101  CA  CYS   107      35.034  -7.549  45.836  132 CYS
ATOM   1102  CA  ASN   108      38.818  -7.454  45.991  133 SER
ATOM   1103  CA  ASN   109      41.211 -10.185  47.105  134 GLU
ATOM   1104  CA  LYS   110      44.226  -7.851  46.949  135 GLU
ATOM   1105  CA  GLY   111      46.609  -8.555  49.841  136 GLU
ATOM   1106  CA  SER   112      49.106  -5.892  48.769  137 LYS
ATOM   1107  CA  SER   113      50.288  -3.364  51.389  138 ASP
ATOM   1108  CA  PHE   114      48.734   0.104  51.411  139 SER
ATOM   1109  CA  LYS   115      50.381   2.835  49.337  140 ASN
ATOM   1110  CA  GLN   116      49.685   6.058  51.222  141 ILE
ATOM   1111  CA  LEU   117      50.848   9.655  51.799  142 LYS
ATOM   1112  CA  THR   118      51.498  10.982  55.344  143 THR
ATOM   1113  CA  LYS   119      50.564  14.470  54.181  144 HIS
ATOM   1114  CA  ALA   120      47.204  15.700  55.480  145 PRO
ATOM   1115  CA  LYS   121      44.324  14.939  53.094  146 VAL
ATOM   1116  CA  ASN   122      43.714  17.940  50.827  147 LEU
ATOM   1117  CA  ASP   123      40.155  19.239  50.979  148 GLY
ATOM   1118  CA  ASP   124      37.518  20.823  48.770  149 SER
ATOM   1119  CA  GLY   125      36.118  23.028  51.538  150 ASN
ATOM   1120  CA  MET   126      32.643  21.780  50.590  151 ILE
ATOM   1121  CA  MET   127      30.299  20.807  53.420  152 SER
ATOM   1122  CA  SER   128      27.898  17.888  52.995  153 HIS
ATOM   1123  CA  HIS   129      25.028  19.736  54.649  154 LYS
ATOM   1124  CA  SER   130      21.586  19.616  53.037  155 LYS
ATOM   1125  CA  GLU   131      24.274   7.697  37.771  163 GLY
ATOM   1126  CA  THR   132      24.666   3.945  37.360  164 SER
ATOM   1127  CA  VAL   133      25.321   2.293  40.717  165 THR
ATOM   1128  CA  THR   134      26.268  -1.389  40.822  166 ILE
ATOM   1129  CA  LEU   135      27.557  -3.527  43.708  167 VAL
ATOM   1130  CA  ALA   136      28.688  -7.102  44.364  168 ASP
ATOM   1131  CA  GLY   137      26.497  -8.338  47.233  169 THR
ATOM   1132  CA  ASP   138      29.084 -10.993  48.074  170 LYS
ATOM   1133  CA  CYS   139      31.015  -8.324  49.970  171 CYS
ATOM   1134  CA  LEU   140      28.838  -5.181  49.845  172 VAL
ATOM   1135  CA  SER   141      26.121  -5.227  52.507  173 LYS
ATOM   1136  CA  SER   142      25.461  -1.499  52.867  174 ASN
ATOM   1137  CA  VAL   143      26.427   1.358  50.567  175 LEU
ATOM   1138  CA  ASP   144      25.909   4.985  51.492  176 GLU
ATOM   1139  CA  ILE   145      26.946   7.835  49.277  177 ILE
ATOM   1140  CA  TYR   146      26.795  11.618  49.297  178 SER
ATOM   1141  CA  ILE   147      27.871  13.887  46.450  179 VAL
ATOM   1142  CA  LEU   148      28.107  17.653  46.614  180 ARG
ATOM   1143  CA  TYR   149      28.957  20.172  43.913  181 ILE
ATOM   1144  CA  SER   150      29.647  23.724  44.989  182 GLY
ATOM   1145  CA  ASN   151      31.761  26.835  45.379  183 ASP
ATOM   1146  CA  THR   152      34.979  25.867  47.180  184 MET
ATOM   1147  CA  ASN   153      35.734  29.395  48.326  185 CYS
ATOM   1148  CA  ALA   154      32.344  30.646  49.524  186 LYS
ATOM   1149  CA  GLN   155      28.965  28.917  49.402  187 GLU
ATOM   1150  CA  THR   159      26.850  30.479  46.661  188 SER
ATOM   1151  CA  ASP   160      23.337  29.098  47.164  189 SER
ATOM   1152  CA  THR   161      22.223  28.884  43.515  190 GLU
ATOM   1153  CA  ILE   162      25.462  26.964  42.910  191 LEU
ATOM   1154  CA  SER   163      25.247  24.452  45.740  192 GLU
ATOM   1155  CA  TYR   164      23.726  21.061  44.931  193 VAL
ATOM   1156  CA  ARG   165      23.673  17.609  46.483  194 LYS
ATOM   1157  CA  VAL   166      22.717  14.024  45.703  195 ASP
ATOM   1158  CA  GLY   167      22.888  10.893  47.803  196 GLY
ATOM   1159  CA  ASN   168      21.252   7.599  48.644  197 PHE
ATOM   1160  CA  VAL   169      21.437   4.781  51.146  198 LYS
ATOM   1161  CA  LEU   170      21.513   1.068  50.331  199 TYR
ATOM   1162  CA  ASP   171      20.967  -1.176  53.347  200 VAL
ATOM   1163  CA  ASP   172      21.241  -4.940  52.891  201 ASP
ATOM   1164  CA  ASP   173      19.363  -4.710  49.576  202 GLY
ATOM   1165  CA  SER   174      17.021  -1.771  50.196  203 SER
ATOM   1166  CA  HIS   175      17.807   1.642  48.678  204 ALA
ATOM   1167  CA  MET   176      16.369   4.979  49.846  205 SER
ATOM   1168  CA  PRO   177      17.028   8.570  48.646  206 GLU
ATOM   1169  CA  GLY   178      15.943  10.729  51.540  207 ASP
ATOM   1170  CA  SER   179      17.922  13.979  51.593  208 ALA
ATOM   1171  CA  CYS   180      20.074  14.260  54.691  209 ALA
ATOM   1172  CA  ASN   181      22.846  16.121  56.455  210 ASP
ATOM   1173  CA  ILE   182      25.911  14.024  55.607  211 ASP
ATOM   1174  CA  HIS   183      28.477  16.238  57.314  212 THR
ATOM   1175  CA  LYS   184      29.260  13.182  59.457  213 SER
ATOM   1176  CA  PRO   185      28.342  10.292  57.165  214 LEU
ATOM   1177  CA  ILE   186      31.984   9.288  57.543  215 ILE
ATOM   1178  CA  THR   187      34.666  10.603  59.875  216 ASN
ATOM   1179  CA  ASN   188      36.937  12.771  57.709  217 SER
ATOM   1180  CA  SER   189      39.539  13.064  60.480  218 ALA
ATOM   1181  CA  LYS   190      40.380   9.409  59.804  219 LYS
ATOM   1182  CA  PRO   191      40.932   9.719  56.049  220 LEU
ATOM   1183  CA  THR   192      44.332   8.701  54.697  221 ILE
ATOM   1184  CA  ARG   193      45.529  10.047  51.359  222 ALA
ATOM   1185  CA  PHE   194      45.936   7.358  48.712  223 CYS
ATOM   1186  CA  LEU   195      48.754   7.894  46.232  224 VAL
TER
