# Supplementary material for: SECRET domain of variola virus CrmB protein can be a member of poxviral type II chemokine-binding proteins family
Source: BMC Res Notes. 2010 Oct 27;3:271. doi: 10.1186/1756-0500-3-271 (PMC2987869; doi:10.1186/1756-0500-3-271)
Supplement: Additional file 1 — Output from I-TASSER web-server. This file contains the output from I-TASSER web-server including all generated models and alignments. [file 1756-0500-3-271-S1.ZIP › I-TASSER results_files/threading3.pdb]

Rank   :3 Template name:1nt0a
REMARK :Column 1 -  30 present Atom & Residue records of query sequence.
REMARK :Column 31 - 54 present XYZ coordinates of query sequence obtained after threading alignment.
REMARK :Column 55 - 59 present residue number in Template
REMARK :Column 60 - 59 present residue name of Template
ATOM   2001  CA  PHE     1       2.301  60.133  -5.758    1 GLU
ATOM   2002  CA  GLY     2      -0.495  59.308  -3.228    2 PRO
ATOM   2003  CA  THR     3       0.049  56.534  -0.693    3 VAL
ATOM   2004  CA  TYR     4      -9.227  36.159   1.610   12 PHE
ATOM   2005  CA  SER     5     -12.232  35.956   2.036   13 PRO
ATOM   2006  CA  HIS     6     -11.808  32.186   2.104   14 GLU
ATOM   2007  CA  THR     7     -10.436  30.501   5.245   15 LYS
ATOM   2008  CA  VAL     8      -6.641  30.801   5.556   16 TYR
ATOM   2009  CA  SER     9      -4.373  27.760   5.859   17 GLY
ATOM   2010  CA  SER    10      -1.071  27.505   7.759   18 ASN
ATOM   2011  CA  ALA    11       1.644  26.986   5.134   19 HIS
ATOM   2012  CA  ASP    12       1.879  30.642   4.084   20 GLN
ATOM   2013  CA  LYS    13       3.137  33.500   6.240   21 ASP
ATOM   2014  CA  CYS    14       3.001  37.158   5.205   22 ARG
ATOM   2015  CA  GLU    15       4.468  40.620   5.563   23 SER
ATOM   2016  CA  PRO    16       6.240  46.904   4.332   25 THR
ATOM   2017  CA  VAL    17       4.476  50.238   3.934   26 LEU
ATOM   2018  CA  PRO    18       6.322  53.490   3.385   27 THR
ATOM   2019  CA  ASN    19       4.984  57.042   3.436   28 ALA
ATOM   2020  CA  ASN    20       7.087  60.022   2.384   29 PRO
ATOM   2021  CA  THR    21       9.080  61.983   4.997   30 PRO
ATOM   2022  CA  PHE    22       6.658  64.099   6.991   31 GLY
ATOM   2023  CA  ASN    23       3.919  61.499   6.861   32 PHE
ATOM   2024  CA  TYR    24       2.757  58.526   8.860   33 ARG
ATOM   2025  CA  ILE    25       0.464  55.674   7.834   34 LEU
ATOM   2026  CA  ASP    26      -2.893  54.900   9.331   35 ARG
ATOM   2027  CA  VAL    27      -4.425  51.461   8.978   36 LEU
ATOM   2028  CA  GLU    28      -7.743  49.959  10.082   37 TYR
ATOM   2029  CA  ILE    29      -9.514  46.632   9.552   38 PHE
ATOM   2030  CA  THR    30     -12.819  46.144   7.704   39 THR
ATOM   2031  CA  LEU    31     -12.822  42.409   8.370   40 HIS
ATOM   2032  CA  TYR    32     -10.902  40.610  11.097   41 PHE
ATOM   2033  CA  PRO    33     -11.427  37.016  12.167   42 ASN
ATOM   2034  CA  VAL    34      -8.469  35.010  13.502   43 LEU
ATOM   2035  CA  ASN    35      -8.305  32.119  15.924   44 GLU
ATOM   2036  CA  ASP    36      -7.722  33.121  19.541   45 LEU
ATOM   2037  CA  THR    37      -4.681  31.834  21.461   46 SER
ATOM   2041  CA  ARG    41      -2.975  33.046  24.638   47 TYR
ATOM   2042  CA  THR    42      -0.923  36.115  23.782   48 ARG
ATOM   2043  CA  THR    43      -1.829  35.454  20.153   49 CYS
ATOM   2044  CA  THR    44       1.073  33.021  19.772   50 GLU
ATOM   2045  CA  THR    45      -0.529  30.771  17.152   51 TYR
ATOM   2046  CA  GLY    46      -2.276  33.154  14.764   52 ASP
ATOM   2047  CA  LEU    47      -1.715  36.879  14.556   53 PHE
ATOM   2048  CA  SER    48      -1.347  40.147  12.723   54 VAL
ATOM   2049  CA  GLU    49       1.557  42.186  14.071   55 LYS
ATOM   2050  CA  SER    50       2.082  45.866  13.395   56 LEU
ATOM   2051  CA  ILE    51       5.590  47.287  13.721   57 THR
ATOM   2052  CA  LEU    52       7.510  50.503  13.042   58 SER
ATOM   2053  CA  THR    53      11.229  49.998  12.961   59 GLY
ATOM   2054  CA  SER    54      11.804  47.840  16.013   60 THR
ATOM   2055  CA  GLU    55       8.779  49.128  17.889   61 LYS
ATOM   2056  CA  LEU    56       5.892  46.710  18.209   62 VAL
ATOM   2057  CA  THR    57       2.754  48.799  17.864   63 LEU
ATOM   2058  CA  ILE    58       0.379  45.849  18.175   64 ALA
ATOM   2059  CA  THR    59      -0.186  42.095  18.041   65 THR
ATOM   2060  CA  MET    60      -3.664  41.064  16.906   66 LEU
ATOM   2061  CA  ASN    61      -5.880  37.997  16.934   67 CYS
ATOM   2062  CA  HIS    62      -9.263  36.638  17.875   68 GLY
ATOM   2063  CA  THR    63     -12.651  38.138  17.132   69 GLN
ATOM   2064  CA  ASP    64     -13.294  40.259  20.204   70 GLU
ATOM   2065  CA  CYS    65     -10.606  41.778  22.421   71 SER
ATOM   2066  CA  ASN    66     -10.111  40.075  25.765   72 THR
ATOM   2067  CA  PRO    67      -7.975  40.398  28.885   73 ASP
ATOM   2068  CA  VAL    68      -4.705  39.304  27.309   74 THR
ATOM   2069  CA  PHE    69      -5.452  39.190  23.565   75 GLU
ATOM   2070  CA  ARG    70      -6.355  42.183  21.401   76 ARG
ATOM   2071  CA  GLU    71     -12.855  49.449  14.585   80 ASN
ATOM   2072  CA  GLU    72      -9.624  50.936  15.957   81 ASP
ATOM   2073  CA  TYR    73      -7.200  52.891  13.803   82 THR
ATOM   2074  CA  PHE    74      -3.498  52.194  14.022   83 PHE
ATOM   2075  CA  SER    75      -0.837  54.749  13.270   84 TYR
ATOM   2076  CA  VAL    76       2.746  54.112  12.427   85 SER
ATOM   2077  CA  LEU    77       5.627  55.775  14.291   86 LEU
ATOM   2078  CA  ASN    78       7.681  57.346  11.533   87 GLY
ATOM   2079  CA  LYS    79       6.997  57.057   7.786   88 PRO
ATOM   2080  CA  VAL    80       7.180  53.289   8.004   89 SER
ATOM   2081  CA  ALA    81       4.861  50.433   8.925   90 LEU
ATOM   2082  CA  THR    82       5.270  46.694   8.711   91 LYS
ATOM   2083  CA  SER    83       2.383  44.287   8.849   92 VAL
ATOM   2084  CA  GLY    84       2.976  40.632   9.511   93 THR
ATOM   2085  CA  PHE    85       0.570  37.726   9.245   94 PHE
ATOM   2086  CA  PHE    86       1.327  34.337  10.779   95 HIS
ATOM   2087  CA  THR    87      -0.498  31.049  11.224   96 SER
ATOM   2088  CA  GLY    88       0.422  27.717  12.803   97 ASP
ATOM   2089  CA  GLU    89      -1.140  24.273  12.315   98 TYR
ATOM   2094  CA  ASN    94     -12.527  27.684  10.106   99 PRO
ATOM   2095  CA  ILE    95     -11.489  31.356  10.288  100 PHE
ATOM   2096  CA  SER    96     -11.831  33.867   7.477  101 THR
ATOM   2097  CA  LYS    97      -8.754  36.022   8.081  102 GLY
ATOM   2098  CA  VAL    98      -8.658  39.761   7.517  103 PHE
ATOM   2099  CA  CYS    99      -8.953  42.807   5.288  104 GLU
ATOM   2100  CA  THR   100      -7.174  46.040   6.156  105 ALA
ATOM   2101  CA  LEU   101      -6.661  49.412   4.544  106 PHE
ATOM   2102  CA  ASN   102      -3.891  51.945   4.923  107 TYR
ATOM   2103  CA  PHE   103      -3.312  55.520   3.837  108 ALA
ATOM   2104  CA  GLU   104      -0.524  58.076   4.206  109 ALA
ATOM   2105  CA  ILE   105      -1.571  60.912   6.532  110 GLU
ATOM   2106  CA  LYS   106       0.140  64.193   7.499  111 ASP
ATOM   2107  CA  CYS   107       2.294  64.494  10.598  112 VAL
ATOM   2108  CA  ASN   108       1.647  67.506  12.838  113 ASP
ATOM   2109  CA  ASN   109       5.298  68.453  13.108  114 GLU
ATOM   2110  CA  LYS   110       4.577  71.078  15.736  115 CYS
ATOM   2111  CA  GLY   111       3.775  68.393  18.316  116 ARG
ATOM   2112  CA  SER   112      11.023  72.693  16.970  117 PRO
ATOM   2113  CA  SER   113      11.022  76.458  16.561  118 CYS
ATOM   2114  CA  PHE   114      12.193  79.386  18.654  119 ASP
ATOM   2115  CA  LYS   115       8.940  81.368  18.385  120 HIS
ATOM   2116  CA  GLN   116       6.313  80.232  15.878  121 TYR
ATOM   2117  CA  LEU   117       6.034  76.717  14.449  122 CYS
ATOM   2118  CA  THR   118       4.045  76.488  11.190  123 HIS
ATOM   2119  CA  LYS   119       1.981  72.130   6.480  124 TYR
ATOM   2120  CA  ALA   120       1.761  68.951   4.410  125 LEU
ATOM   2121  CA  LYS   121       5.074  67.135   4.443  126 GLY
ATOM   2122  CA  ASN   122       7.071  69.536   6.544  127 GLY
ATOM   2123  CA  ASP   123       7.160  72.752   8.529  128 TYR
ATOM   2124  CA  ASP   124       8.970  76.024   9.000  129 TYR
ATOM   2125  CA  GLY   125      13.479  88.027  30.783  168 GLN
ATOM   2126  CA  MET   126      15.609  85.543  28.801  169 PRO
ATOM   2127  CA  MET   127      17.333  87.315  25.933  170 TYR
ATOM   2128  CA  SER   128      17.273  86.387  22.213  171 PRO
ATOM   2129  CA  HIS   129      19.485  83.541  21.038  172 LYS
ATOM   2130  CA  SER   130      22.121  83.877  18.308  173 LEU
ATOM   2131  CA  GLU   131      21.735  87.655  18.478  174 SER
ATOM   2132  CA  THR   132      24.418  90.347  18.464  175 SER
ATOM   2133  CA  VAL   133      23.388  93.680  19.928  176 CYS
ATOM   2134  CA  THR   134      25.221  96.985  19.614  177 ALA
ATOM   2135  CA  LEU   135      24.185  99.883  21.838  178 TYR
ATOM   2136  CA  ALA   136      25.362 103.489  21.499  179 ASN
ATOM   2137  CA  GLY   137      25.540 106.505  23.801  180 ILE
ATOM   2138  CA  ASP   138      26.608 109.757  22.145  181 ARG
ATOM   2139  CA  CYS   139      27.040 112.981  24.117  182 LEU
ATOM   2140  CA  LEU   140      28.549 116.440  23.613  183 GLU
ATOM   2141  CA  SER   141      32.342 116.594  23.142  184 GLU
ATOM   2142  CA  SER   142      32.886 117.871  26.683  185 GLY
ATOM   2143  CA  VAL   143      30.984 115.464  28.937  186 PHE
ATOM   2144  CA  ASP   144      32.356 112.133  30.194  187 SER
ATOM   2145  CA  ILE   145      30.116 109.114  30.834  188 ILE
ATOM   2146  CA  TYR   146      30.119 106.553  33.657  189 THR
ATOM   2147  CA  ILE   147      28.415 103.163  33.346  190 LEU
ATOM   2148  CA  LEU   148      27.190 100.982  36.173  191 ASP
ATOM   2149  CA  TYR   149      25.219  97.785  35.794  192 PHE
ATOM   2150  CA  SER   150      22.013  97.904  37.813  193 VAL
ATOM   2151  CA  ASN   151      19.345  95.512  39.121  194 GLU
ATOM   2152  CA  THR   152      20.226  92.059  37.821  195 SER
ATOM   2153  CA  ASN   153      23.056  90.648  35.789  196 PHE
ATOM   2154  CA  ALA   154      22.688  87.180  34.362  197 ASP
ATOM   2155  CA  GLN   155      24.734  85.926  31.428  198 VAL
ATOM   2156  CA  ASP   156      25.614  82.401  30.303  199 GLU
ATOM   2157  CA  TYR   157      29.143  81.586  31.460  200 MET
ATOM   2158  CA  GLU   158      31.722  78.793  31.552  201 HIS
ATOM   2159  CA  THR   159      32.638  84.752  27.248  202 CYS
ATOM   2160  CA  ASP   160      27.379  85.108  25.497  203 ASP
ATOM   2161  CA  THR   161      29.838  87.999  26.009  204 SER
ATOM   2162  CA  ILE   162      29.150  91.625  26.932  205 LEU
ATOM   2163  CA  SER   163      31.934  94.004  25.842  206 LYS
ATOM   2164  CA  TYR   164      32.147  97.741  26.446  207 ILE
ATOM   2165  CA  ARG   165      38.512  97.547  26.304  213 GLU
ATOM   2166  CA  VAL   166      36.267  96.247  29.087  214 TYR
ATOM   2167  CA  GLY   167      35.127  92.671  29.643  215 GLY
ATOM   2168  CA  ASN   168      34.278  90.068  28.523  216 PRO
ATOM   2169  CA  VAL   169      31.462  90.311  31.061  217 PHE
ATOM   2170  CA  LEU   170      29.430  87.246  32.050  218 CYS
ATOM   2171  CA  ASP   171      28.279  85.653  35.281  219 GLY
ATOM   2172  CA  ASP   172      25.583  86.267  37.857  220 LYS
ATOM   2173  CA  ASP   173      26.530  89.502  39.683  221 THR
ATOM   2174  CA  SER   174      26.676  93.177  38.831  222 LEU
ATOM   2175  CA  HIS   175      30.159  93.897  37.452  223 PRO
ATOM   2176  CA  MET   176      32.092  96.827  38.943  224 PRO
ATOM   2177  CA  PRO   177      31.023 100.316  37.893  225 ARG
ATOM   2178  CA  GLY   178      33.011 101.857  35.034  226 ILE
ATOM   2179  CA  SER   179      34.195 105.421  34.569  227 GLU
ATOM   2180  CA  CYS   180      34.971 106.024  30.905  228 THR
ATOM   2181  CA  ASN   181      36.885 108.827  29.241  229 ASP
ATOM   2182  CA  ILE   182      34.938 109.563  26.056  230 SER
ATOM   2183  CA  HIS   183      31.559 111.176  25.534  231 ASN
ATOM   2184  CA  LYS   184      30.874 108.388  23.058  232 LYS
ATOM   2185  CA  PRO   185      30.693 104.711  24.074  233 VAL
ATOM   2186  CA  ILE   186      29.510 101.537  22.300  234 THR
ATOM   2187  CA  THR   187      24.512  85.546  22.360  239 THR
ATOM   2188  CA  ASN   188      24.143  81.815  21.694  240 ASP
ATOM   2189  CA  SER   189      21.430  79.211  22.336  241 GLU
ATOM   2190  CA  LYS   190      20.941  78.892  26.116  242 SER
ATOM   2191  CA  PRO   191      17.641  80.678  26.652  243 GLY
ATOM   2192  CA  THR   192      17.074  80.960  30.396  244 ASN
ATOM   2193  CA  ARG   193      19.327  83.916  31.257  245 HIS
ATOM   2194  CA  PHE   194      17.824  87.210  32.419  246 THR
ATOM   2195  CA  LEU   195      31.461 117.736  32.817  256 ALA
TER
