# Supplementary material for: SECRET domain of variola virus CrmB protein can be a member of poxviral type II chemokine-binding proteins family
Source: BMC Res Notes. 2010 Oct 27;3:271. doi: 10.1186/1756-0500-3-271 (PMC2987869; doi:10.1186/1756-0500-3-271)
Supplement: Additional file 1 — Output from I-TASSER web-server. This file contains the output from I-TASSER web-server including all generated models and alignments. [file 1756-0500-3-271-S1.ZIP › I-TASSER results_files/threading4.pdb]

Rank   :4 Template name:1b12a
REMARK :Column 1 -  30 present Atom & Residue records of query sequence.
REMARK :Column 31 - 54 present XYZ coordinates of query sequence obtained after threading alignment.
REMARK :Column 55 - 59 present residue number in Template
REMARK :Column 60 - 59 present residue name of Template
ATOM   3001  CA  PHE     1      69.492  23.575  35.086    3 PHE
ATOM   3002  CA  GLY     2      70.896  21.399  32.320    4 ILE
ATOM   3003  CA  THR     3      72.441  22.951  29.197    5 TYR
ATOM   3004  CA  TYR     4      72.900  21.375  25.836    6 GLU
ATOM   3005  CA  SER     5      74.621  22.848  22.794    7 PRO
ATOM   3006  CA  HIS     6      73.108  22.418  19.338    8 PHE
ATOM   3007  CA  THR     7      74.465  22.822  15.827    9 GLN
ATOM   3008  CA  VAL     8      72.225  24.677  13.354   10 ILE
ATOM   3009  CA  SER     9      72.464  22.852   9.998   11 PRO
ATOM   3010  CA  SER    10      69.398  24.331   8.279   12 SER
ATOM   3011  CA  ALA    11      68.247  27.831   7.485   13 GLY
ATOM   3012  CA  ASP    12      64.631  27.714   8.657   14 SER
ATOM   3013  CA  LYS    13      65.268  30.091  11.559   15 MET
ATOM   3014  CA  CYS    14      67.059  32.758   9.500   16 MET
ATOM   3015  CA  GLU    15      68.022  35.521  10.024   17 PRO
ATOM   3016  CA  PRO    16      67.846  34.822  13.771   18 THR
ATOM   3017  CA  VAL    17      69.921  31.632  13.582   19 LEU
ATOM   3018  CA  PRO    18      72.134  30.950  10.596   20 LEU
ATOM   3019  CA  ASN    19      73.444  27.700   9.255   21 ILE
ATOM   3020  CA  ASN    20      76.740  27.252  11.104   22 GLY
ATOM   3021  CA  THR    21      75.597  28.878  14.362   23 ASP
ATOM   3022  CA  PHE    22      76.219  26.757  17.451   24 PHE
ATOM   3023  CA  ASN    23      73.723  27.562  20.204   25 ILE
ATOM   3024  CA  TYR    24      73.273  26.818  23.877   26 LEU
ATOM   3025  CA  ILE    25      69.928  25.460  25.003   27 VAL
ATOM   3026  CA  ASP    26      68.506  25.399  28.538   28 GLU
ATOM   3027  CA  VAL    27      62.572  17.204  39.067   44 ILE
ATOM   3028  CA  GLU    28      60.435  20.097  37.824   45 GLU
ATOM   3029  CA  ILE    29      59.649  21.126  34.250   46 THR
ATOM   3030  CA  THR    30      59.454  24.668  32.903   47 GLY
ATOM   3031  CA  LEU    31      57.404  25.730  29.880   48 HIS
ATOM   3032  CA  TYR    32      57.906  27.852  26.728   49 PRO
ATOM   3033  CA  PRO    33      56.793  31.475  26.837   50 LYS
ATOM   3034  CA  VAL    34      55.267  32.932  23.685   51 ARG
ATOM   3035  CA  ASN    35      58.035  33.820  21.235   52 GLY
ATOM   3036  CA  ASP    36      60.641  31.537  22.787   53 ASP
ATOM   3037  CA  THR    37      62.985  29.742  20.387   54 ILE
ATOM   3038  CA  SER    38      62.505  26.092  21.286   55 VAL
ATOM   3039  CA  CYS    39      64.203  22.834  20.498   56 VAL
ATOM   3040  CA  THR    40      61.807  19.893  20.315   57 PHE
ATOM   3041  CA  ARG    41      61.561  16.383  18.935   58 LYS
ATOM   3042  CA  THR    42      59.884  16.473  15.513   59 TYR
ATOM   3043  CA  THR    43      56.441  14.851  16.119   60 PRO
ATOM   3044  CA  THR    44      56.385  12.878  12.860   61 GLU
ATOM   3045  CA  THR    45      59.844  11.466  13.557   62 ASP
ATOM   3046  CA  GLY    46      60.945  12.017  17.201   63 PRO
ATOM   3047  CA  LEU    47      64.462  10.942  16.226   64 LYS
ATOM   3048  CA  SER    48      65.137  14.437  14.780   65 LEU
ATOM   3049  CA  GLU    49      65.373  17.624  16.783   66 ASP
ATOM   3050  CA  SER    50      63.853  20.730  15.260   67 TYR
ATOM   3051  CA  ILE    51      64.311  24.320  16.370   68 ILE
ATOM   3052  CA  LEU    52      61.492  26.847  15.894   69 LYS
ATOM   3053  CA  THR    53      59.739  29.716  17.607   70 ARG
ATOM   3054  CA  SER    54      56.765  28.917  19.857   71 ALA
ATOM   3055  CA  GLU    55      54.293  31.412  18.415   72 VAL
ATOM   3056  CA  LEU    56      51.187  29.634  19.677   73 GLY
ATOM   3057  CA  THR    57      43.582  30.600  18.225   78 LYS
ATOM   3058  CA  ILE    58      46.316  31.059  15.615   79 VAL
ATOM   3059  CA  THR    59      45.557  32.343  12.145   80 THR
ATOM   3060  CA  MET    60      48.068  32.741   9.341   81 TYR
ATOM   3061  CA  ASN    61      47.258  34.968   6.365   82 ASP
ATOM   3062  CA  HIS    62      49.339  33.385   3.551   83 PRO
ATOM   3063  CA  THR    63      49.031  36.511   1.418   84 VAL
ATOM   3064  CA  ASP    64      50.223  39.148   3.885   85 SER
ATOM   3065  CA  CYS    65      52.319  36.446   5.618   86 LYS
ATOM   3073  CA  TYR    73      51.167  37.727   9.012   87 GLU
ATOM   3074  CA  PHE    74      49.960  35.979  12.159   88 LEU
ATOM   3075  CA  SER    75      46.863  36.845  14.200   89 THR
ATOM   3076  CA  VAL    76      46.767  35.312  17.665   90 ILE
ATOM   3077  CA  LEU    77      43.844  35.182  20.082   91 GLN
ATOM   3078  CA  ASN    78      44.751  33.853  23.551   92 PRO
ATOM   3079  CA  LYS    79      42.281  31.592  25.343   93 GLY
ATOM   3080  CA  VAL    80      39.947  31.274  22.349   94 CYS
ATOM   3081  CA  ALA    81      39.723  27.475  22.432   95 SER
ATOM   3082  CA  THR    82      35.990  26.734  22.540   96 SER
ATOM   3083  CA  SER    83      34.777  27.806  19.106   97 GLY
ATOM   3084  CA  GLY    84      33.464  30.986  20.719   98 GLN
ATOM   3085  CA  PHE    85      33.504  34.157  18.643   99 ALA
ATOM   3086  CA  PHE    86      36.420  35.798  20.441  100 CYS
ATOM   3087  CA  THR    87      37.199  39.499  20.187  101 GLU
ATOM   3088  CA  GLY    88      40.363  39.643  22.294  102 ASN
ATOM   3089  CA  GLU    89      43.650  39.646  20.416  103 ALA
ATOM   3090  CA  ASN    90      47.327  39.511  21.283  104 LEU
ATOM   3091  CA  ARG    91      49.089  42.607  20.004  105 PRO
ATOM   3092  CA  TYR    92      50.883  41.398  16.858  106 VAL
ATOM   3093  CA  GLN    93      52.470  44.133  14.765  107 THR
ATOM   3094  CA  ASN    94      54.853  44.196  11.803  108 TYR
ATOM   3095  CA  ILE    95      57.470  46.719  10.704  109 SER
ATOM   3096  CA  SER    96      57.932  47.713   7.061  110 ASN
ATOM   3097  CA  LYS    97      59.347  45.120   4.680  111 VAL
ATOM   3098  CA  VAL    98      62.945  45.830   3.652  112 GLU
ATOM   3099  CA  CYS    99      65.472  43.924   1.546  113 PRO
ATOM   3100  CA  THR   100      67.448  41.526   3.724  114 SER
ATOM   3101  CA  LEU   101      71.163  40.702   3.518  115 ASP
ATOM   3102  CA  ASN   102      70.343  37.317   2.063  116 PHE
ATOM   3103  CA  PHE   103      69.736  35.939  -1.394  117 VAL
ATOM   3104  CA  GLU   104      68.271  32.483  -1.772  118 GLN
ATOM   3105  CA  ILE   105      69.529  30.661  -4.821  119 THR
ATOM   3106  CA  LYS   106      68.065  27.823  -6.765  120 PHE
ATOM   3107  CA  CYS   107      69.617  25.130  -8.920  121 SER
ATOM   3108  CA  ASN   108      68.178  25.189 -12.440  122 ARG
ATOM   3109  CA  ASN   109      67.529  21.497 -12.574  123 ARG
ATOM   3110  CA  LYS   110      66.475  21.003 -16.206  124 ASN
ATOM   3111  CA  GLY   111      64.347  24.148 -16.283  125 GLY
ATOM   3112  CA  SER   112      62.890  23.935 -12.803  126 GLY
ATOM   3113  CA  SER   113      64.257  25.173  -9.508  127 GLU
ATOM   3114  CA  PHE   114      65.563  23.716  -6.232  128 ALA
ATOM   3115  CA  LYS   115      66.960  25.795  -3.369  129 THR
ATOM   3116  CA  GLN   116      70.746  25.617  -3.541  130 SER
ATOM   3117  CA  LEU   117      71.423  27.744  -0.520  131 GLY
ATOM   3118  CA  THR   118      71.402  31.113   1.138  132 PHE
ATOM   3119  CA  LYS   119      74.044  33.764   0.575  133 PHE
ATOM   3120  CA  ALA   120      74.810  37.012   2.243  134 GLU
ATOM   3121  CA  LYS   121      74.985  39.465  -0.650  135 VAL
ATOM   3122  CA  ASN   122      75.658  43.196  -0.549  136 PRO
ATOM   3123  CA  ASP   123      72.353  44.963  -1.039  137 LYS
ATOM   3124  CA  ASP   124      73.554  46.735  -4.177  138 ASN
ATOM   3125  CA  GLY   125      74.490  43.445  -5.870  139 GLU
ATOM   3126  CA  MET   126      72.599  40.545  -7.394  140 THR
ATOM   3127  CA  MET   127      73.174  36.871  -7.885  141 LYS
ATOM   3128  CA  SER   128      71.851  34.961 -10.906  142 GLU
ATOM   3129  CA  HIS   129      69.145  32.365 -10.120  143 ASN
ATOM   3130  CA  SER   130      68.664  33.967  -6.754  144 GLY
ATOM   3131  CA  GLU   131      65.908  35.930  -5.084  145 ILE
ATOM   3132  CA  THR   132      66.664  38.647  -2.541  146 ARG
ATOM   3133  CA  VAL   133      64.726  37.837   0.645  147 LEU
ATOM   3134  CA  THR   134      62.608  40.389   2.415  148 SER
ATOM   3135  CA  LEU   135      62.919  41.043   6.123  149 GLU
ATOM   3136  CA  ALA   136      60.769  42.725   8.746  150 ARG
ATOM   3137  CA  GLY   137      60.212  42.617  12.480  151 LYS
ATOM   3138  CA  ASP   138      57.285  40.727  13.963  152 GLU
ATOM   3139  CA  CYS   139      56.161  41.587  17.470  153 THR
ATOM   3140  CA  LEU   140      54.246  38.873  19.288  154 LEU
ATOM   3141  CA  SER   141      52.761  40.498  22.368  155 GLY
ATOM   3142  CA  SER   142      55.950  41.990  23.811  156 ASP
ATOM   3143  CA  VAL   143      58.509  39.840  21.967  157 VAL
ATOM   3144  CA  ASP   144      60.069  41.343  18.843  158 THR
ATOM   3145  CA  ILE   145      62.098  39.298  16.382  159 HIS
ATOM   3146  CA  TYR   146      62.952  39.207  12.697  160 ARG
ATOM   3147  CA  ILE   147      61.478  37.074   9.934  161 ILE
ATOM   3148  CA  LEU   148      62.517  36.626   6.314  162 LEU
ATOM   3149  CA  TYR   149      60.060  36.109   3.468  163 THR
ATOM   3150  CA  SER   150      60.613  34.960  -0.137  164 VAL
ATOM   3151  CA  ASN   151      58.698  37.581  -2.145  165 PRO
ATOM   3152  CA  THR   152      47.752  20.384   8.442  175 TYR
ATOM   3153  CA  ASN   153      43.996  21.014   8.841  176 GLN
ATOM   3154  CA  ALA   154      42.611  20.671  12.367  177 GLN
ATOM   3155  CA  GLN   155      39.233  18.934  12.753  178 PRO
ATOM   3156  CA  ASP   156      36.521  21.597  12.876  179 GLY
ATOM   3157  CA  TYR   157      38.718  24.415  11.550  180 GLN
ATOM   3158  CA  GLU   158      39.069  26.073   8.181  181 GLN
ATOM   3159  CA  THR   159      42.488  25.949   6.538  182 LEU
ATOM   3160  CA  ASP   160      45.055  28.338   8.092  183 ALA
ATOM   3161  CA  THR   161      43.389  28.601  11.496  184 THR
ATOM   3162  CA  ILE   162      44.404  26.452  14.443  185 TRP
ATOM   3163  CA  SER   163      43.400  26.250  18.088  186 ILE
ATOM   3164  CA  TYR   164      46.354  25.081  20.140  187 VAL
ATOM   3165  CA  ARG   165      45.472  22.089  22.364  188 PRO
ATOM   3166  CA  VAL   166      46.204  22.016  26.076  189 PRO
ATOM   3167  CA  GLY   167      49.805  21.100  26.744  190 GLY
ATOM   3168  CA  ASN   168      50.723  21.558  23.079  191 GLN
ATOM   3169  CA  VAL   169      52.437  24.257  20.952  192 TYR
ATOM   3170  CA  LEU   170      52.300  25.825  17.490  193 PHE
ATOM   3171  CA  ASP   171      55.829  26.247  16.111  194 MET
ATOM   3172  CA  ASP   172      56.951  28.418  13.218  195 MET
ATOM   3173  CA  ASP   173      60.368  29.083  11.710  196 GLY
ATOM   3174  CA  SER   174      61.527  32.693  11.260  197 ASP
ATOM   3175  CA  HIS   175      62.524  32.011   7.569  198 ASN
ATOM   3176  CA  MET   176      58.804  31.841   6.934  199 ARG
ATOM   3177  CA  PRO   177      58.779  30.475   3.414  200 ASP
ATOM   3178  CA  GLY   178      61.572  27.964   4.139  201 ASN
ATOM   3179  CA  SER   179      60.142  26.291   7.228  202 SER
ATOM   3180  CA  CYS   180      58.321  22.954   7.433  203 ALA
ATOM   3181  CA  ASN   181      56.640  23.783  10.733  204 ASP
ATOM   3182  CA  ILE   182      53.274  23.504  12.541  205 SER
ATOM   3183  CA  HIS   183      51.388  24.880   9.550  206 ARG
ATOM   3184  CA  LYS   184      80.425  29.624   7.897  228 ASP
ATOM   3185  CA  PRO   185      85.157  30.985   8.620  229 GLY
ATOM   3186  CA  ILE   186      84.715  32.072  12.248  230 LEU
ATOM   3187  CA  THR   187      81.882  34.551  12.803  231 ARG
ATOM   3188  CA  ASN   188      82.721  35.821  16.291  232 LEU
ATOM   3189  CA  SER   189      80.482  38.811  15.773  233 SER
ATOM   3190  CA  LYS   190      77.518  36.405  16.106  234 ARG
ATOM   3191  CA  PRO   191      78.488  35.095  19.556  235 ILE
ATOM   3192  CA  THR   192      76.210  36.515  22.232  236 GLY
ATOM   3193  CA  ARG   193      72.464  36.786  22.617  237 GLY
ATOM   3194  CA  PHE   194      69.871  35.660  20.129  238 ILE
ATOM   3195  CA  LEU   195      67.914  38.545  18.712  239 HIS
TER
