# Supplementary material for: SECRET domain of variola virus CrmB protein can be a member of poxviral type II chemokine-binding proteins family
Source: BMC Res Notes. 2010 Oct 27;3:271. doi: 10.1186/1756-0500-3-271 (PMC2987869; doi:10.1186/1756-0500-3-271)
Supplement: Additional file 1 — Output from I-TASSER web-server. This file contains the output from I-TASSER web-server including all generated models and alignments. [file 1756-0500-3-271-S1.ZIP › I-TASSER results_files/threading8.pdb]

Rank   :8 Template name:1k32a2
REMARK :Column 1 -  30 present Atom & Residue records of query sequence.
REMARK :Column 31 - 54 present XYZ coordinates of query sequence obtained after threading alignment.
REMARK :Column 55 - 59 present residue number in Template
REMARK :Column 60 - 59 present residue name of Template
ATOM   4001  CA  PHE     1     -38.450 -56.963  -7.888    1 MET
ATOM   4002  CA  GLY     2     -35.609 -56.706 -10.448    2 PRO
ATOM   4003  CA  THR     3     -32.840 -54.101 -10.431    3 ASN
ATOM   4004  CA  TYR     4     -31.842 -51.421 -12.941    4 LEU
ATOM   4005  CA  SER     5     -28.585 -52.733 -14.457    5 LEU
ATOM   4006  CA  HIS     6     -21.463 -61.927 -13.423   26 HIS
ATOM   4007  CA  THR     7     -20.005 -65.144 -14.825   27 ASP
ATOM   4008  CA  VAL     8     -21.742 -66.307 -17.997   28 LEU
ATOM   4009  CA  SER     9     -20.396 -69.823 -17.500   29 LYS
ATOM   4010  CA  SER    10     -21.640 -70.454 -13.955   30 SER
ATOM   4011  CA  ALA    11     -24.465 -67.917 -14.025   31 GLY
ATOM   4012  CA  ASP    12     -23.305 -66.617 -10.635   32 SER
ATOM   4013  CA  LYS    13     -23.481 -62.900  -9.816   33 THR
ATOM   4014  CA  CYS    14     -21.588 -61.108  -7.072   34 ARG
ATOM   4015  CA  GLU    15     -20.951 -57.612  -5.688   35 LYS
ATOM   4016  CA  PRO    16     -17.212 -56.947  -5.852   36 ILE
ATOM   4017  CA  VAL    17     -16.996 -53.321  -4.726   37 VAL
ATOM   4018  CA  PRO    18     -19.409 -51.334  -2.603   38 SER
ATOM   4019  CA  ASN    19     -19.648 -48.371  -0.230   39 ASN
ATOM   4020  CA  ASN    20     -17.165 -46.282  -2.244   40 LEU
ATOM   4021  CA  THR    21     -19.680 -43.697  -3.322   41 GLY
ATOM   4022  CA  PHE    22     -21.553 -43.797  -6.632   42 VAL
ATOM   4023  CA  ASN    23     -19.857 -45.840  -9.356   43 ILE
ATOM   4024  CA  TYR    24     -20.866 -45.028 -12.956   44 ASN
ATOM   4025  CA  ILE    25     -18.037 -46.679 -14.916   45 ASN
ATOM   4026  CA  ASP    26     -16.723 -34.643  -7.392   67 THR
ATOM   4027  CA  VAL    27     -15.030 -37.679  -8.910   68 ALA
ATOM   4028  CA  GLU    28     -11.825 -39.707  -8.725   69 ASP
ATOM   4029  CA  ILE    29     -10.576 -43.107  -9.882   70 LEU
ATOM   4030  CA  THR    30      -9.783 -46.385  -8.076   71 TYR
ATOM   4031  CA  LEU    31      -8.265 -49.743  -8.966   72 PHE
ATOM   4032  CA  TYR    32      -9.881 -52.992  -7.886   73 TYR
ATOM   4033  CA  PRO    33      -7.757 -56.122  -7.816   74 ASN
ATOM   4034  CA  VAL    34      -9.814 -59.298  -7.839   75 GLY
ATOM   4035  CA  ASN    35      -6.726 -61.334  -7.001   76 GLU
ATOM   4036  CA  ASP    36      -6.416 -60.068  -3.416   77 ASN
ATOM   4037  CA  THR    37      -9.524 -57.917  -3.241   78 GLY
ATOM   4038  CA  SER    38      -7.416 -54.790  -2.890   79 GLU
ATOM   4039  CA  CYS    39      -9.161 -51.461  -3.486   80 ILE
ATOM   4040  CA  THR    40      -7.008 -48.361  -4.054   81 LYS
ATOM   4041  CA  ARG    41      -7.602 -44.724  -4.957   82 ARG
ATOM   4042  CA  THR    42      -5.491 -43.747  -7.977   83 ILE
ATOM   4043  CA  THR    43      -6.371 -40.070  -8.410   84 THR
ATOM   4044  CA  THR    44      -6.637 -37.253  -5.915   85 TYR
ATOM   4045  CA  THR    45      -7.895 -34.611  -8.328   86 PHE
ATOM   4046  CA  GLY    46     -11.491 -34.352  -7.122   87 SER
ATOM   4047  CA  LEU    47     -12.511 -33.683 -10.721   88 GLY
ATOM   4048  CA  SER    48     -15.699 -31.634 -11.160   89 LYS
ATOM   4049  CA  GLU    49     -18.669 -33.640 -12.411   90 SER
ATOM   4050  CA  SER    50     -22.276 -33.058 -13.555   91 THR
ATOM   4051  CA  ILE    51     -24.736 -35.632 -14.896   92 GLY
ATOM   4052  CA  LEU    52     -24.117 -34.457 -18.462   93 ARG
ATOM   4053  CA  THR    53     -20.341 -34.125 -18.069   94 ARG
ATOM   4054  CA  SER    54     -19.074 -36.876 -15.779   95 MET
ATOM   4055  CA  GLU    55     -15.410 -36.064 -16.312   96 PHE
ATOM   4056  CA  LEU    56     -12.172 -37.568 -14.977   97 THR
ATOM   4057  CA  THR    57     -12.634 -41.092 -16.233   98 ASP
ATOM   4058  CA  ILE    58     -10.932 -44.061 -17.875   99 VAL
ATOM   4059  CA  THR    59     -10.214 -43.244 -21.521  100 ALA
ATOM   4060  CA  MET    60      -8.619 -46.495 -22.648  101 GLY
ATOM   4061  CA  ASN    61      -5.546 -48.704 -22.382  102 PHE
ATOM   4062  CA  HIS    62      -2.390 -48.479 -24.448  103 ASP
ATOM   4063  CA  THR    63      -0.742 -51.490 -26.155  104 PRO
ATOM   4064  CA  ASP    64       1.442 -52.126 -23.069  105 ASP
ATOM   4065  CA  CYS    65      -1.713 -52.340 -20.963  106 GLY
ATOM   4066  CA  ASN    66      -1.227 -49.051 -19.124  107 ASN
ATOM   4067  CA  PRO    67      -0.838 -34.058 -25.634  138 ASN
ATOM   4068  CA  VAL    68      -3.493 -35.067 -28.139  139 LEU
ATOM   4069  CA  PHE    69      -5.942 -32.398 -26.989  140 GLY
ATOM   4070  CA  ARG    70      -9.314 -32.993 -25.254  141 PRO
ATOM   4071  CA  GLU    71     -10.673 -36.505 -25.677  142 ALA
ATOM   4072  CA  GLU    72     -13.094 -38.959 -24.147  143 THR
ATOM   4073  CA  TYR    73     -11.887 -42.249 -25.600  144 HIS
ATOM   4074  CA  PHE    74      -8.626 -43.520 -27.032  145 ILE
ATOM   4075  CA  SER    75      -8.276 -46.860 -28.769  146 LEU
ATOM   4076  CA  VAL    76      -5.251 -48.452 -30.394  147 PHE
ATOM   4077  CA  LEU    77      -5.284 -50.406 -33.624  148 ALA
ATOM   4078  CA  ASN    78      -2.306 -51.719 -35.561  149 ASP
ATOM   4079  CA  LYS    79      -0.169 -49.307 -33.582  150 GLY
ATOM   4080  CA  VAL    80      -2.153 -46.192 -34.462  151 ARG
ATOM   4081  CA  ALA    81      -4.170 -44.145 -31.991  152 ARG
ATOM   4082  CA  THR    82      -7.936 -43.743 -32.461  153 VAL
ATOM   4083  CA  SER    83      -9.399 -40.719 -30.725  154 ILE
ATOM   4084  CA  GLY    84     -12.972 -40.199 -29.697  155 GLY
ATOM   4085  CA  PHE    85     -13.893 -36.574 -29.074  156 ARG
ATOM   4086  CA  PHE    86     -16.996 -35.770 -26.995  157 ASN
ATOM   4087  CA  THR    87     -17.916 -39.432 -27.309  158 THR
ATOM   4088  CA  GLY    88     -19.707 -39.926 -23.959  159 PHE
ATOM   4089  CA  GLU    89     -23.469 -40.685 -23.982  160 GLU
ATOM   4090  CA  ASN    90     -25.998 -37.828 -24.266  161 LEU
ATOM   4091  CA  ARG    91     -29.172 -39.352 -22.730  162 PRO
ATOM   4092  CA  TYR    92     -30.562 -35.883 -21.953  163 HIS
ATOM   4093  CA  GLN    93     -30.536 -34.837 -25.617  164 TRP
ATOM   4094  CA  ASN    94     -31.799 -37.351 -28.146  165 LYS
ATOM   4095  CA  ILE    95     -31.139 -36.390 -31.757  166 GLY
ATOM   4096  CA  SER    96     -28.378 -33.892 -30.929  167 TYR
ATOM   4097  CA  LYS    97     -26.695 -32.562 -34.083  168 ARG
ATOM   4098  CA  VAL    98     -24.749 -29.674 -32.559  169 GLY
ATOM   4099  CA  CYS    99     -21.112 -28.773 -33.103  170 GLY
ATOM   4100  CA  THR   100     -20.077 -30.593 -29.936  171 THR
ATOM   4101  CA  LEU   101     -21.297 -33.985 -31.291  172 ARG
ATOM   4102  CA  ASN   102     -19.023 -37.014 -30.794  173 GLY
ATOM   4103  CA  PHE   103     -16.480 -37.438 -33.597  174 LYS
ATOM   4104  CA  GLU   104     -13.652 -39.895 -34.237  175 ILE
ATOM   4105  CA  ILE   105     -10.119 -39.302 -35.479  176 TRP
ATOM   4106  CA  LYS   106      -7.438 -41.832 -36.408  177 ILE
ATOM   4107  CA  CYS   107      -3.665 -41.634 -36.719  178 GLU
ATOM   4108  CA  ASN   108      -2.485 -42.235 -40.288  179 VAL
ATOM   4109  CA  ASN   109       1.175 -41.283 -40.068  180 ASN
ATOM   4110  CA  LYS   110       2.981 -41.398 -36.712  181 SER
ATOM   4111  CA  GLY   111       1.787 -38.120 -35.236  182 GLY
ATOM   4112  CA  SER   112      -0.601 -37.211 -38.080  183 ALA
ATOM   4113  CA  SER   113      -4.369 -37.533 -37.687  184 PHE
ATOM   4114  CA  PHE   114      -7.439 -37.579 -39.886  185 LYS
ATOM   4115  CA  LYS   115     -11.102 -37.188 -38.908  186 LYS
ATOM   4116  CA  GLN   116     -12.870 -40.392 -40.047  187 ILE
ATOM   4117  CA  LEU   117     -16.282 -40.322 -38.355  188 VAL
ATOM   4118  CA  THR   118     -18.181 -37.035 -38.517  189 ASP
ATOM   4119  CA  LYS   119     -21.924 -37.676 -38.893  190 MET
ATOM   4120  CA  ALA   120     -24.865 -35.306 -38.611  191 SER
ATOM   4121  CA  LYS   121     -25.720 -36.928 -35.261  192 THR
ATOM   4122  CA  ASN   122     -23.787 -37.660 -32.047  193 HIS
ATOM   4123  CA  ASP   123     -21.486 -40.680 -31.895  194 VAL
ATOM   4124  CA  ASP   124     -20.933 -42.290 -28.514  195 SER
ATOM   4125  CA  GLY   125     -19.120 -45.226 -26.902  196 SER
ATOM   4126  CA  MET   126     -16.780 -46.274 -29.700  197 PRO
ATOM   4127  CA  MET   127     -15.174 -49.737 -29.560  198 VAL
ATOM   4128  CA  SER   128     -13.002 -51.804 -31.877  199 ILE
ATOM   4129  CA  HIS   129     -13.600 -55.413 -32.884  200 VAL
ATOM   4130  CA  SER   130     -11.377 -56.865 -35.567  201 GLY
ATOM   4131  CA  GLU   131     -10.846 -53.910 -37.874  202 HIS
ATOM   4132  CA  THR   132     -14.158 -52.148 -37.364  203 ARG
ATOM   4133  CA  VAL   133     -15.098 -49.343 -35.023  204 ILE
ATOM   4134  CA  THR   134     -18.440 -49.963 -33.357  205 TYR
ATOM   4135  CA  LEU   135     -20.407 -47.135 -31.774  206 PHE
ATOM   4136  CA  ALA   136     -23.819 -45.726 -30.999  207 ILE
ATOM   4137  CA  GLY   137     -25.853 -43.015 -32.734  208 THR
ATOM   4138  CA  ASP   138     -29.448 -42.115 -33.517  209 ASP
ATOM   4139  CA  CYS   139     -29.029 -40.856 -37.068  210 ILE
ATOM   4140  CA  LEU   140     -32.044 -42.950 -38.083  211 ASP
ATOM   4141  CA  SER   141     -34.309 -41.699 -35.302  212 GLY
ATOM   4142  CA  SER   142     -33.400 -44.015 -32.431  213 PHE
ATOM   4143  CA  VAL   143     -30.199 -45.183 -30.762  214 GLY
ATOM   4144  CA  ASP   144     -28.676 -48.166 -32.548  215 GLN
ATOM   4145  CA  ILE   145     -25.307 -49.858 -32.870  216 ILE
ATOM   4146  CA  TYR   146     -23.422 -48.986 -36.078  217 TYR
ATOM   4147  CA  ILE   147     -19.883 -49.580 -37.321  218 SER
ATOM   4148  CA  LEU   148     -17.385 -48.460 -39.969  219 THR
ATOM   4149  CA  TYR   149     -13.966 -49.637 -41.120  220 ASP
ATOM   4150  CA  SER   150     -10.896 -47.879 -39.676  221 LEU
ATOM   4151  CA  ASN   151     -11.308 -45.356 -42.492  222 ASP
ATOM   4152  CA  THR   152     -14.777 -44.337 -41.357  223 GLY
ATOM   4153  CA  ASN   153     -16.245 -45.902 -44.504  224 LYS
ATOM   4154  CA  ALA   154     -18.709 -48.732 -45.171  225 ASP
ATOM   4155  CA  GLN   155     -21.246 -47.648 -42.549  226 LEU
ATOM   4156  CA  ASP   156     -34.233 -51.319 -31.128  232 PHE
ATOM   4157  CA  TYR   157     -37.516 -49.492 -30.447  233 THR
ATOM   4158  CA  GLU   158     -37.953 -49.796 -26.660  234 ASP
ATOM   4159  CA  THR   159     -34.964 -48.033 -25.037  235 TYR
ATOM   4160  CA  ASP   160     -31.733 -46.508 -26.350  236 TYR
ATOM   4161  CA  THR   161     -28.609 -48.708 -26.125  237 PRO
ATOM   4162  CA  ILE   162     -25.791 -47.285 -23.989  238 ARG
ATOM   4163  CA  SER   163     -22.220 -47.759 -22.921  239 HIS
ATOM   4164  CA  TYR   164     -20.647 -50.169 -25.445  240 LEU
ATOM   4165  CA  ARG   165     -17.581 -52.053 -24.189  241 ASN
ATOM   4166  CA  VAL   166     -15.566 -54.945 -25.592  242 THR
ATOM   4167  CA  GLY   167     -32.234 -51.595 -17.251  253 GLY
ATOM   4168  CA  ASN   168     -30.877 -54.841 -18.723  254 SER
ATOM   4169  CA  VAL   169     -27.453 -56.010 -19.866  255 ILE
ATOM   4170  CA  LEU   170     -27.054 -57.345 -23.404  256 TYR
ATOM   4171  CA  ASP   171     -24.328 -58.875 -25.569  257 ILE
ATOM   4172  CA  ASP   172     -23.829 -58.151 -29.260  258 PHE
ATOM   4173  CA  ASP   173     -21.798 -60.696 -31.247  259 ASN
ATOM   4174  CA  SER   174     -20.153 -58.911 -34.209  260 PRO
ATOM   4175  CA  HIS   175     -19.579 -62.315 -35.805  261 ASP
ATOM   4176  CA  MET   176     -23.162 -63.538 -35.837  262 THR
ATOM   4177  CA  PRO   177     -24.703 -60.086 -35.436  263 GLU
ATOM   4178  CA  GLY   178     -26.868 -61.820 -32.830  264 LYS
ATOM   4179  CA  SER   179     -28.039 -59.995 -29.694  265 ILE
ATOM   4180  CA  CYS   180     -28.593 -61.827 -26.411  266 GLU
ATOM   4181  CA  ASN   181     -30.025 -60.567 -23.154  267 LYS
ATOM   4182  CA  ILE   182     -28.104 -61.711 -20.100  268 ILE
ATOM   4183  CA  HIS   183     -30.321 -63.218 -17.407  269 GLU
ATOM   4184  CA  LYS   184     -29.187 -61.790 -14.083  270 ILE
ATOM   4185  CA  PRO   185     -32.263 -61.621 -11.863  271 GLY
ATOM   4186  CA  ILE   186     -32.989 -59.945  -8.506  272 ASP
ATOM   4187  CA  THR   187     -29.759 -58.584  -7.043  273 LEU
ATOM   4188  CA  ASN   188     -30.493 -56.181  -4.203  274 GLU
ATOM   4189  CA  SER   189     -33.430 -54.636  -2.408  275 SER
ATOM   4190  CA  LYS   190     -32.392 -52.171   0.318  276 PRO
ATOM   4191  CA  PRO   191     -34.671 -50.957   3.103  277 GLU
ATOM   4192  CA  THR   192     -37.426 -48.881   1.531  278 ASP
ATOM   4193  CA  ARG   193     -38.397 -46.868   4.621  279 ARG
ATOM   4194  CA  PHE   194     -35.727 -44.187   5.080  280 ILE
ATOM   4195  CA  LEU   195     -34.900 -41.423   7.541  281 ILE
TER
