# Supplementary material for: SECRET domain of variola virus CrmB protein can be a member of poxviral type II chemokine-binding proteins family
Source: BMC Res Notes. 2010 Oct 27;3:271. doi: 10.1186/1756-0500-3-271 (PMC2987869; doi:10.1186/1756-0500-3-271)
Supplement: Additional file 1 — Output from I-TASSER web-server. This file contains the output from I-TASSER web-server including all generated models and alignments. [file 1756-0500-3-271-S1.ZIP › SECRET-generated with Modeller.pdb]

EXPDTA    THEORETICAL MODEL, MODELLER 9v2 2010/03/19 14:03:47
REMARK   6 MODELLER OBJECTIVE FUNCTION:      1861.5654
REMARK   6 MODELLER BEST TEMPLATE % SEQ ID:  17.436
ATOM      1  N   PHE     1      62.791  24.788  56.399  1.00 18.43       1SG   2
ATOM      2  CA  PHE     1      61.514  24.909  55.659  1.00 18.43       1SG   3
ATOM      3  CB  PHE     1      60.589  23.726  55.993  1.00 18.43       1SG   4
ATOM      4  CG  PHE     1      61.302  22.489  55.567  1.00 18.43       1SG   5
ATOM      5  CD1 PHE     1      62.183  21.871  56.423  1.00 18.43       1SG   6
ATOM      6  CD2 PHE     1      61.102  21.949  54.317  1.00 18.43       1SG   7
ATOM      7  CE1 PHE     1      62.852  20.732  56.043  1.00 18.43       1SG   8
ATOM      8  CE2 PHE     1      61.770  20.809  53.932  1.00 18.43       1SG   9
ATOM      9  CZ  PHE     1      62.647  20.198  54.795  1.00 18.43       1SG  10
ATOM     10  C   PHE     1      60.843  26.170  56.085  1.00 18.43       1SG  11
ATOM     11  O   PHE     1      61.506  27.133  56.467  1.00 18.43       1SG  12
ATOM     12  N   GLY     2      59.501  26.202  56.022  1.00 32.92       1SG  13
ATOM     13  CA  GLY     2      58.830  27.385  56.465  1.00 32.92       1SG  14
ATOM     14  C   GLY     2      59.225  28.504  55.564  1.00 32.92       1SG  15
ATOM     15  O   GLY     2      59.679  29.550  56.024  1.00 32.92       1SG  16
ATOM     16  N   THR     3      59.064  28.307  54.242  1.00229.86       1SG  17
ATOM     17  CA  THR     3      59.436  29.329  53.312  1.00229.86       1SG  18
ATOM     18  CB  THR     3      59.196  28.954  51.879  1.00229.86       1SG  19
ATOM     19  OG1 THR     3      57.806  28.778  51.643  1.00229.86       1SG  20
ATOM     20  CG2 THR     3      59.953  27.648  51.584  1.00229.86       1SG  21
ATOM     21  C   THR     3      58.593  30.525  53.603  1.00229.86       1SG  22
ATOM     22  O   THR     3      57.558  30.432  54.261  1.00229.86       1SG  23
ATOM     23  N   TYR     4      59.048  31.697  53.123  1.00225.37       1SG  24
ATOM     24  CA  TYR     4      58.349  32.924  53.356  1.00225.37       1SG  25
ATOM     25  CB  TYR     4      59.124  34.172  52.896  1.00225.37       1SG  26
ATOM     26  CG  TYR     4      60.373  34.285  53.695  1.00225.37       1SG  27
ATOM     27  CD1 TYR     4      61.447  33.464  53.433  1.00225.37       1SG  28
ATOM     28  CD2 TYR     4      60.476  35.228  54.691  1.00225.37       1SG  29
ATOM     29  CE1 TYR     4      62.604  33.572  54.167  1.00225.37       1SG  30
ATOM     30  CE2 TYR     4      61.630  35.340  55.427  1.00225.37       1SG  31
ATOM     31  CZ  TYR     4      62.694  34.512  55.166  1.00225.37       1SG  32
ATOM     32  OH  TYR     4      63.878  34.629  55.924  1.00225.37       1SG  33
ATOM     33  C   TYR     4      57.113  32.897  52.527  1.00225.37       1SG  34
ATOM     34  O   TYR     4      57.146  32.532  51.353  1.00225.37       1SG  35
ATOM     35  N   SER     5      55.973  33.266  53.134  1.00176.52       1SG  36
ATOM     36  CA  SER     5      54.778  33.345  52.357  1.00176.52       1SG  37
ATOM     37  CB  SER     5      53.495  33.460  53.198  1.00176.52       1SG  38
ATOM     38  OG  SER     5      53.312  32.281  53.969  1.00176.52       1SG  39
ATOM     39  C   SER     5      54.936  34.594  51.561  1.00176.52       1SG  40
ATOM     40  O   SER     5      55.857  35.372  51.804  1.00176.52       1SG  41
ATOM     41  N   HIS     6      54.062  34.819  50.567  1.00185.13       1SG  42
ATOM     42  CA  HIS     6      54.258  35.996  49.782  1.00185.13       1SG  43
ATOM     43  ND1 HIS     6      56.389  34.753  46.861  1.00185.13       1SG  44
ATOM     44  CG  HIS     6      55.862  35.084  48.089  1.00185.13       1SG  45
ATOM     45  CB  HIS     6      54.522  35.725  48.294  1.00185.13       1SG  46
ATOM     46  NE2 HIS     6      57.893  34.148  48.384  1.00185.13       1SG  47
ATOM     47  CD2 HIS     6      56.793  34.707  49.008  1.00185.13       1SG  48
ATOM     48  CE1 HIS     6      57.606  34.198  47.096  1.00185.13       1SG  49
ATOM     49  C   HIS     6      53.065  36.873  49.913  1.00185.13       1SG  50
ATOM     50  O   HIS     6      52.352  36.822  50.913  1.00185.13       1SG  51
ATOM     51  N   THR     7      52.845  37.731  48.901  1.00208.17       1SG  52
ATOM     52  CA  THR     7      51.784  38.686  48.956  1.00208.17       1SG  53
ATOM     53  CB  THR     7      52.302  40.106  48.993  1.00208.17       1SG  54
ATOM     54  OG1 THR     7      51.224  41.026  48.904  1.00208.17       1SG  55
ATOM     55  CG2 THR     7      53.359  40.348  47.898  1.00208.17       1SG  56
ATOM     56  C   THR     7      50.854  38.493  47.796  1.00208.17       1SG  57
ATOM     57  O   THR     7      49.833  37.819  47.915  1.00208.17       1SG  58
ATOM     58  N   VAL     8      51.196  39.079  46.639  1.00 50.27       1SG  59
ATOM     59  CA  VAL     8      50.372  39.092  45.469  1.00 50.27       1SG  60
ATOM     60  CB  VAL     8      51.014  39.821  44.328  1.00 50.27       1SG  61
ATOM     61  CG1 VAL     8      50.130  39.659  43.079  1.00 50.27       1SG  62
ATOM     62  CG2 VAL     8      51.244  41.283  44.752  1.00 50.27       1SG  63
ATOM     63  C   VAL     8      50.109  37.696  45.018  1.00 50.27       1SG  64
ATOM     64  O   VAL     8      49.016  37.408  44.531  1.00 50.27       1SG  65
ATOM     65  N   SER     9      51.101  36.797  45.176  1.00 88.34       1SG  66
ATOM     66  CA  SER     9      50.981  35.457  44.677  1.00 88.34       1SG  67
ATOM     67  CB  SER     9      52.132  34.528  45.092  1.00 88.34       1SG  68
ATOM     68  OG  SER     9      53.346  34.971  44.508  1.00 88.34       1SG  69
ATOM     69  C   SER     9      49.711  34.843  45.165  1.00 88.34       1SG  70
ATOM     70  O   SER     9      49.236  35.127  46.265  1.00 88.34       1SG  71
ATOM     71  N   SER    10      49.127  33.986  44.308  1.00 35.41       1SG  72
ATOM     72  CA  SER    10      47.878  33.340  44.578  1.00 35.41       1SG  73
ATOM     73  CB  SER    10      47.383  32.464  43.414  1.00 35.41       1SG  74
ATOM     74  OG  SER    10      48.233  31.337  43.257  1.00 35.41       1SG  75
ATOM     75  C   SER    10      48.072  32.435  45.739  1.00 35.41       1SG  76
ATOM     76  O   SER    10      47.145  32.190  46.509  1.00 35.41       1SG  77
ATOM     77  N   ALA    11      49.302  31.921  45.897  1.00 38.08       1SG  78
ATOM     78  CA  ALA    11      49.560  31.005  46.962  1.00 38.08       1SG  79
ATOM     79  CB  ALA    11      51.027  30.541  47.007  1.00 38.08       1SG  80
ATOM     80  C   ALA    11      49.272  31.710  48.247  1.00 38.08       1SG  81
ATOM     81  O   ALA    11      48.661  31.137  49.148  1.00 38.08       1SG  82
ATOM     82  N   ASP    12      49.697  32.983  48.360  1.00 56.87       1SG  83
ATOM     83  CA  ASP    12      49.519  33.704  49.589  1.00 56.87       1SG  84
ATOM     84  CB  ASP    12      50.110  35.123  49.558  1.00 56.87       1SG  85
ATOM     85  CG  ASP    12      49.814  35.786  50.902  1.00 56.87       1SG  86
ATOM     86  OD1 ASP    12      49.559  35.052  51.894  1.00 56.87       1SG  87
ATOM     87  OD2 ASP    12      49.827  37.045  50.947  1.00 56.87       1SG  88
ATOM     88  C   ASP    12      48.072  33.874  49.913  1.00 56.87       1SG  89
ATOM     89  O   ASP    12      47.635  33.515  51.005  1.00 56.87       1SG  90
ATOM     90  N   LYS    13      47.270  34.416  48.980  1.00119.21       1SG  91
ATOM     91  CA  LYS    13      45.910  34.642  49.359  1.00119.21       1SG  92
ATOM     92  CB  LYS    13      45.741  35.677  50.488  1.00119.21       1SG  93
ATOM     93  CG  LYS    13      44.336  35.706  51.098  1.00119.21       1SG  94
ATOM     94  CD  LYS    13      44.246  36.524  52.390  1.00119.21       1SG  95
ATOM     95  CE  LYS    13      42.926  36.350  53.144  1.00119.21       1SG  96
ATOM     96  NZ  LYS    13      42.991  35.152  54.014  1.00119.21       1SG  97
ATOM     97  C   LYS    13      45.189  35.159  48.164  1.00119.21       1SG  98
ATOM     98  O   LYS    13      45.777  35.337  47.097  1.00119.21       1SG  99
ATOM     99  N   CYS    14      43.875  35.404  48.322  1.00 59.83       1SG 100
ATOM    100  CA  CYS    14      43.101  35.902  47.230  1.00 59.83       1SG 101
ATOM    101  CB  CYS    14      41.584  35.947  47.495  1.00 59.83       1SG 102
ATOM    102  SG  CYS    14      40.870  34.298  47.772  1.00 59.83       1SG 103
ATOM    103  C   CYS    14      43.551  37.292  46.956  1.00 59.83       1SG 104
ATOM    104  O   CYS    14      43.971  38.013  47.857  1.00 59.83       1SG 105
ATOM    105  N   GLU    15      43.489  37.717  45.684  1.00125.85       1SG 106
ATOM    106  CA  GLU    15      43.988  39.034  45.438  1.00125.85       1SG 107
ATOM    107  CB  GLU    15      45.354  39.051  44.735  1.00125.85       1SG 108
ATOM    108  CG  GLU    15      45.354  38.323  43.392  1.00125.85       1SG 109
ATOM    109  CD  GLU    15      46.757  38.411  42.808  1.00125.85       1SG 110
ATOM    110  OE1 GLU    15      47.391  39.492  42.943  1.00125.85       1SG 111
ATOM    111  OE2 GLU    15      47.213  37.397  42.215  1.00125.85       1SG 112
ATOM    112  C   GLU    15      43.042  39.775  44.579  1.00125.85       1SG 113
ATOM    113  O   GLU    15      42.176  39.206  43.918  1.00125.85       1SG 114
ATOM    114  N   PRO    16      43.158  41.067  44.661  1.00169.45       1SG 115
ATOM    115  CA  PRO    16      42.384  41.867  43.768  1.00169.45       1SG 116
ATOM    116  CD  PRO    16      43.373  41.726  45.938  1.00169.45       1SG 117
ATOM    117  CB  PRO    16      42.398  43.281  44.342  1.00169.45       1SG 118
ATOM    118  CG  PRO    16      42.584  43.045  45.853  1.00169.45       1SG 119
ATOM    119  C   PRO    16      43.006  41.721  42.423  1.00169.45       1SG 120
ATOM    120  O   PRO    16      44.142  42.149  42.234  1.00169.45       1SG 121
ATOM    121  N   VAL    17      42.276  41.147  41.459  1.00 69.86       1SG 122
ATOM    122  CA  VAL    17      42.812  40.995  40.143  1.00 69.86       1SG 123
ATOM    123  CB  VAL    17      43.667  39.772  39.965  1.00 69.86       1SG 124
ATOM    124  CG1 VAL    17      44.024  39.638  38.472  1.00 69.86       1SG 125
ATOM    125  CG2 VAL    17      44.882  39.870  40.899  1.00 69.86       1SG 126
ATOM    126  C   VAL    17      41.635  40.778  39.268  1.00 69.86       1SG 127
ATOM    127  O   VAL    17      40.619  40.238  39.702  1.00 69.86       1SG 128
ATOM    128  N   PRO    18      41.750  41.203  38.048  1.00136.18       1SG 129
ATOM    129  CA  PRO    18      40.665  40.973  37.138  1.00136.18       1SG 130
ATOM    130  CD  PRO    18      42.403  42.477  37.791  1.00136.18       1SG 131
ATOM    131  CB  PRO    18      40.856  41.968  35.995  1.00136.18       1SG 132
ATOM    132  CG  PRO    18      41.599  43.139  36.660  1.00136.18       1SG 133
ATOM    133  C   PRO    18      40.643  39.542  36.705  1.00136.18       1SG 134
ATOM    134  O   PRO    18      41.695  38.902  36.692  1.00136.18       1SG 135
ATOM    135  N   ASN    19      39.452  39.020  36.357  1.00 90.58       1SG 136
ATOM    136  CA  ASN    19      39.336  37.657  35.922  1.00 90.58       1SG 137
ATOM    137  CB  ASN    19      40.065  37.384  34.592  1.00 90.58       1SG 138
ATOM    138  CG  ASN    19      39.708  35.981  34.113  1.00 90.58       1SG 139
ATOM    139  OD1 ASN    19      40.557  35.092  34.077  1.00 90.58       1SG 140
ATOM    140  ND2 ASN    19      38.415  35.770  33.749  1.00 90.58       1SG 141
ATOM    141  C   ASN    19      39.940  36.810  36.981  1.00 90.58       1SG 142
ATOM    142  O   ASN    19      40.502  35.742  36.723  1.00 90.58       1SG 143
ATOM    143  N   ASN    20      39.832  37.282  38.233  1.00102.74       1SG 144
ATOM    144  CA  ASN    20      40.421  36.483  39.248  1.00102.74       1SG 145
ATOM    145  CB  ASN    20      41.622  37.158  39.932  1.00102.74       1SG 146
ATOM    146  CG  ASN    20      42.409  36.101  40.695  1.00102.74       1SG 147
ATOM    147  OD1 ASN    20      41.860  35.106  41.164  1.00102.74       1SG 148
ATOM    148  ND2 ASN    20      43.746  36.320  40.820  1.00102.74       1SG 149
ATOM    149  C   ASN    20      39.416  36.215  40.313  1.00102.74       1SG 150
ATOM    150  O   ASN    20      39.104  37.073  41.135  1.00102.74       1SG 151
ATOM    151  N   THR    21      38.870  34.997  40.312  1.00160.05       1SG 152
ATOM    152  CA  THR    21      38.044  34.553  41.383  1.00160.05       1SG 153
ATOM    153  CB  THR    21      36.652  34.203  40.954  1.00160.05       1SG 154
ATOM    154  OG1 THR    21      36.686  33.146  40.007  1.00160.05       1SG 155
ATOM    155  CG2 THR    21      36.005  35.452  40.331  1.00160.05       1SG 156
ATOM    156  C   THR    21      38.743  33.299  41.772  1.00160.05       1SG 157
ATOM    157  O   THR    21      39.180  32.570  40.886  1.00160.05       1SG 158
ATOM    158  N   PHE    22      38.918  33.011  43.078  1.00137.45       1SG 159
ATOM    159  CA  PHE    22      39.652  31.806  43.344  1.00137.45       1SG 160
ATOM    160  CB  PHE    22      40.426  31.844  44.672  1.00137.45       1SG 161
ATOM    161  CG  PHE    22      41.551  32.802  44.473  1.00137.45       1SG 162
ATOM    162  CD1 PHE    22      41.369  34.145  44.701  1.00137.45       1SG 163
ATOM    163  CD2 PHE    22      42.783  32.361  44.042  1.00137.45       1SG 164
ATOM    164  CE1 PHE    22      42.404  35.029  44.512  1.00137.45       1SG 165
ATOM    165  CE2 PHE    22      43.822  33.243  43.853  1.00137.45       1SG 166
ATOM    166  CZ  PHE    22      43.632  34.582  44.090  1.00137.45       1SG 167
ATOM    167  C   PHE    22      38.686  30.661  43.368  1.00137.45       1SG 168
ATOM    168  O   PHE    22      38.233  30.230  44.426  1.00137.45       1SG 169
ATOM    169  N   ASN    23      38.401  30.097  42.174  1.00185.04       1SG 170
ATOM    170  CA  ASN    23      37.443  29.038  42.024  1.00185.04       1SG 171
ATOM    171  CB  ASN    23      36.573  29.194  40.766  1.00185.04       1SG 172
ATOM    172  CG  ASN    23      37.517  29.238  39.576  1.00185.04       1SG 173
ATOM    173  OD1 ASN    23      37.737  28.235  38.901  1.00185.04       1SG 174
ATOM    174  ND2 ASN    23      38.102  30.439  39.317  1.00185.04       1SG 175
ATOM    175  C   ASN    23      38.137  27.722  41.925  1.00185.04       1SG 176
ATOM    176  O   ASN    23      39.165  27.585  41.268  1.00185.04       1SG 177
ATOM    177  N   TYR    24      37.594  26.709  42.624  1.00195.43       1SG 178
ATOM    178  CA  TYR    24      38.164  25.404  42.511  1.00195.43       1SG 179
ATOM    179  CB  TYR    24      39.343  25.115  43.449  1.00195.43       1SG 180
ATOM    180  CG  TYR    24      40.456  24.778  42.515  1.00195.43       1SG 181
ATOM    181  CD1 TYR    24      41.133  25.765  41.839  1.00195.43       1SG 182
ATOM    182  CD2 TYR    24      40.813  23.467  42.304  1.00195.43       1SG 183
ATOM    183  CE1 TYR    24      42.151  25.452  40.971  1.00195.43       1SG 184
ATOM    184  CE2 TYR    24      41.831  23.150  41.440  1.00195.43       1SG 185
ATOM    185  CZ  TYR    24      42.504  24.141  40.771  1.00195.43       1SG 186
ATOM    186  OH  TYR    24      43.551  23.814  39.883  1.00195.43       1SG 187
ATOM    187  C   TYR    24      37.104  24.384  42.696  1.00195.43       1SG 188
ATOM    188  O   TYR    24      35.928  24.704  42.855  1.00195.43       1SG 189
ATOM    189  N   ILE    25      37.517  23.107  42.631  1.00 95.39       1SG 190
ATOM    190  CA  ILE    25      36.615  22.016  42.799  1.00 95.39       1SG 191
ATOM    191  CB  ILE    25      36.745  20.954  41.749  1.00 95.39       1SG 192
ATOM    192  CG2 ILE    25      38.179  20.401  41.821  1.00 95.39       1SG 193
ATOM    193  CG1 ILE    25      35.646  19.893  41.936  1.00 95.39       1SG 194
ATOM    194  CD1 ILE    25      35.646  18.791  40.878  1.00 95.39       1SG 195
ATOM    195  C   ILE    25      37.008  21.358  44.068  1.00 95.39       1SG 196
ATOM    196  O   ILE    25      38.188  21.332  44.411  1.00 95.39       1SG 197
ATOM    197  N   ASP    26      36.009  20.868  44.823  1.00 88.72       1SG 198
ATOM    198  CA  ASP    26      36.263  20.173  46.048  1.00 88.72       1SG 199
ATOM    199  CB  ASP    26      35.867  21.000  47.286  1.00 88.72       1SG 200
ATOM    200  CG  ASP    26      36.195  20.237  48.563  1.00 88.72       1SG 201
ATOM    201  OD1 ASP    26      35.669  19.107  48.742  1.00 88.72       1SG 202
ATOM    202  OD2 ASP    26      36.982  20.784  49.382  1.00 88.72       1SG 203
ATOM    203  C   ASP    26      35.411  18.945  46.015  1.00 88.72       1SG 204
ATOM    204  O   ASP    26      34.187  19.041  45.953  1.00 88.72       1SG 205
ATOM    205  N   VAL    27      36.035  17.750  46.039  1.00 64.27       1SG 206
ATOM    206  CA  VAL    27      35.254  16.547  45.989  1.00 64.27       1SG 207
ATOM    207  CB  VAL    27      35.642  15.641  44.856  1.00 64.27       1SG 208
ATOM    208  CG1 VAL    27      34.842  14.331  44.965  1.00 64.27       1SG 209
ATOM    209  CG2 VAL    27      35.423  16.398  43.535  1.00 64.27       1SG 210
ATOM    210  C   VAL    27      35.463  15.787  47.261  1.00 64.27       1SG 211
ATOM    211  O   VAL    27      36.587  15.631  47.734  1.00 64.27       1SG 212
ATOM    212  N   GLU    28      34.362  15.294  47.859  1.00 97.01       1SG 213
ATOM    213  CA  GLU    28      34.473  14.553  49.081  1.00 97.01       1SG 214
ATOM    214  CB  GLU    28      33.704  15.190  50.251  1.00 97.01       1SG 215
ATOM    215  CG  GLU    28      34.303  16.508  50.736  1.00 97.01       1SG 216
ATOM    216  CD  GLU    28      35.477  16.168  51.641  1.00 97.01       1SG 217
ATOM    217  OE1 GLU    28      35.573  14.988  52.072  1.00 97.01       1SG 218
ATOM    218  OE2 GLU    28      36.292  17.087  51.915  1.00 97.01       1SG 219
ATOM    219  C   GLU    28      33.850  13.217  48.862  1.00 97.01       1SG 220
ATOM    220  O   GLU    28      32.771  13.121  48.281  1.00 97.01       1SG 221
ATOM    221  N   ILE    29      34.530  12.136  49.294  1.00120.15       1SG 222
ATOM    222  CA  ILE    29      33.936  10.837  49.166  1.00120.15       1SG 223
ATOM    223  CB  ILE    29      34.622   9.960  48.154  1.00120.15       1SG 224
ATOM    224  CG2 ILE    29      34.047   8.541  48.308  1.00120.15       1SG 225
ATOM    225  CG1 ILE    29      34.493  10.533  46.731  1.00120.15       1SG 226
ATOM    226  CD1 ILE    29      33.054  10.564  46.220  1.00120.15       1SG 227
ATOM    227  C   ILE    29      34.077  10.135  50.483  1.00120.15       1SG 228
ATOM    228  O   ILE    29      35.181  10.031  51.014  1.00120.15       1SG 229
ATOM    229  N   THR    30      32.971   9.632  51.069  1.00130.45       1SG 230
ATOM    230  CA  THR    30      33.159   8.902  52.291  1.00130.45       1SG 231
ATOM    231  CB  THR    30      32.755   9.636  53.541  1.00130.45       1SG 232
ATOM    232  OG1 THR    30      33.206   8.922  54.684  1.00130.45       1SG 233
ATOM    233  CG2 THR    30      31.228   9.781  53.582  1.00130.45       1SG 234
ATOM    234  C   THR    30      32.376   7.631  52.223  1.00130.45       1SG 235
ATOM    235  O   THR    30      31.217   7.618  51.817  1.00130.45       1SG 236
ATOM    236  N   LEU    31      33.017   6.511  52.608  1.00129.51       1SG 237
ATOM    237  CA  LEU    31      32.367   5.233  52.611  1.00129.51       1SG 238
ATOM    238  CB  LEU    31      32.891   4.263  51.538  1.00129.51       1SG 239
ATOM    239  CG  LEU    31      32.644   4.764  50.104  1.00129.51       1SG 240
ATOM    240  CD1 LEU    31      33.471   6.025  49.806  1.00129.51       1SG 241
ATOM    241  CD2 LEU    31      32.855   3.650  49.067  1.00129.51       1SG 242
ATOM    242  C   LEU    31      32.658   4.626  53.941  1.00129.51       1SG 243
ATOM    243  O   LEU    31      33.508   5.127  54.673  1.00129.51       1SG 244
ATOM    244  N   TYR    32      31.959   3.534  54.317  1.00202.80       1SG 245
ATOM    245  CA  TYR    32      32.278   2.950  55.592  1.00202.80       1SG 246
ATOM    246  CB  TYR    32      31.028   2.805  56.480  1.00202.80       1SG 247
ATOM    247  CG  TYR    32      31.386   2.318  57.845  1.00202.80       1SG 248
ATOM    248  CD1 TYR    32      31.801   3.205  58.813  1.00202.80       1SG 249
ATOM    249  CD2 TYR    32      31.279   0.985  58.169  1.00202.80       1SG 250
ATOM    250  CE1 TYR    32      32.122   2.768  60.077  1.00202.80       1SG 251
ATOM    251  CE2 TYR    32      31.600   0.540  59.430  1.00202.80       1SG 252
ATOM    252  CZ  TYR    32      32.023   1.433  60.386  1.00202.80       1SG 253
ATOM    253  OH  TYR    32      32.354   0.984  61.682  1.00202.80       1SG 254
ATOM    254  C   TYR    32      32.842   1.566  55.380  1.00202.80       1SG 255
ATOM    255  O   TYR    32      32.099   0.589  55.467  1.00202.80       1SG 256
ATOM    256  N   PRO    33      34.118   1.458  55.063  1.00127.89       1SG 257
ATOM    257  CA  PRO    33      34.735   0.149  54.941  1.00127.89       1SG 258
ATOM    258  CD  PRO    33      34.593   2.328  54.000  1.00127.89       1SG 259
ATOM    259  CB  PRO    33      35.611   0.181  53.690  1.00127.89       1SG 260
ATOM    260  CG  PRO    33      35.122   1.401  52.904  1.00127.89       1SG 261
ATOM    261  C   PRO    33      35.588  -0.196  56.134  1.00127.89       1SG 262
ATOM    262  O   PRO    33      35.675   0.597  57.068  1.00127.89       1SG 263
ATOM    263  N   VAL    34      36.263  -1.370  56.075  1.00148.45       1SG 264
ATOM    264  CA  VAL    34      37.232  -1.839  57.035  1.00148.45       1SG 265
ATOM    265  CB  VAL    34      37.006  -3.249  57.495  1.00148.45       1SG 266
ATOM    266  CG1 VAL    34      35.686  -3.289  58.282  1.00148.45       1SG 267
ATOM    267  CG2 VAL    34      37.035  -4.181  56.272  1.00148.45       1SG 268
ATOM    268  C   VAL    34      38.545  -1.786  56.303  1.00148.45       1SG 269
ATOM    269  O   VAL    34      38.622  -1.084  55.299  1.00148.45       1SG 270
ATOM    270  N   ASN    35      39.602  -2.512  56.758  1.00124.49       1SG 271
ATOM    271  CA  ASN    35      40.900  -2.433  56.116  1.00124.49       1SG 272
ATOM    272  CB  ASN    35      40.941  -3.073  54.715  1.00124.49       1SG 273
ATOM    273  CG  ASN    35      42.375  -3.035  54.191  1.00124.49       1SG 274
ATOM    274  OD1 ASN    35      43.264  -2.418  54.776  1.00124.49       1SG 275
ATOM    275  ND2 ASN    35      42.606  -3.710  53.033  1.00124.49       1SG 276
ATOM    276  C   ASN    35      41.265  -0.991  55.995  1.00124.49       1SG 277
ATOM    277  O   ASN    35      41.031  -0.359  54.969  1.00124.49       1SG 278
ATOM    278  N   ASP    36      41.826  -0.428  57.083  1.00199.55       1SG 279
ATOM    279  CA  ASP    36      42.042   0.985  57.176  1.00199.55       1SG 280
ATOM    280  CB  ASP    36      41.875   1.441  58.633  1.00199.55       1SG 281
ATOM    281  CG  ASP    36      40.479   1.006  59.056  1.00199.55       1SG 282
ATOM    282  OD1 ASP    36      39.602   0.928  58.156  1.00199.55       1SG 283
ATOM    283  OD2 ASP    36      40.274   0.733  60.269  1.00199.55       1SG 284
ATOM    284  C   ASP    36      43.421   1.397  56.738  1.00199.55       1SG 285
ATOM    285  O   ASP    36      44.072   2.182  57.426  1.00199.55       1SG 286
ATOM    286  N   THR    37      43.911   0.927  55.575  1.00157.99       1SG 287
ATOM    287  CA  THR    37      45.187   1.430  55.137  1.00157.99       1SG 288
ATOM    288  CB  THR    37      46.145   0.353  54.695  1.00157.99       1SG 289
ATOM    289  OG1 THR    37      47.371   0.937  54.281  1.00157.99       1SG 290
ATOM    290  CG2 THR    37      45.532  -0.517  53.580  1.00157.99       1SG 291
ATOM    291  C   THR    37      44.916   2.384  54.010  1.00157.99       1SG 292
ATOM    292  O   THR    37      44.706   1.986  52.866  1.00157.99       1SG 293
ATOM    293  N   SER    38      44.920   3.699  54.315  1.00 66.23       1SG 294
ATOM    294  CA  SER    38      44.565   4.684  53.333  1.00 66.23       1SG 295
ATOM    295  CB  SER    38      43.829   5.900  53.920  1.00 66.23       1SG 296
ATOM    296  OG  SER    38      44.708   6.645  54.750  1.00 66.23       1SG 297
ATOM    297  C   SER    38      45.772   5.208  52.622  1.00 66.23       1SG 298
ATOM    298  O   SER    38      46.911   4.965  53.008  1.00 66.23       1SG 299
ATOM    299  N   CYS    39      45.509   5.953  51.531  1.00146.47       1SG 300
ATOM    300  CA  CYS    39      46.501   6.583  50.710  1.00146.47       1SG 301
ATOM    301  CB  CYS    39      47.172   7.814  51.336  1.00146.47       1SG 302
ATOM    302  SG  CYS    39      48.326   8.578  50.157  1.00146.47       1SG 303
ATOM    303  C   CYS    39      47.552   5.590  50.340  1.00146.47       1SG 304
ATOM    304  O   CYS    39      48.746   5.828  50.521  1.00146.47       1SG 305
ATOM    305  N   THR    40      47.139   4.414  49.841  1.00122.24       1SG 306
ATOM    306  CA  THR    40      48.167   3.516  49.419  1.00122.24       1SG 307
ATOM    307  CB  THR    40      47.693   2.118  49.117  1.00122.24       1SG 308
ATOM    308  OG1 THR    40      48.811   1.249  49.014  1.00122.24       1SG 309
ATOM    309  CG2 THR    40      46.910   2.098  47.797  1.00122.24       1SG 310
ATOM    310  C   THR    40      48.802   4.104  48.197  1.00122.24       1SG 311
ATOM    311  O   THR    40      50.024   4.095  48.065  1.00122.24       1SG 312
ATOM    312  N   ARG    41      47.984   4.651  47.270  1.00104.56       1SG 313
ATOM    313  CA  ARG    41      48.550   5.209  46.076  1.00104.56       1SG 314
ATOM    314  CB  ARG    41      48.917   4.151  45.026  1.00104.56       1SG 315
ATOM    315  CG  ARG    41      50.120   3.293  45.404  1.00104.56       1SG 316
ATOM    316  CD  ARG    41      50.274   2.057  44.518  1.00104.56       1SG 317
ATOM    317  NE  ARG    41      51.520   1.361  44.940  1.00104.56       1SG 318
ATOM    318  CZ  ARG    41      51.522   0.548  46.037  1.00104.56       1SG 319
ATOM    319  NH1 ARG    41      50.395   0.401  46.793  1.00104.56       1SG 320
ATOM    320  NH2 ARG    41      52.665  -0.112  46.383  1.00104.56       1SG 321
ATOM    321  C   ARG    41      47.540   6.084  45.410  1.00104.56       1SG 322
ATOM    322  O   ARG    41      46.332   5.907  45.563  1.00104.56       1SG 323
ATOM    323  N   THR    42      48.034   7.082  44.655  1.00114.89       1SG 324
ATOM    324  CA  THR    42      47.166   7.892  43.858  1.00114.89       1SG 325
ATOM    325  CB  THR    42      46.979   9.287  44.376  1.00114.89       1SG 326
ATOM    326  OG1 THR    42      48.226   9.960  44.443  1.00114.89       1SG 327
ATOM    327  CG2 THR    42      46.326   9.210  45.767  1.00114.89       1SG 328
ATOM    328  C   THR    42      47.804   7.973  42.512  1.00114.89       1SG 329
ATOM    329  O   THR    42      49.002   8.227  42.399  1.00114.89       1SG 330
ATOM    330  N   THR    43      47.017   7.736  41.445  1.00 33.31       1SG 331
ATOM    331  CA  THR    43      47.578   7.797  40.129  1.00 33.31       1SG 332
ATOM    332  CB  THR    43      47.483   6.500  39.377  1.00 33.31       1SG 333
ATOM    333  OG1 THR    43      48.185   5.478  40.069  1.00 33.31       1SG 334
ATOM    334  CG2 THR    43      48.071   6.692  37.969  1.00 33.31       1SG 335
ATOM    335  C   THR    43      46.813   8.815  39.355  1.00 33.31       1SG 336
ATOM    336  O   THR    43      45.582   8.830  39.366  1.00 33.31       1SG 337
ATOM    337  N   THR    44      47.540   9.715  38.669  1.00107.57       1SG 338
ATOM    338  CA  THR    44      46.868  10.703  37.886  1.00107.57       1SG 339
ATOM    339  CB  THR    44      47.174  12.111  38.317  1.00107.57       1SG 340
ATOM    340  OG1 THR    44      48.561  12.384  38.176  1.00107.57       1SG 341
ATOM    341  CG2 THR    44      46.754  12.280  39.786  1.00107.57       1SG 342
ATOM    342  C   THR    44      47.327  10.559  36.472  1.00107.57       1SG 343
ATOM    343  O   THR    44      48.496  10.780  36.159  1.00107.57       1SG 344
ATOM    344  N   THR    45      46.408  10.148  35.579  1.00109.56       1SG 345
ATOM    345  CA  THR    45      46.725  10.077  34.185  1.00109.56       1SG 346
ATOM    346  CB  THR    45      46.930   8.682  33.666  1.00109.56       1SG 347
ATOM    347  OG1 THR    45      47.402   8.725  32.327  1.00109.56       1SG 348
ATOM    348  CG2 THR    45      45.604   7.907  33.741  1.00109.56       1SG 349
ATOM    349  C   THR    45      45.553  10.666  33.477  1.00109.56       1SG 350
ATOM    350  O   THR    45      44.409  10.377  33.823  1.00109.56       1SG 351
ATOM    351  N   GLY    46      45.805  11.524  32.470  1.00 74.79       1SG 352
ATOM    352  CA  GLY    46      44.698  12.139  31.802  1.00 74.79       1SG 353
ATOM    353  C   GLY    46      43.986  12.907  32.863  1.00 74.79       1SG 354
ATOM    354  O   GLY    46      44.614  13.428  33.783  1.00 74.79       1SG 355
ATOM    355  N   LEU    47      42.647  13.011  32.767  1.00137.38       1SG 356
ATOM    356  CA  LEU    47      41.984  13.661  33.848  1.00137.38       1SG 357
ATOM    357  CB  LEU    47      41.034  14.778  33.384  1.00137.38       1SG 358
ATOM    358  CG  LEU    47      41.770  15.940  32.681  1.00137.38       1SG 359
ATOM    359  CD1 LEU    47      42.737  16.656  33.638  1.00137.38       1SG 360
ATOM    360  CD2 LEU    47      42.460  15.473  31.388  1.00137.38       1SG 361
ATOM    361  C   LEU    47      41.198  12.600  34.544  1.00137.38       1SG 362
ATOM    362  O   LEU    47      39.974  12.662  34.633  1.00137.38       1SG 363
ATOM    363  N   SER    48      41.909  11.582  35.063  1.00 76.97       1SG 364
ATOM    364  CA  SER    48      41.278  10.529  35.798  1.00 76.97       1SG 365
ATOM    365  CB  SER    48      41.055   9.251  34.972  1.00 76.97       1SG 366
ATOM    366  OG  SER    48      40.425   8.255  35.765  1.00 76.97       1SG 367
ATOM    367  C   SER    48      42.220  10.191  36.900  1.00 76.97       1SG 368
ATOM    368  O   SER    48      43.433  10.170  36.698  1.00 76.97       1SG 369
ATOM    369  N   GLU    49      41.695   9.929  38.110  1.00 78.03       1SG 370
ATOM    370  CA  GLU    49      42.600   9.627  39.173  1.00 78.03       1SG 371
ATOM    371  CB  GLU    49      42.700  10.750  40.218  1.00 78.03       1SG 372
ATOM    372  CG  GLU    49      43.278  12.046  39.648  1.00 78.03       1SG 373
ATOM    373  CD  GLU    49      42.227  12.653  38.728  1.00 78.03       1SG 374
ATOM    374  OE1 GLU    49      41.013  12.470  39.012  1.00 78.03       1SG 375
ATOM    375  OE2 GLU    49      42.624  13.311  37.730  1.00 78.03       1SG 376
ATOM    376  C   GLU    49      42.100   8.407  39.863  1.00 78.03       1SG 377
ATOM    377  O   GLU    49      40.899   8.252  40.084  1.00 78.03       1SG 378
ATOM    378  N   SER    50      43.021   7.488  40.201  1.00 85.76       1SG 379
ATOM    379  CA  SER    50      42.603   6.329  40.918  1.00 85.76       1SG 380
ATOM    380  CB  SER    50      43.002   4.998  40.257  1.00 85.76       1SG 381
ATOM    381  OG  SER    50      44.414   4.863  40.244  1.00 85.76       1SG 382
ATOM    382  C   SER    50      43.280   6.402  42.241  1.00 85.76       1SG 383
ATOM    383  O   SER    50      44.506   6.460  42.330  1.00 85.76       1SG 384
ATOM    384  N   ILE    51      42.479   6.420  43.316  1.00110.65       1SG 385
ATOM    385  CA  ILE    51      43.060   6.492  44.618  1.00110.65       1SG 386
ATOM    386  CB  ILE    51      42.544   7.662  45.405  1.00110.65       1SG 387
ATOM    387  CG2 ILE    51      43.018   8.953  44.717  1.00110.65       1SG 388
ATOM    388  CG1 ILE    51      41.021   7.567  45.539  1.00110.65       1SG 389
ATOM    389  CD1 ILE    51      40.381   8.702  46.336  1.00110.65       1SG 390
ATOM    390  C   ILE    51      42.733   5.219  45.320  1.00110.65       1SG 391
ATOM    391  O   ILE    51      41.568   4.882  45.529  1.00110.65       1SG 392
ATOM    392  N   LEU    52      43.782   4.465  45.695  1.00107.38       1SG 393
ATOM    393  CA  LEU    52      43.561   3.204  46.332  1.00107.38       1SG 394
ATOM    394  CB  LEU    52      44.505   2.103  45.802  1.00107.38       1SG 395
ATOM    395  CG  LEU    52      44.204   0.654  46.253  1.00107.38       1SG 396
ATOM    396  CD1 LEU    52      45.201  -0.322  45.610  1.00107.38       1SG 397
ATOM    397  CD2 LEU    52      44.152   0.496  47.783  1.00107.38       1SG 398
ATOM    398  C   LEU    52      43.812   3.415  47.784  1.00107.38       1SG 399
ATOM    399  O   LEU    52      44.877   3.891  48.178  1.00107.38       1SG 400
ATOM    400  N   THR    53      42.799   3.109  48.619  1.00174.55       1SG 401
ATOM    401  CA  THR    53      42.981   3.257  50.029  1.00174.55       1SG 402
ATOM    402  CB  THR    53      42.696   4.647  50.526  1.00174.55       1SG 403
ATOM    403  OG1 THR    53      41.300   4.892  50.454  1.00174.55       1SG 404
ATOM    404  CG2 THR    53      43.423   5.682  49.651  1.00174.55       1SG 405
ATOM    405  C   THR    53      41.915   2.456  50.706  1.00174.55       1SG 406
ATOM    406  O   THR    53      40.804   2.328  50.196  1.00174.55       1SG 407
ATOM    407  N   SER    54      42.234   1.922  51.897  1.00264.11       1SG 408
ATOM    408  CA  SER    54      41.276   1.265  52.740  1.00264.11       1SG 409
ATOM    409  CB  SER    54      40.326   2.251  53.444  1.00264.11       1SG 410
ATOM    410  OG  SER    54      39.419   1.552  54.284  1.00264.11       1SG 411
ATOM    411  C   SER    54      40.453   0.265  51.985  1.00264.11       1SG 412
ATOM    412  O   SER    54      39.225   0.295  52.041  1.00264.11       1SG 413
ATOM    413  N   GLU    55      41.116  -0.661  51.271  1.00318.09       1SG 414
ATOM    414  CA  GLU    55      40.446  -1.738  50.598  1.00318.09       1SG 415
ATOM    415  CB  GLU    55      39.687  -2.651  51.579  1.00318.09       1SG 416
ATOM    416  CG  GLU    55      39.299  -4.006  50.989  1.00318.09       1SG 417
ATOM    417  CD  GLU    55      40.538  -4.889  51.016  1.00318.09       1SG 418
ATOM    418  OE1 GLU    55      41.531  -4.539  50.323  1.00318.09       1SG 419
ATOM    419  OE2 GLU    55      40.510  -5.925  51.734  1.00318.09       1SG 420
ATOM    420  C   GLU    55      39.470  -1.193  49.611  1.00318.09       1SG 421
ATOM    421  O   GLU    55      38.423  -1.790  49.361  1.00318.09       1SG 422
ATOM    422  N   LEU    56      39.796  -0.052  48.986  1.00189.76       1SG 423
ATOM    423  CA  LEU    56      38.819   0.457  48.090  1.00189.76       1SG 424
ATOM    424  CB  LEU    56      37.802   1.291  48.881  1.00189.76       1SG 425
ATOM    425  CG  LEU    56      36.490   1.588  48.162  1.00189.76       1SG 426
ATOM    426  CD1 LEU    56      35.568   2.436  49.049  1.00189.76       1SG 427
ATOM    427  CD2 LEU    56      36.739   2.209  46.789  1.00189.76       1SG 428
ATOM    428  C   LEU    56      39.555   1.318  47.118  1.00189.76       1SG 429
ATOM    429  O   LEU    56      40.441   2.078  47.504  1.00189.76       1SG 430
ATOM    430  N   THR    57      39.247   1.192  45.815  1.00 73.34       1SG 431
ATOM    431  CA  THR    57      39.906   2.058  44.891  1.00 73.34       1SG 432
ATOM    432  CB  THR    57      40.726   1.349  43.859  1.00 73.34       1SG 433
ATOM    433  OG1 THR    57      41.776   0.645  44.505  1.00 73.34       1SG 434
ATOM    434  CG2 THR    57      41.297   2.380  42.870  1.00 73.34       1SG 435
ATOM    435  C   THR    57      38.851   2.849  44.222  1.00 73.34       1SG 436
ATOM    436  O   THR    57      37.918   2.303  43.638  1.00 73.34       1SG 437
ATOM    437  N   ILE    58      38.960   4.183  44.307  1.00114.85       1SG 438
ATOM    438  CA  ILE    58      37.938   4.928  43.661  1.00114.85       1SG 439
ATOM    439  CB  ILE    58      37.218   5.923  44.534  1.00114.85       1SG 440
ATOM    440  CG2 ILE    58      38.192   7.026  44.957  1.00114.85       1SG 441
ATOM    441  CG1 ILE    58      35.970   6.457  43.811  1.00114.85       1SG 442
ATOM    442  CD1 ILE    58      35.034   7.250  44.723  1.00114.85       1SG 443
ATOM    443  C   ILE    58      38.553   5.640  42.515  1.00114.85       1SG 444
ATOM    444  O   ILE    58      39.549   6.349  42.660  1.00114.85       1SG 445
ATOM    445  N   THR    59      37.972   5.428  41.321  1.00116.31       1SG 446
ATOM    446  CA  THR    59      38.507   6.082  40.176  1.00116.31       1SG 447
ATOM    447  CB  THR    59      38.696   5.190  38.979  1.00116.31       1SG 448
ATOM    448  OG1 THR    59      39.452   5.871  37.990  1.00116.31       1SG 449
ATOM    449  CG2 THR    59      37.327   4.771  38.415  1.00116.31       1SG 450
ATOM    450  C   THR    59      37.560   7.174  39.834  1.00116.31       1SG 451
ATOM    451  O   THR    59      36.350   6.969  39.731  1.00116.31       1SG 452
ATOM    452  N   MET    60      38.111   8.390  39.687  1.00 89.78       1SG 453
ATOM    453  CA  MET    60      37.292   9.519  39.395  1.00 89.78       1SG 454
ATOM    454  CB  MET    60      37.538  10.716  40.331  1.00 89.78       1SG 455
ATOM    455  CG  MET    60      37.127  10.498  41.790  1.00 89.78       1SG 456
ATOM    456  SD  MET    60      35.338  10.560  42.107  1.00 89.78       1SG 457
ATOM    457  CE  MET    60      35.509  10.788  43.902  1.00 89.78       1SG 458
ATOM    458  C   MET    60      37.659   9.985  38.034  1.00 89.78       1SG 459
ATOM    459  O   MET    60      38.833  10.005  37.669  1.00 89.78       1SG 460
ATOM    460  N   ASN    61      36.642  10.341  37.231  1.00 97.43       1SG 461
ATOM    461  CA  ASN    61      36.940  10.879  35.945  1.00 97.43       1SG 462
ATOM    462  CB  ASN    61      36.234  10.147  34.790  1.00 97.43       1SG 463
ATOM    463  CG  ASN    61      36.882  10.595  33.488  1.00 97.43       1SG 464
ATOM    464  OD1 ASN    61      36.286  11.325  32.696  1.00 97.43       1SG 465
ATOM    465  ND2 ASN    61      38.148  10.155  33.259  1.00 97.43       1SG 466
ATOM    466  C   ASN    61      36.444  12.280  35.975  1.00 97.43       1SG 467
ATOM    467  O   ASN    61      35.237  12.523  35.938  1.00 97.43       1SG 468
ATOM    468  N   HIS    62      37.372  13.249  36.060  1.00139.83       1SG 469
ATOM    469  CA  HIS    62      36.919  14.599  36.092  1.00139.83       1SG 470
ATOM    470  ND1 HIS    62      39.375  16.905  36.126  1.00139.83       1SG 471
ATOM    471  CG  HIS    62      38.997  15.855  36.933  1.00139.83       1SG 472
ATOM    472  CB  HIS    62      37.567  15.475  37.188  1.00139.83       1SG 473
ATOM    473  NE2 HIS    62      41.251  15.990  36.891  1.00139.83       1SG 474
ATOM    474  CD2 HIS    62      40.156  15.306  37.392  1.00139.83       1SG 475
ATOM    475  CE1 HIS    62      40.731  16.941  36.135  1.00139.83       1SG 476
ATOM    476  C   HIS    62      37.223  15.175  34.759  1.00139.83       1SG 477
ATOM    477  O   HIS    62      38.368  15.209  34.308  1.00139.83       1SG 478
ATOM    478  N   THR    63      36.165  15.608  34.063  1.00116.65       1SG 479
ATOM    479  CA  THR    63      36.387  16.187  32.787  1.00116.65       1SG 480
ATOM    480  CB  THR    63      35.670  15.485  31.672  1.00116.65       1SG 481
ATOM    481  OG1 THR    63      36.061  16.026  30.420  1.00116.65       1SG 482
ATOM    482  CG2 THR    63      34.156  15.655  31.876  1.00116.65       1SG 483
ATOM    483  C   THR    63      35.859  17.569  32.865  1.00116.65       1SG 484
ATOM    484  O   THR    63      34.835  17.831  33.494  1.00116.65       1SG 485
ATOM    485  N   ASP    64      36.582  18.500  32.234  1.00 74.76       1SG 486
ATOM    486  CA  ASP    64      36.136  19.851  32.201  1.00 74.76       1SG 487
ATOM    487  CB  ASP    64      34.692  19.949  31.690  1.00 74.76       1SG 488
ATOM    488  CG  ASP    64      34.702  19.487  30.240  1.00 74.76       1SG 489
ATOM    489  OD1 ASP    64      35.354  20.172  29.408  1.00 74.76       1SG 490
ATOM    490  OD2 ASP    64      34.050  18.450  29.941  1.00 74.76       1SG 491
ATOM    491  C   ASP    64      36.187  20.431  33.577  1.00 74.76       1SG 492
ATOM    492  O   ASP    64      35.657  21.515  33.807  1.00 74.76       1SG 493
ATOM    493  N   CYS    65      36.829  19.750  34.544  1.00 94.67       1SG 494
ATOM    494  CA  CYS    65      37.006  20.467  35.766  1.00 94.67       1SG 495
ATOM    495  CB  CYS    65      37.105  19.631  37.051  1.00 94.67       1SG 496
ATOM    496  SG  CYS    65      35.519  19.474  37.928  1.00 94.67       1SG 497
ATOM    497  C   CYS    65      38.288  21.165  35.565  1.00 94.67       1SG 498
ATOM    498  O   CYS    65      39.360  20.637  35.858  1.00 94.67       1SG 499
ATOM    499  N   ASN    66      38.177  22.401  35.055  1.00 51.41       1SG 500
ATOM    500  CA  ASN    66      39.331  23.179  34.762  1.00 51.41       1SG 501
ATOM    501  CB  ASN    66      38.985  24.591  34.266  1.00 51.41       1SG 502
ATOM    502  CG  ASN    66      38.396  24.433  32.868  1.00 51.41       1SG 503
ATOM    503  OD1 ASN    66      37.347  24.981  32.540  1.00 51.41       1SG 504
ATOM    504  ND2 ASN    66      39.102  23.648  32.009  1.00 51.41       1SG 505
ATOM    505  C   ASN    66      40.092  23.264  36.032  1.00 51.41       1SG 506
ATOM    506  O   ASN    66      41.318  23.153  36.020  1.00 51.41       1SG 507
ATOM    507  N   PRO    67      39.433  23.418  37.148  1.00147.62       1SG 508
ATOM    508  CA  PRO    67      40.202  23.402  38.343  1.00147.62       1SG 509
ATOM    509  CD  PRO    67      38.233  24.222  37.301  1.00147.62       1SG 510
ATOM    510  CB  PRO    67      39.265  23.858  39.466  1.00147.62       1SG 511
ATOM    511  CG  PRO    67      37.888  24.020  38.784  1.00147.62       1SG 512
ATOM    512  C   PRO    67      40.766  22.034  38.464  1.00147.62       1SG 513
ATOM    513  O   PRO    67      40.000  21.071  38.487  1.00147.62       1SG 514
ATOM    514  N   VAL    68      42.101  21.919  38.554  1.00 61.57       1SG 515
ATOM    515  CA  VAL    68      42.658  20.608  38.657  1.00 61.57       1SG 516
ATOM    516  CB  VAL    68      43.847  20.371  37.771  1.00 61.57       1SG 517
ATOM    517  CG1 VAL    68      44.399  18.962  38.048  1.00 61.57       1SG 518
ATOM    518  CG2 VAL    68      43.401  20.570  36.312  1.00 61.57       1SG 519
ATOM    519  C   VAL    68      43.070  20.467  40.070  1.00 61.57       1SG 520
ATOM    520  O   VAL    68      43.722  21.345  40.632  1.00 61.57       1SG 521
ATOM    521  N   PHE    69      42.677  19.353  40.702  1.00143.01       1SG 522
ATOM    522  CA  PHE    69      42.972  19.271  42.093  1.00143.01       1SG 523
ATOM    523  CB  PHE    69      42.032  18.342  42.893  1.00143.01       1SG 524
ATOM    524  CG  PHE    69      42.165  16.957  42.366  1.00143.01       1SG 525
ATOM    525  CD1 PHE    69      43.201  16.152  42.779  1.00143.01       1SG 526
ATOM    526  CD2 PHE    69      41.249  16.459  41.468  1.00143.01       1SG 527
ATOM    527  CE1 PHE    69      43.333  14.871  42.298  1.00143.01       1SG 528
ATOM    528  CE2 PHE    69      41.376  15.178  40.984  1.00143.01       1SG 529
ATOM    529  CZ  PHE    69      42.418  14.384  41.396  1.00143.01       1SG 530
ATOM    530  C   PHE    69      44.376  18.831  42.296  1.00143.01       1SG 531
ATOM    531  O   PHE    69      44.887  17.962  41.590  1.00143.01       1SG 532
ATOM    532  N   ARG    70      45.059  19.485  43.256  1.00198.99       1SG 533
ATOM    533  CA  ARG    70      46.357  19.014  43.605  1.00198.99       1SG 534
ATOM    534  CB  ARG    70      47.521  19.935  43.207  1.00198.99       1SG 535
ATOM    535  CG  ARG    70      47.859  19.903  41.715  1.00198.99       1SG 536
ATOM    536  CD  ARG    70      49.348  20.137  41.456  1.00198.99       1SG 537
ATOM    537  NE  ARG    70      50.059  18.975  42.063  1.00198.99       1SG 538
ATOM    538  CZ  ARG    70      51.373  19.066  42.416  1.00198.99       1SG 539
ATOM    539  NH1 ARG    70      52.074  20.209  42.160  1.00198.99       1SG 540
ATOM    540  NH2 ARG    70      51.983  18.012  43.034  1.00198.99       1SG 541
ATOM    541  C   ARG    70      46.380  18.837  45.086  1.00198.99       1SG 542
ATOM    542  O   ARG    70      47.389  19.090  45.744  1.00198.99       1SG 543
ATOM    543  N   GLU    71      45.243  18.398  45.655  1.00110.73       1SG 544
ATOM    544  CA  GLU    71      45.226  18.082  47.047  1.00110.73       1SG 545
ATOM    545  CB  GLU    71      44.598  19.177  47.928  1.00110.73       1SG 546
ATOM    546  CG  GLU    71      45.385  20.493  47.926  1.00110.73       1SG 547
ATOM    547  CD  GLU    71      46.732  20.277  48.610  1.00110.73       1SG 548
ATOM    548  OE1 GLU    71      47.071  19.100  48.906  1.00110.73       1SG 549
ATOM    549  OE2 GLU    71      47.443  21.292  48.841  1.00110.73       1SG 550
ATOM    550  C   GLU    71      44.383  16.855  47.160  1.00110.73       1SG 551
ATOM    551  O   GLU    71      43.193  16.881  46.849  1.00110.73       1SG 552
ATOM    552  N   GLU    72      44.990  15.732  47.590  1.00128.06       1SG 553
ATOM    553  CA  GLU    72      44.243  14.517  47.739  1.00128.06       1SG 554
ATOM    554  CB  GLU    72      44.667  13.407  46.761  1.00128.06       1SG 555
ATOM    555  CG  GLU    72      46.163  13.087  46.791  1.00128.06       1SG 556
ATOM    556  CD  GLU    72      46.869  14.033  45.826  1.00128.06       1SG 557
ATOM    557  OE1 GLU    72      46.760  13.803  44.591  1.00128.06       1SG 558
ATOM    558  OE2 GLU    72      47.522  14.997  46.306  1.00128.06       1SG 559
ATOM    559  C   GLU    72      44.477  14.029  49.132  1.00128.06       1SG 560
ATOM    560  O   GLU    72      45.621  13.912  49.571  1.00128.06       1SG 561
ATOM    561  N   TYR    73      43.383  13.732  49.866  1.00 81.67       1SG 562
ATOM    562  CA  TYR    73      43.516  13.338  51.238  1.00 81.67       1SG 563
ATOM    563  CB  TYR    73      43.112  14.469  52.201  1.00 81.67       1SG 564
ATOM    564  CG  TYR    73      44.106  15.556  51.984  1.00 81.67       1SG 565
ATOM    565  CD1 TYR    73      44.044  16.371  50.877  1.00 81.67       1SG 566
ATOM    566  CD2 TYR    73      45.106  15.758  52.898  1.00 81.67       1SG 567
ATOM    567  CE1 TYR    73      44.977  17.365  50.695  1.00 81.67       1SG 568
ATOM    568  CE2 TYR    73      46.045  16.744  52.726  1.00 81.67       1SG 569
ATOM    569  CZ  TYR    73      45.984  17.547  51.615  1.00 81.67       1SG 570
ATOM    570  OH  TYR    73      46.942  18.565  51.428  1.00 81.67       1SG 571
ATOM    571  C   TYR    73      42.620  12.170  51.499  1.00 81.67       1SG 572
ATOM    572  O   TYR    73      41.616  11.979  50.814  1.00 81.67       1SG 573
ATOM    573  N   PHE    74      42.991  11.345  52.501  1.00126.48       1SG 574
ATOM    574  CA  PHE    74      42.222  10.192  52.867  1.00126.48       1SG 575
ATOM    575  CB  PHE    74      42.841   8.862  52.408  1.00126.48       1SG 576
ATOM    576  CG  PHE    74      42.900   8.830  50.925  1.00126.48       1SG 577
ATOM    577  CD1 PHE    74      41.846   8.325  50.202  1.00126.48       1SG 578
ATOM    578  CD2 PHE    74      44.009   9.302  50.262  1.00126.48       1SG 579
ATOM    579  CE1 PHE    74      41.896   8.290  48.830  1.00126.48       1SG 580
ATOM    580  CE2 PHE    74      44.066   9.269  48.888  1.00126.48       1SG 581
ATOM    581  CZ  PHE    74      43.008   8.762  48.173  1.00126.48       1SG 582
ATOM    582  C   PHE    74      42.258  10.096  54.356  1.00126.48       1SG 583
ATOM    583  O   PHE    74      43.186  10.583  54.997  1.00126.48       1SG 584
ATOM    584  N   SER    75      41.228   9.469  54.952  1.00 65.94       1SG 585
ATOM    585  CA  SER    75      41.250   9.267  56.367  1.00 65.94       1SG 586
ATOM    586  CB  SER    75      40.590  10.402  57.166  1.00 65.94       1SG 587
ATOM    587  OG  SER    75      39.205  10.459  56.863  1.00 65.94       1SG 588
ATOM    588  C   SER    75      40.451   8.044  56.618  1.00 65.94       1SG 589
ATOM    589  O   SER    75      39.472   7.780  55.922  1.00 65.94       1SG 590
ATOM    590  N   VAL    76      40.861   7.248  57.618  1.00 65.07       1SG 591
ATOM    591  CA  VAL    76      40.086   6.082  57.879  1.00 65.07       1SG 592
ATOM    592  CB  VAL    76      40.821   4.812  57.604  1.00 65.07       1SG 593
ATOM    593  CG1 VAL    76      39.871   3.665  57.965  1.00 65.07       1SG 594
ATOM    594  CG2 VAL    76      41.289   4.804  56.138  1.00 65.07       1SG 595
ATOM    595  C   VAL    76      39.728   6.079  59.327  1.00 65.07       1SG 596
ATOM    596  O   VAL    76      40.573   6.308  60.191  1.00 65.07       1SG 597
ATOM    597  N   LEU    77      38.433   5.864  59.617  1.00165.25       1SG 598
ATOM    598  CA  LEU    77      38.004   5.703  60.973  1.00165.25       1SG 599
ATOM    599  CB  LEU    77      37.295   6.941  61.545  1.00165.25       1SG 600
ATOM    600  CG  LEU    77      36.843   6.742  63.002  1.00165.25       1SG 601
ATOM    601  CD1 LEU    77      38.051   6.528  63.929  1.00165.25       1SG 602
ATOM    602  CD2 LEU    77      35.926   7.883  63.470  1.00165.25       1SG 603
ATOM    603  C   LEU    77      36.998   4.605  60.905  1.00165.25       1SG 604
ATOM    604  O   LEU    77      35.794   4.846  60.977  1.00165.25       1SG 605
ATOM    605  N   ASN    78      37.484   3.358  60.749  1.00165.46       1SG 606
ATOM    606  CA  ASN    78      36.625   2.223  60.557  1.00165.46       1SG 607
ATOM    607  CB  ASN    78      35.737   1.902  61.775  1.00165.46       1SG 608
ATOM    608  CG  ASN    78      35.236   0.460  61.684  1.00165.46       1SG 609
ATOM    609  OD1 ASN    78      34.686  -0.001  60.686  1.00165.46       1SG 610
ATOM    610  ND2 ASN    78      35.442  -0.294  62.797  1.00165.46       1SG 611
ATOM    611  C   ASN    78      35.759   2.568  59.383  1.00165.46       1SG 612
ATOM    612  O   ASN    78      34.639   2.084  59.253  1.00165.46       1SG 613
ATOM    613  N   LYS    79      36.282   3.409  58.470  1.00325.28       1SG 614
ATOM    614  CA  LYS    79      35.524   3.872  57.346  1.00325.28       1SG 615
ATOM    615  CB  LYS    79      34.483   4.928  57.741  1.00325.28       1SG 616
ATOM    616  CG  LYS    79      35.102   6.082  58.532  1.00325.28       1SG 617
ATOM    617  CD  LYS    79      34.179   7.290  58.690  1.00325.28       1SG 618
ATOM    618  CE  LYS    79      34.697   8.321  59.694  1.00325.28       1SG 619
ATOM    619  NZ  LYS    79      36.022   8.817  59.265  1.00325.28       1SG 620
ATOM    620  C   LYS    79      36.497   4.530  56.416  1.00325.28       1SG 621
ATOM    621  O   LYS    79      37.649   4.753  56.777  1.00325.28       1SG 622
ATOM    622  N   VAL    80      36.063   4.857  55.182  1.00 80.88       1SG 623
ATOM    623  CA  VAL    80      36.955   5.476  54.241  1.00 80.88       1SG 624
ATOM    624  CB  VAL    80      36.962   4.788  52.907  1.00 80.88       1SG 625
ATOM    625  CG1 VAL    80      37.799   5.629  51.932  1.00 80.88       1SG 626
ATOM    626  CG2 VAL    80      37.479   3.351  53.091  1.00 80.88       1SG 627
ATOM    627  C   VAL    80      36.479   6.873  53.995  1.00 80.88       1SG 628
ATOM    628  O   VAL    80      35.290   7.097  53.784  1.00 80.88       1SG 629
ATOM    629  N   ALA    81      37.404   7.858  54.026  1.00 49.14       1SG 630
ATOM    630  CA  ALA    81      37.042   9.221  53.751  1.00 49.14       1SG 631
ATOM    631  CB  ALA    81      37.075  10.133  54.992  1.00 49.14       1SG 632
ATOM    632  C   ALA    81      38.054   9.750  52.784  1.00 49.14       1SG 633
ATOM    633  O   ALA    81      39.235   9.418  52.870  1.00 49.14       1SG 634
ATOM    634  N   THR    82      37.615  10.581  51.816  1.00125.70       1SG 635
ATOM    635  CA  THR    82      38.557  11.079  50.856  1.00125.70       1SG 636
ATOM    636  CB  THR    82      38.565  10.293  49.578  1.00125.70       1SG 637
ATOM    637  OG1 THR    82      37.295  10.377  48.948  1.00125.70       1SG 638
ATOM    638  CG2 THR    82      38.902   8.826  49.895  1.00125.70       1SG 639
ATOM    639  C   THR    82      38.188  12.480  50.489  1.00125.70       1SG 640
ATOM    640  O   THR    82      37.033  12.886  50.605  1.00125.70       1SG 641
ATOM    641  N   SER    83      39.191  13.260  50.038  1.00 58.42       1SG 642
ATOM    642  CA  SER    83      38.947  14.601  49.600  1.00 58.42       1SG 643
ATOM    643  CB  SER    83      39.313  15.652  50.660  1.00 58.42       1SG 644
ATOM    644  OG  SER    83      38.559  15.431  51.843  1.00 58.42       1SG 645
ATOM    645  C   SER    83      39.855  14.838  48.437  1.00 58.42       1SG 646
ATOM    646  O   SER    83      41.024  14.455  48.458  1.00 58.42       1SG 647
ATOM    647  N   GLY    84      39.333  15.482  47.378  1.00 52.50       1SG 648
ATOM    648  CA  GLY    84      40.150  15.783  46.239  1.00 52.50       1SG 649
ATOM    649  C   GLY    84      39.743  17.150  45.814  1.00 52.50       1SG 650
ATOM    650  O   GLY    84      38.585  17.384  45.476  1.00 52.50       1SG 651
ATOM    651  N   PHE    85      40.696  18.098  45.819  1.00122.16       1SG 652
ATOM    652  CA  PHE    85      40.356  19.444  45.468  1.00122.16       1SG 653
ATOM    653  CB  PHE    85      39.426  20.088  46.507  1.00122.16       1SG 654
ATOM    654  CG  PHE    85      39.996  19.824  47.855  1.00122.16       1SG 655
ATOM    655  CD1 PHE    85      40.899  20.679  48.435  1.00122.16       1SG 656
ATOM    656  CD2 PHE    85      39.613  18.691  48.538  1.00122.16       1SG 657
ATOM    657  CE1 PHE    85      41.402  20.403  49.684  1.00122.16       1SG 658
ATOM    658  CE2 PHE    85      40.115  18.413  49.786  1.00122.16       1SG 659
ATOM    659  CZ  PHE    85      41.015  19.273  50.364  1.00122.16       1SG 660
ATOM    660  C   PHE    85      41.619  20.223  45.351  1.00122.16       1SG 661
ATOM    661  O   PHE    85      42.701  19.701  45.611  1.00122.16       1SG 662
ATOM    662  N   PHE    86      41.543  21.492  44.909  1.00164.39       1SG 663
ATOM    663  CA  PHE    86      42.798  22.177  44.859  1.00164.39       1SG 664
ATOM    664  CB  PHE    86      43.635  21.899  43.581  1.00164.39       1SG 665
ATOM    665  CG  PHE    86      45.051  22.309  43.864  1.00164.39       1SG 666
ATOM    666  CD1 PHE    86      45.763  21.712  44.877  1.00164.39       1SG 667
ATOM    667  CD2 PHE    86      45.662  23.297  43.122  1.00164.39       1SG 668
ATOM    668  CE1 PHE    86      47.058  22.092  45.147  1.00164.39       1SG 669
ATOM    669  CE2 PHE    86      46.957  23.680  43.384  1.00164.39       1SG 670
ATOM    670  CZ  PHE    86      47.657  23.078  44.402  1.00164.39       1SG 671
ATOM    671  C   PHE    86      42.547  23.631  45.057  1.00164.39       1SG 672
ATOM    672  O   PHE    86      41.521  23.994  45.623  1.00164.39       1SG 673
ATOM    673  N   THR    87      43.541  24.479  44.723  1.00189.49       1SG 674
ATOM    674  CA  THR    87      43.411  25.899  44.733  1.00189.49       1SG 675
ATOM    675  CB  THR    87      44.094  26.571  45.886  1.00189.49       1SG 676
ATOM    676  OG1 THR    87      43.807  27.963  45.871  1.00189.49       1SG 677
ATOM    677  CG2 THR    87      45.608  26.327  45.786  1.00189.49       1SG 678
ATOM    678  C   THR    87      44.025  26.424  43.445  1.00189.49       1SG 679
ATOM    679  O   THR    87      45.134  26.028  43.099  1.00189.49       1SG 680
ATOM    680  N   GLY    88      43.332  27.335  42.704  1.00223.81       1SG 681
ATOM    681  CA  GLY    88      43.808  27.875  41.424  1.00223.81       1SG 682
ATOM    682  C   GLY    88      42.669  28.615  40.684  1.00223.81       1SG 683
ATOM    683  O   GLY    88      41.548  28.558  41.166  1.00223.81       1SG 684
ATOM    684  N   GLU    89      42.936  29.355  39.541  1.00240.17       1SG 685
ATOM    685  CA  GLU    89      42.064  30.192  38.691  1.00240.17       1SG 686
ATOM    686  CB  GLU    89      42.865  31.296  37.969  1.00240.17       1SG 687
ATOM    687  CG  GLU    89      42.009  32.260  37.147  1.00240.17       1SG 688
ATOM    688  CD  GLU    89      42.184  31.898  35.682  1.00240.17       1SG 689
ATOM    689  OE1 GLU    89      43.323  32.075  35.175  1.00240.17       1SG 690
ATOM    690  OE2 GLU    89      41.191  31.445  35.052  1.00240.17       1SG 691
ATOM    691  C   GLU    89      41.114  29.556  37.667  1.00240.17       1SG 692
ATOM    692  O   GLU    89      40.006  30.062  37.493  1.00240.17       1SG 693
ATOM    693  N   ASN    90      41.506  28.462  36.967  1.00291.72       1SG 694
ATOM    694  CA  ASN    90      40.853  27.789  35.843  1.00291.72       1SG 695
ATOM    695  CB  ASN    90      40.736  26.275  36.073  1.00291.72       1SG 696
ATOM    696  CG  ASN    90      42.154  25.751  36.247  1.00291.72       1SG 697
ATOM    697  OD1 ASN    90      42.540  25.323  37.334  1.00291.72       1SG 698
ATOM    698  ND2 ASN    90      42.956  25.788  35.150  1.00291.72       1SG 699
ATOM    699  C   ASN    90      39.487  28.327  35.463  1.00291.72       1SG 700
ATOM    700  O   ASN    90      38.570  28.377  36.282  1.00291.72       1SG 701
ATOM    701  N   ARG    91      39.325  28.661  34.151  1.00316.42       1SG 702
ATOM    702  CA  ARG    91      38.194  29.344  33.553  1.00316.42       1SG 703
ATOM    703  CB  ARG    91      38.083  29.112  32.035  1.00316.42       1SG 704
ATOM    704  CG  ARG    91      39.093  29.934  31.227  1.00316.42       1SG 705
ATOM    705  CD  ARG    91      39.187  29.559  29.746  1.00316.42       1SG 706
ATOM    706  NE  ARG    91      40.081  28.373  29.636  1.00316.42       1SG 707
ATOM    707  CZ  ARG    91      40.445  27.913  28.403  1.00316.42       1SG 708
ATOM    708  NH1 ARG    91      39.952  28.513  27.280  1.00316.42       1SG 709
ATOM    709  NH2 ARG    91      41.305  26.860  28.298  1.00316.42       1SG 710
ATOM    710  C   ARG    91      36.910  28.935  34.200  1.00316.42       1SG 711
ATOM    711  O   ARG    91      36.412  27.825  34.025  1.00316.42       1SG 712
ATOM    712  N   TYR    92      36.355  29.888  34.977  1.00171.52       1SG 713
ATOM    713  CA  TYR    92      35.202  29.704  35.807  1.00171.52       1SG 714
ATOM    714  CB  TYR    92      34.928  30.919  36.698  1.00171.52       1SG 715
ATOM    715  CG  TYR    92      33.471  30.857  36.982  1.00171.52       1SG 716
ATOM    716  CD1 TYR    92      32.942  29.933  37.854  1.00171.52       1SG 717
ATOM    717  CD2 TYR    92      32.633  31.766  36.377  1.00171.52       1SG 718
ATOM    718  CE1 TYR    92      31.586  29.899  38.091  1.00171.52       1SG 719
ATOM    719  CE2 TYR    92      31.282  31.739  36.609  1.00171.52       1SG 720
ATOM    720  CZ  TYR    92      30.761  30.803  37.464  1.00171.52       1SG 721
ATOM    721  OH  TYR    92      29.372  30.779  37.696  1.00171.52       1SG 722
ATOM    722  C   TYR    92      33.925  29.450  35.087  1.00171.52       1SG 723
ATOM    723  O   TYR    92      33.250  28.456  35.349  1.00171.52       1SG 724
ATOM    724  N   GLN    93      33.560  30.325  34.142  1.00163.62       1SG 725
ATOM    725  CA  GLN    93      32.252  30.183  33.581  1.00163.62       1SG 726
ATOM    726  CB  GLN    93      31.920  31.277  32.551  1.00163.62       1SG 727
ATOM    727  CG  GLN    93      30.525  31.144  31.931  1.00163.62       1SG 728
ATOM    728  CD  GLN    93      29.499  31.521  32.986  1.00163.62       1SG 729
ATOM    729  OE1 GLN    93      29.684  31.239  34.168  1.00163.62       1SG 730
ATOM    730  NE2 GLN    93      28.390  32.181  32.554  1.00163.62       1SG 731
ATOM    731  C   GLN    93      32.168  28.889  32.861  1.00163.62       1SG 732
ATOM    732  O   GLN    93      31.209  28.140  33.027  1.00163.62       1SG 733
ATOM    733  N   ASN    94      33.195  28.580  32.055  1.00 53.71       1SG 734
ATOM    734  CA  ASN    94      33.104  27.398  31.261  1.00 53.71       1SG 735
ATOM    735  CB  ASN    94      34.272  27.238  30.270  1.00 53.71       1SG 736
ATOM    736  CG  ASN    94      34.119  28.294  29.184  1.00 53.71       1SG 737
ATOM    737  OD1 ASN    94      33.100  28.978  29.104  1.00 53.71       1SG 738
ATOM    738  ND2 ASN    94      35.156  28.422  28.314  1.00 53.71       1SG 739
ATOM    739  C   ASN    94      33.106  26.202  32.150  1.00 53.71       1SG 740
ATOM    740  O   ASN    94      32.326  25.269  31.964  1.00 53.71       1SG 741
ATOM    741  N   ILE    95      33.975  26.222  33.172  1.00159.16       1SG 742
ATOM    742  CA  ILE    95      34.164  25.069  33.995  1.00159.16       1SG 743
ATOM    743  CB  ILE    95      35.296  25.234  34.983  1.00159.16       1SG 744
ATOM    744  CG2 ILE    95      34.869  26.276  36.030  1.00159.16       1SG 745
ATOM    745  CG1 ILE    95      35.746  23.889  35.593  1.00159.16       1SG 746
ATOM    746  CD1 ILE    95      34.722  23.202  36.497  1.00159.16       1SG 747
ATOM    747  C   ILE    95      32.915  24.722  34.741  1.00159.16       1SG 748
ATOM    748  O   ILE    95      32.552  23.551  34.840  1.00159.16       1SG 749
ATOM    749  N   SER    96      32.205  25.737  35.267  1.00105.69       1SG 750
ATOM    750  CA  SER    96      31.095  25.480  36.140  1.00105.69       1SG 751
ATOM    751  CB  SER    96      30.362  26.769  36.546  1.00105.69       1SG 752
ATOM    752  OG  SER    96      29.280  26.466  37.415  1.00105.69       1SG 753
ATOM    753  C   SER    96      30.095  24.591  35.475  1.00105.69       1SG 754
ATOM    754  O   SER    96      29.702  23.564  36.026  1.00105.69       1SG 755
ATOM    755  N   LYS    97      29.629  24.982  34.281  1.00128.91       1SG 756
ATOM    756  CA  LYS    97      28.633  24.198  33.615  1.00128.91       1SG 757
ATOM    757  CB  LYS    97      28.014  24.942  32.416  1.00128.91       1SG 758
ATOM    758  CG  LYS    97      29.041  25.488  31.419  1.00128.91       1SG 759
ATOM    759  CD  LYS    97      28.428  25.904  30.079  1.00128.91       1SG 760
ATOM    760  CE  LYS    97      29.399  26.645  29.157  1.00128.91       1SG 761
ATOM    761  NZ  LYS    97      29.571  28.039  29.622  1.00128.91       1SG 762
ATOM    762  C   LYS    97      29.186  22.893  33.128  1.00128.91       1SG 763
ATOM    763  O   LYS    97      28.593  21.836  33.342  1.00128.91       1SG 764
ATOM    764  N   VAL    98      30.360  22.946  32.477  1.00114.12       1SG 765
ATOM    765  CA  VAL    98      30.923  21.826  31.779  1.00114.12       1SG 766
ATOM    766  CB  VAL    98      32.054  22.230  30.882  1.00114.12       1SG 767
ATOM    767  CG1 VAL    98      33.276  22.567  31.749  1.00114.12       1SG 768
ATOM    768  CG2 VAL    98      32.278  21.112  29.852  1.00114.12       1SG 769
ATOM    769  C   VAL    98      31.401  20.697  32.651  1.00114.12       1SG 770
ATOM    770  O   VAL    98      31.201  19.538  32.290  1.00114.12       1SG 771
ATOM    771  N   CYS    99      32.020  20.975  33.820  1.00 92.79       1SG 772
ATOM    772  CA  CYS    99      32.677  19.905  34.529  1.00 92.79       1SG 773
ATOM    773  CB  CYS    99      33.451  20.298  35.804  1.00 92.79       1SG 774
ATOM    774  SG  CYS    99      34.204  18.811  36.537  1.00 92.79       1SG 775
ATOM    775  C   CYS    99      31.741  18.782  34.860  1.00 92.79       1SG 776
ATOM    776  O   CYS    99      30.604  18.977  35.289  1.00 92.79       1SG 777
ATOM    777  N   THR   100      32.247  17.552  34.622  1.00 61.55       1SG 778
ATOM    778  CA  THR   100      31.548  16.310  34.787  1.00 61.55       1SG 779
ATOM    779  CB  THR   100      31.413  15.612  33.458  1.00 61.55       1SG 780
ATOM    780  OG1 THR   100      30.690  16.434  32.556  1.00 61.55       1SG 781
ATOM    781  CG2 THR   100      30.717  14.255  33.617  1.00 61.55       1SG 782
ATOM    782  C   THR   100      32.390  15.447  35.678  1.00 61.55       1SG 783
ATOM    783  O   THR   100      33.615  15.438  35.568  1.00 61.55       1SG 784
ATOM    784  N   LEU   101      31.757  14.705  36.609  1.00182.19       1SG 785
ATOM    785  CA  LEU   101      32.540  13.884  37.487  1.00182.19       1SG 786
ATOM    786  CB  LEU   101      32.596  14.449  38.915  1.00182.19       1SG 787
ATOM    787  CG  LEU   101      33.170  15.876  38.981  1.00182.19       1SG 788
ATOM    788  CD1 LEU   101      33.210  16.398  40.425  1.00182.19       1SG 789
ATOM    789  CD2 LEU   101      34.531  15.967  38.273  1.00182.19       1SG 790
ATOM    790  C   LEU   101      31.871  12.552  37.580  1.00182.19       1SG 791
ATOM    791  O   LEU   101      30.725  12.458  38.019  1.00182.19       1SG 792
ATOM    792  N   ASN   102      32.578  11.478  37.179  1.00 92.49       1SG 793
ATOM    793  CA  ASN   102      31.994  10.171  37.265  1.00 92.49       1SG 794
ATOM    794  CB  ASN   102      31.903   9.443  35.911  1.00 92.49       1SG 795
ATOM    795  CG  ASN   102      31.190   8.118  36.136  1.00 92.49       1SG 796
ATOM    796  OD1 ASN   102      29.968   8.029  36.040  1.00 92.49       1SG 797
ATOM    797  ND2 ASN   102      31.981   7.055  36.448  1.00 92.49       1SG 798
ATOM    798  C   ASN   102      32.879   9.359  38.148  1.00 92.49       1SG 799
ATOM    799  O   ASN   102      34.100   9.497  38.102  1.00 92.49       1SG 800
ATOM    800  N   PHE   103      32.296   8.504  39.010  1.00116.97       1SG 801
ATOM    801  CA  PHE   103      33.189   7.729  39.815  1.00116.97       1SG 802
ATOM    802  CB  PHE   103      33.455   8.297  41.218  1.00116.97       1SG 803
ATOM    803  CG  PHE   103      32.167   8.377  41.948  1.00116.97       1SG 804
ATOM    804  CD1 PHE   103      31.653   7.276  42.592  1.00116.97       1SG 805
ATOM    805  CD2 PHE   103      31.481   9.567  41.989  1.00116.97       1SG 806
ATOM    806  CE1 PHE   103      30.461   7.364  43.269  1.00116.97       1SG 807
ATOM    807  CE2 PHE   103      30.290   9.662  42.663  1.00116.97       1SG 808
ATOM    808  CZ  PHE   103      29.785   8.558  43.303  1.00116.97       1SG 809
ATOM    809  C   PHE   103      32.717   6.319  39.930  1.00116.97       1SG 810
ATOM    810  O   PHE   103      31.522   6.027  39.876  1.00116.97       1SG 811
ATOM    811  N   GLU   104      33.698   5.405  40.072  1.00 50.99       1SG 812
ATOM    812  CA  GLU   104      33.457   3.997  40.178  1.00 50.99       1SG 813
ATOM    813  CB  GLU   104      33.949   3.236  38.935  1.00 50.99       1SG 814
ATOM    814  CG  GLU   104      33.206   3.656  37.663  1.00 50.99       1SG 815
ATOM    815  CD  GLU   104      34.017   3.214  36.453  1.00 50.99       1SG 816
ATOM    816  OE1 GLU   104      34.639   2.123  36.525  1.00 50.99       1SG 817
ATOM    817  OE2 GLU   104      34.029   3.968  35.441  1.00 50.99       1SG 818
ATOM    818  C   GLU   104      34.246   3.522  41.361  1.00 50.99       1SG 819
ATOM    819  O   GLU   104      35.275   4.108  41.698  1.00 50.99       1SG 820
ATOM    820  N   ILE   105      33.769   2.457  42.038  1.00 55.01       1SG 821
ATOM    821  CA  ILE   105      34.444   1.944  43.202  1.00 55.01       1SG 822
ATOM    822  CB  ILE   105      33.581   1.974  44.433  1.00 55.01       1SG 823
ATOM    823  CG2 ILE   105      34.277   1.168  45.541  1.00 55.01       1SG 824
ATOM    824  CG1 ILE   105      33.241   3.423  44.821  1.00 55.01       1SG 825
ATOM    825  CD1 ILE   105      32.166   3.529  45.902  1.00 55.01       1SG 826
ATOM    826  C   ILE   105      34.786   0.501  42.962  1.00 55.01       1SG 827
ATOM    827  O   ILE   105      33.936  -0.277  42.532  1.00 55.01       1SG 828
ATOM    828  N   LYS   106      36.051   0.111  43.240  1.00109.64       1SG 829
ATOM    829  CA  LYS   106      36.477  -1.252  43.053  1.00109.64       1SG 830
ATOM    830  CB  LYS   106      37.331  -1.457  41.791  1.00109.64       1SG 831
ATOM    831  CG  LYS   106      36.570  -1.167  40.496  1.00109.64       1SG 832
ATOM    832  CD  LYS   106      36.222   0.311  40.307  1.00109.64       1SG 833
ATOM    833  CE  LYS   106      35.460   0.593  39.012  1.00109.64       1SG 834
ATOM    834  NZ  LYS   106      36.241   0.104  37.855  1.00109.64       1SG 835
ATOM    835  C   LYS   106      37.319  -1.653  44.232  1.00109.64       1SG 836
ATOM    836  O   LYS   106      37.690  -0.819  45.056  1.00109.64       1SG 837
ATOM    837  N   CYS   107      37.611  -2.968  44.356  1.00 73.35       1SG 838
ATOM    838  CA  CYS   107      38.407  -3.491  45.437  1.00 73.35       1SG 839
ATOM    839  CB  CYS   107      37.992  -4.910  45.862  1.00 73.35       1SG 840
ATOM    840  SG  CYS   107      36.278  -4.989  46.464  1.00 73.35       1SG 841
ATOM    841  C   CYS   107      39.836  -3.567  44.977  1.00 73.35       1SG 842
ATOM    842  O   CYS   107      40.102  -3.473  43.781  1.00 73.35       1SG 843
ATOM    843  N   ASN   108      40.796  -3.730  45.922  1.00220.34       1SG 844
ATOM    844  CA  ASN   108      42.197  -3.810  45.584  1.00220.34       1SG 845
ATOM    845  CB  ASN   108      42.925  -2.460  45.437  1.00220.34       1SG 846
ATOM    846  CG  ASN   108      42.874  -2.034  43.974  1.00220.34       1SG 847
ATOM    847  OD1 ASN   108      41.843  -1.676  43.409  1.00220.34       1SG 848
ATOM    848  ND2 ASN   108      44.066  -2.082  43.320  1.00220.34       1SG 849
ATOM    849  C   ASN   108      42.972  -4.627  46.573  1.00220.34       1SG 850
ATOM    850  O   ASN   108      42.483  -5.618  47.114  1.00220.34       1SG 851
ATOM    851  N   ASN   109      44.244  -4.221  46.805  1.00129.80       1SG 852
ATOM    852  CA  ASN   109      45.150  -5.017  47.581  1.00129.80       1SG 853
ATOM    853  CB  ASN   109      46.402  -5.443  46.795  1.00129.80       1SG 854
ATOM    854  CG  ASN   109      45.958  -6.340  45.648  1.00129.80       1SG 855
ATOM    855  OD1 ASN   109      45.409  -5.858  44.659  1.00129.80       1SG 856
ATOM    856  ND2 ASN   109      46.209  -7.671  45.772  1.00129.80       1SG 857
ATOM    857  C   ASN   109      45.641  -4.303  48.799  1.00129.80       1SG 858
ATOM    858  O   ASN   109      45.233  -3.187  49.117  1.00129.80       1SG 859
ATOM    859  N   LYS   110      46.541  -4.999  49.525  1.00241.32       1SG 860
ATOM    860  CA  LYS   110      47.135  -4.548  50.747  1.00241.32       1SG 861
ATOM    861  CB  LYS   110      47.497  -5.704  51.696  1.00241.32       1SG 862
ATOM    862  CG  LYS   110      48.542  -6.647  51.090  1.00241.32       1SG 863
ATOM    863  CD  LYS   110      49.136  -7.659  52.072  1.00241.32       1SG 864
ATOM    864  CE  LYS   110      50.173  -8.583  51.428  1.00241.32       1SG 865
ATOM    865  NZ  LYS   110      50.757  -9.478  52.451  1.00241.32       1SG 866
ATOM    866  C   LYS   110      48.420  -3.876  50.405  1.00241.32       1SG 867
ATOM    867  O   LYS   110      49.062  -4.192  49.406  1.00241.32       1SG 868
ATOM    868  N   GLY   111      48.822  -2.899  51.235  1.00 87.05       1SG 869
ATOM    869  CA  GLY   111      50.053  -2.212  50.999  1.00 87.05       1SG 870
ATOM    870  C   GLY   111      50.158  -1.165  52.053  1.00 87.05       1SG 871
ATOM    871  O   GLY   111      49.162  -0.779  52.666  1.00 87.05       1SG 872
ATOM    872  N   SER   112      51.384  -0.666  52.284  1.00 69.86       1SG 873
ATOM    873  CA  SER   112      51.565   0.319  53.307  1.00 69.86       1SG 874
ATOM    874  CB  SER   112      53.033   0.518  53.714  1.00 69.86       1SG 875
ATOM    875  OG  SER   112      53.129   1.505  54.731  1.00 69.86       1SG 876
ATOM    876  C   SER   112      51.059   1.624  52.793  1.00 69.86       1SG 877
ATOM    877  O   SER   112      51.077   1.886  51.592  1.00 69.86       1SG 878
ATOM    878  N   SER   113      50.582   2.477  53.719  1.00 38.81       1SG 879
ATOM    879  CA  SER   113      50.067   3.765  53.360  1.00 38.81       1SG 880
ATOM    880  CB  SER   113      49.175   4.380  54.453  1.00 38.81       1SG 881
ATOM    881  OG  SER   113      48.102   3.502  54.762  1.00 38.81       1SG 882
ATOM    882  C   SER   113      51.234   4.681  53.187  1.00 38.81       1SG 883
ATOM    883  O   SER   113      52.300   4.461  53.758  1.00 38.81       1SG 884
ATOM    884  N   PHE   114      51.074   5.728  52.357  1.00124.46       1SG 885
ATOM    885  CA  PHE   114      52.139   6.678  52.228  1.00124.46       1SG 886
ATOM    886  CB  PHE   114      52.740   6.710  50.810  1.00124.46       1SG 887
ATOM    887  CG  PHE   114      54.047   7.428  50.862  1.00124.46       1SG 888
ATOM    888  CD1 PHE   114      54.113   8.797  50.736  1.00124.46       1SG 889
ATOM    889  CD2 PHE   114      55.216   6.725  51.044  1.00124.46       1SG 890
ATOM    890  CE1 PHE   114      55.324   9.450  50.788  1.00124.46       1SG 891
ATOM    891  CE2 PHE   114      56.429   7.371  51.096  1.00124.46       1SG 892
ATOM    892  CZ  PHE   114      56.486   8.737  50.967  1.00124.46       1SG 893
ATOM    893  C   PHE   114      51.492   8.009  52.459  1.00124.46       1SG 894
ATOM    894  O   PHE   114      50.723   8.463  51.619  1.00124.46       1SG 895
ATOM    895  N   LYS   115      51.792   8.696  53.582  1.00114.02       1SG 896
ATOM    896  CA  LYS   115      51.090   9.929  53.838  1.00114.02       1SG 897
ATOM    897  CB  LYS   115      50.088   9.831  55.001  1.00114.02       1SG 898
ATOM    898  CG  LYS   115      48.863   8.963  54.724  1.00114.02       1SG 899
ATOM    899  CD  LYS   115      48.086   8.615  55.997  1.00114.02       1SG 900
ATOM    900  CE  LYS   115      47.992   9.770  57.001  1.00114.02       1SG 901
ATOM    901  NZ  LYS   115      46.884  10.685  56.641  1.00114.02       1SG 902
ATOM    902  C   LYS   115      52.049  11.005  54.253  1.00114.02       1SG 903
ATOM    903  O   LYS   115      53.233  10.755  54.471  1.00114.02       1SG 904
ATOM    904  N   GLN   116      51.541  12.258  54.344  1.00 53.48       1SG 905
ATOM    905  CA  GLN   116      52.323  13.362  54.835  1.00 53.48       1SG 906
ATOM    906  CB  GLN   116      52.536  14.528  53.850  1.00 53.48       1SG 907
ATOM    907  CG  GLN   116      53.512  14.229  52.712  1.00 53.48       1SG 908
ATOM    908  CD  GLN   116      53.626  15.480  51.846  1.00 53.48       1SG 909
ATOM    909  OE1 GLN   116      52.670  15.910  51.205  1.00 53.48       1SG 910
ATOM    910  NE2 GLN   116      54.841  16.094  51.832  1.00 53.48       1SG 911
ATOM    911  C   GLN   116      51.610  13.925  56.027  1.00 53.48       1SG 912
ATOM    912  O   GLN   116      50.386  13.884  56.116  1.00 53.48       1SG 913
ATOM    913  N   LEU   117      52.389  14.440  56.997  1.00 53.16       1SG 914
ATOM    914  CA  LEU   117      51.885  14.988  58.225  1.00 53.16       1SG 915
ATOM    915  CB  LEU   117      52.992  15.234  59.264  1.00 53.16       1SG 916
ATOM    916  CG  LEU   117      53.670  13.934  59.735  1.00 53.16       1SG 917
ATOM    917  CD1 LEU   117      54.663  14.195  60.878  1.00 53.16       1SG 918
ATOM    918  CD2 LEU   117      52.628  12.860  60.087  1.00 53.16       1SG 919
ATOM    919  C   LEU   117      51.156  16.282  58.009  1.00 53.16       1SG 920
ATOM    920  O   LEU   117      50.174  16.559  58.696  1.00 53.16       1SG 921
ATOM    921  N   THR   118      51.608  17.107  57.045  1.00111.46       1SG 922
ATOM    922  CA  THR   118      51.078  18.433  56.873  1.00111.46       1SG 923
ATOM    923  CB  THR   118      51.638  19.143  55.670  1.00111.46       1SG 924
ATOM    924  OG1 THR   118      51.228  20.502  55.665  1.00111.46       1SG 925
ATOM    925  CG2 THR   118      51.148  18.433  54.396  1.00111.46       1SG 926
ATOM    926  C   THR   118      49.587  18.404  56.736  1.00111.46       1SG 927
ATOM    927  O   THR   118      49.007  17.429  56.266  1.00111.46       1SG 928
ATOM    928  N   LYS   119      48.929  19.500  57.178  1.00 98.25       1SG 929
ATOM    929  CA  LYS   119      47.501  19.607  57.098  1.00 98.25       1SG 930
ATOM    930  CB  LYS   119      46.895  20.829  57.819  1.00 98.25       1SG 931
ATOM    931  CG  LYS   119      46.794  20.709  59.344  1.00 98.25       1SG 932
ATOM    932  CD  LYS   119      48.117  20.841  60.098  1.00 98.25       1SG 933
ATOM    933  CE  LYS   119      47.945  20.727  61.616  1.00 98.25       1SG 934
ATOM    934  NZ  LYS   119      49.215  21.043  62.308  1.00 98.25       1SG 935
ATOM    935  C   LYS   119      47.134  19.719  55.659  1.00 98.25       1SG 936
ATOM    936  O   LYS   119      47.936  20.142  54.827  1.00 98.25       1SG 937
ATOM    937  N   ALA   120      45.898  19.296  55.332  1.00 81.83       1SG 938
ATOM    938  CA  ALA   120      45.450  19.338  53.974  1.00 81.83       1SG 939
ATOM    939  CB  ALA   120      44.085  18.661  53.759  1.00 81.83       1SG 940
ATOM    940  C   ALA   120      45.245  20.756  53.577  1.00 81.83       1SG 941
ATOM    941  O   ALA   120      44.635  21.532  54.309  1.00 81.83       1SG 942
ATOM    942  N   LYS   121      45.740  21.134  52.384  1.00174.83       1SG 943
ATOM    943  CA  LYS   121      45.439  22.460  51.945  1.00174.83       1SG 944
ATOM    944  CB  LYS   121      46.340  22.966  50.804  1.00174.83       1SG 945
ATOM    945  CG  LYS   121      47.814  23.074  51.213  1.00174.83       1SG 946
ATOM    946  CD  LYS   121      48.045  23.956  52.444  1.00174.83       1SG 947
ATOM    947  CE  LYS   121      48.003  25.456  52.146  1.00174.83       1SG 948
ATOM    948  NZ  LYS   121      47.127  26.139  53.124  1.00174.83       1SG 949
ATOM    949  C   LYS   121      44.040  22.341  51.461  1.00174.83       1SG 950
ATOM    950  O   LYS   121      43.708  21.355  50.808  1.00174.83       1SG 951
ATOM    951  N   ASN   122      43.168  23.323  51.764  1.00135.02       1SG 952
ATOM    952  CA  ASN   122      41.803  23.080  51.415  1.00135.02       1SG 953
ATOM    953  CB  ASN   122      40.888  22.838  52.632  1.00135.02       1SG 954
ATOM    954  CG  ASN   122      40.964  24.050  53.547  1.00135.02       1SG 955
ATOM    955  OD1 ASN   122      40.734  25.180  53.121  1.00135.02       1SG 956
ATOM    956  ND2 ASN   122      41.310  23.811  54.839  1.00135.02       1SG 957
ATOM    957  C   ASN   122      41.222  24.177  50.592  1.00135.02       1SG 958
ATOM    958  O   ASN   122      41.746  25.287  50.507  1.00135.02       1SG 959
ATOM    959  N   ASP   123      40.139  23.803  49.885  1.00158.82       1SG 960
ATOM    960  CA  ASP   123      39.333  24.632  49.038  1.00158.82       1SG 961
ATOM    961  CB  ASP   123      38.336  23.820  48.195  1.00158.82       1SG 962
ATOM    962  CG  ASP   123      37.576  24.794  47.305  1.00158.82       1SG 963
ATOM    963  OD1 ASP   123      38.240  25.676  46.697  1.00158.82       1SG 964
ATOM    964  OD2 ASP   123      36.323  24.685  47.240  1.00158.82       1SG 965
ATOM    965  C   ASP   123      38.512  25.582  49.859  1.00158.82       1SG 966
ATOM    966  O   ASP   123      38.345  26.739  49.477  1.00158.82       1SG 967
ATOM    967  N   ASP   124      37.999  25.123  51.023  1.00249.76       1SG 968
ATOM    968  CA  ASP   124      37.120  25.911  51.851  1.00249.76       1SG 969
ATOM    969  CB  ASP   124      37.793  27.096  52.566  1.00249.76       1SG 970
ATOM    970  CG  ASP   124      38.486  26.580  53.816  1.00249.76       1SG 971
ATOM    971  OD1 ASP   124      38.243  25.400  54.186  1.00249.76       1SG 972
ATOM    972  OD2 ASP   124      39.266  27.363  54.423  1.00249.76       1SG 973
ATOM    973  C   ASP   124      35.972  26.457  51.062  1.00249.76       1SG 974
ATOM    974  O   ASP   124      35.831  27.672  50.932  1.00249.76       1SG 975
ATOM    975  N   GLY   125      35.106  25.571  50.515  1.00120.77       1SG 976
ATOM    976  CA  GLY   125      33.994  26.082  49.758  1.00120.77       1SG 977
ATOM    977  C   GLY   125      32.702  25.378  50.116  1.00120.77       1SG 978
ATOM    978  O   GLY   125      32.713  24.227  50.549  1.00120.77       1SG 979
ATOM    979  N   MET   126      31.555  26.095  49.927  1.00342.81       1SG 980
ATOM    980  CA  MET   126      30.188  25.646  50.129  1.00342.81       1SG 981
ATOM    981  CB  MET   126      29.575  26.110  51.463  1.00342.81       1SG 982
ATOM    982  CG  MET   126      30.241  25.515  52.707  1.00342.81       1SG 983
ATOM    983  SD  MET   126      29.977  23.731  52.935  1.00342.81       1SG 984
ATOM    984  CE  MET   126      28.190  23.864  53.229  1.00342.81       1SG 985
ATOM    985  C   MET   126      29.361  26.292  49.025  1.00342.81       1SG 986
ATOM    986  O   MET   126      29.855  27.227  48.402  1.00342.81       1SG 987
ATOM    987  N   MET   127      28.107  25.834  48.709  1.00236.09       1SG 988
ATOM    988  CA  MET   127      27.419  26.529  47.629  1.00236.09       1SG 989
ATOM    989  CB  MET   127      28.206  26.507  46.312  1.00236.09       1SG 990
ATOM    990  CG  MET   127      28.481  25.095  45.808  1.00236.09       1SG 991
ATOM    991  SD  MET   127      29.635  24.135  46.834  1.00236.09       1SG 992
ATOM    992  CE  MET   127      31.104  25.080  46.337  1.00236.09       1SG 993
ATOM    993  C   MET   127      26.021  26.019  47.309  1.00236.09       1SG 994
ATOM    994  O   MET   127      25.383  25.337  48.109  1.00236.09       1SG 995
ATOM    995  N   SER   128      25.535  26.405  46.090  1.00113.60       1SG 996
ATOM    996  CA  SER   128      24.241  26.177  45.458  1.00113.60       1SG 997
ATOM    997  CB  SER   128      23.964  27.199  44.332  1.00113.60       1SG 998
ATOM    998  OG  SER   128      22.659  27.043  43.792  1.00113.60       1SG 999
ATOM    999  C   SER   128      24.201  24.782  44.874  1.00113.60       1SG1000
ATOM   1000  O   SER   128      25.030  23.959  45.229  1.00113.60       1SG1001
ATOM   1001  N   HIS   129      23.216  24.456  43.989  1.00134.95       1SG1002
ATOM   1002  CA  HIS   129      23.055  23.111  43.466  1.00134.95       1SG1003
ATOM   1003  ND1 HIS   129      20.870  23.265  45.848  1.00134.95       1SG1004
ATOM   1004  CG  HIS   129      21.004  22.344  44.833  1.00134.95       1SG1005
ATOM   1005  CB  HIS   129      21.587  22.633  43.478  1.00134.95       1SG1006
ATOM   1006  NE2 HIS   129      20.017  21.356  46.608  1.00134.95       1SG1007
ATOM   1007  CD2 HIS   129      20.478  21.184  45.315  1.00134.95       1SG1008
ATOM   1008  CE1 HIS   129      20.274  22.622  46.885  1.00134.95       1SG1009
ATOM   1009  C   HIS   129      23.506  22.990  42.022  1.00134.95       1SG1010
ATOM   1010  O   HIS   129      23.301  23.897  41.216  1.00134.95       1SG1011
ATOM   1011  N   SER   130      24.128  21.827  41.674  1.00 73.49       1SG1012
ATOM   1012  CA  SER   130      24.592  21.485  40.341  1.00 73.49       1SG1013
ATOM   1013  CB  SER   130      26.059  21.860  40.063  1.00 73.49       1SG1014
ATOM   1014  OG  SER   130      26.932  21.053  40.838  1.00 73.49       1SG1015
ATOM   1015  C   SER   130      24.503  19.983  40.212  1.00 73.49       1SG1016
ATOM   1016  O   SER   130      24.160  19.304  41.176  1.00 73.49       1SG1017
ATOM   1017  N   GLU   131      24.819  19.407  39.023  1.00103.38       1SG1018
ATOM   1018  CA  GLU   131      24.640  17.984  38.826  1.00103.38       1SG1019
ATOM   1019  CB  GLU   131      23.859  17.641  37.542  1.00103.38       1SG1020
ATOM   1020  CG  GLU   131      22.379  18.037  37.572  1.00103.38       1SG1021
ATOM   1021  CD  GLU   131      21.593  16.917  38.241  1.00103.38       1SG1022
ATOM   1022  OE1 GLU   131      22.215  15.873  38.571  1.00103.38       1SG1023
ATOM   1023  OE2 GLU   131      20.359  17.090  38.428  1.00103.38       1SG1024
ATOM   1024  C   GLU   131      25.952  17.235  38.742  1.00103.38       1SG1025
ATOM   1025  O   GLU   131      26.942  17.738  38.207  1.00103.38       1SG1026
ATOM   1026  N   THR   132      25.944  15.987  39.286  1.00150.34       1SG1027
ATOM   1027  CA  THR   132      26.999  15.002  39.352  1.00150.34       1SG1028
ATOM   1028  CB  THR   132      26.926  14.184  40.608  1.00150.34       1SG1029
ATOM   1029  OG1 THR   132      28.070  13.352  40.732  1.00150.34       1SG1030
ATOM   1030  CG2 THR   132      25.646  13.329  40.566  1.00150.34       1SG1031
ATOM   1031  C   THR   132      26.799  14.056  38.204  1.00150.34       1SG1032
ATOM   1032  O   THR   132      25.927  14.276  37.367  1.00150.34       1SG1033
ATOM   1033  N   VAL   133      27.596  12.964  38.142  1.00 74.93       1SG1034
ATOM   1034  CA  VAL   133      27.497  12.038  37.045  1.00 74.93       1SG1035
ATOM   1035  CB  VAL   133      28.732  12.096  36.186  1.00 74.93       1SG1036
ATOM   1036  CG1 VAL   133      28.657  11.168  34.960  1.00 74.93       1SG1037
ATOM   1037  CG2 VAL   133      28.927  13.577  35.842  1.00 74.93       1SG1038
ATOM   1038  C   VAL   133      27.289  10.675  37.656  1.00 74.93       1SG1039
ATOM   1039  O   VAL   133      27.095  10.560  38.865  1.00 74.93       1SG1040
ATOM   1040  N   THR   134      27.299   9.600  36.840  1.00 54.41       1SG1041
ATOM   1041  CA  THR   134      26.974   8.279  37.296  1.00 54.41       1SG1042
ATOM   1042  CB  THR   134      27.103   7.221  36.239  1.00 54.41       1SG1043
ATOM   1043  OG1 THR   134      26.266   7.527  35.134  1.00 54.41       1SG1044
ATOM   1044  CG2 THR   134      26.690   5.869  36.850  1.00 54.41       1SG1045
ATOM   1045  C   THR   134      27.845   7.876  38.444  1.00 54.41       1SG1046
ATOM   1046  O   THR   134      29.020   8.230  38.526  1.00 54.41       1SG1047
ATOM   1047  N   LEU   135      27.227   7.122  39.374  1.00160.92       1SG1048
ATOM   1048  CA  LEU   135      27.836   6.612  40.567  1.00160.92       1SG1049
ATOM   1049  CB  LEU   135      27.066   7.067  41.831  1.00160.92       1SG1050
ATOM   1050  CG  LEU   135      27.584   6.609  43.216  1.00160.92       1SG1051
ATOM   1051  CD1 LEU   135      26.777   7.301  44.326  1.00160.92       1SG1052
ATOM   1052  CD2 LEU   135      27.573   5.082  43.415  1.00160.92       1SG1053
ATOM   1053  C   LEU   135      27.737   5.126  40.490  1.00160.92       1SG1054
ATOM   1054  O   LEU   135      26.684   4.581  40.165  1.00160.92       1SG1055
ATOM   1055  N   ALA   136      28.848   4.424  40.788  1.00 38.61       1SG1056
ATOM   1056  CA  ALA   136      28.808   2.992  40.794  1.00 38.61       1SG1057
ATOM   1057  CB  ALA   136      29.480   2.354  39.568  1.00 38.61       1SG1058
ATOM   1058  C   ALA   136      29.570   2.547  42.001  1.00 38.61       1SG1059
ATOM   1059  O   ALA   136      30.514   3.215  42.421  1.00 38.61       1SG1060
ATOM   1060  N   GLY   137      29.178   1.400  42.601  1.00 47.69       1SG1061
ATOM   1061  CA  GLY   137      29.886   0.973  43.775  1.00 47.69       1SG1062
ATOM   1062  C   GLY   137      29.899  -0.524  43.858  1.00 47.69       1SG1063
ATOM   1063  O   GLY   137      28.959  -1.198  43.440  1.00 47.69       1SG1064
ATOM   1064  N   ASP   138      31.006  -1.062  44.416  1.00114.32       1SG1065
ATOM   1065  CA  ASP   138      31.225  -2.464  44.654  1.00114.32       1SG1066
ATOM   1066  CB  ASP   138      32.655  -2.933  44.338  1.00114.32       1SG1067
ATOM   1067  CG  ASP   138      32.804  -2.969  42.826  1.00114.32       1SG1068
ATOM   1068  OD1 ASP   138      31.753  -2.925  42.133  1.00114.32       1SG1069
ATOM   1069  OD2 ASP   138      33.965  -3.045  42.343  1.00114.32       1SG1070
ATOM   1070  C   ASP   138      31.001  -2.683  46.113  1.00114.32       1SG1071
ATOM   1071  O   ASP   138      29.884  -2.511  46.596  1.00114.32       1SG1072
ATOM   1072  N   CYS   139      32.061  -3.107  46.839  1.00174.02       1SG1073
ATOM   1073  CA  CYS   139      31.977  -3.279  48.262  1.00174.02       1SG1074
ATOM   1074  CB  CYS   139      33.298  -3.766  48.894  1.00174.02       1SG1075
ATOM   1075  SG  CYS   139      34.739  -2.741  48.464  1.00174.02       1SG1076
ATOM   1076  C   CYS   139      31.632  -1.933  48.807  1.00174.02       1SG1077
ATOM   1077  O   CYS   139      32.484  -1.072  49.020  1.00174.02       1SG1078
ATOM   1078  N   LEU   140      30.332  -1.722  49.038  1.00157.63       1SG1079
ATOM   1079  CA  LEU   140      29.877  -0.425  49.412  1.00157.63       1SG1080
ATOM   1080  CB  LEU   140      29.169   0.245  48.210  1.00157.63       1SG1081
ATOM   1081  CG  LEU   140      28.585   1.665  48.382  1.00157.63       1SG1082
ATOM   1082  CD1 LEU   140      28.065   2.186  47.033  1.00157.63       1SG1083
ATOM   1083  CD2 LEU   140      27.481   1.764  49.452  1.00157.63       1SG1084
ATOM   1084  C   LEU   140      28.884  -0.577  50.511  1.00157.63       1SG1085
ATOM   1085  O   LEU   140      27.725  -0.905  50.260  1.00157.63       1SG1086
ATOM   1086  N   SER   141      29.310  -0.372  51.771  1.00 91.45       1SG1087
ATOM   1087  CA  SER   141      28.333  -0.330  52.814  1.00 91.45       1SG1088
ATOM   1088  CB  SER   141      28.950  -0.331  54.223  1.00 91.45       1SG1089
ATOM   1089  OG  SER   141      27.925  -0.279  55.204  1.00 91.45       1SG1090
ATOM   1090  C   SER   141      27.626   0.969  52.636  1.00 91.45       1SG1091
ATOM   1091  O   SER   141      26.397   1.046  52.628  1.00 91.45       1SG1092
ATOM   1092  N   SER   142      28.419   2.045  52.455  1.00 57.08       1SG1093
ATOM   1093  CA  SER   142      27.836   3.340  52.307  1.00 57.08       1SG1094
ATOM   1094  CB  SER   142      27.832   4.138  53.621  1.00 57.08       1SG1095
ATOM   1095  OG  SER   142      27.201   3.385  54.647  1.00 57.08       1SG1096
ATOM   1096  C   SER   142      28.716   4.109  51.375  1.00 57.08       1SG1097
ATOM   1097  O   SER   142      29.916   3.854  51.299  1.00 57.08       1SG1098
ATOM   1098  N   VAL   143      28.130   5.058  50.615  1.00 87.63       1SG1099
ATOM   1099  CA  VAL   143      28.921   5.913  49.779  1.00 87.63       1SG1100
ATOM   1100  CB  VAL   143      28.950   5.562  48.321  1.00 87.63       1SG1101
ATOM   1101  CG1 VAL   143      29.531   6.764  47.554  1.00 87.63       1SG1102
ATOM   1102  CG2 VAL   143      29.827   4.314  48.151  1.00 87.63       1SG1103
ATOM   1103  C   VAL   143      28.389   7.298  49.867  1.00 87.63       1SG1104
ATOM   1104  O   VAL   143      27.184   7.532  49.794  1.00 87.63       1SG1105
ATOM   1105  N   ASP   144      29.308   8.262  50.029  1.00123.75       1SG1106
ATOM   1106  CA  ASP   144      28.911   9.630  50.101  1.00123.75       1SG1107
ATOM   1107  CB  ASP   144      29.314  10.315  51.411  1.00123.75       1SG1108
ATOM   1108  CG  ASP   144      28.613  11.658  51.471  1.00123.75       1SG1109
ATOM   1109  OD1 ASP   144      27.748  11.918  50.592  1.00123.75       1SG1110
ATOM   1110  OD2 ASP   144      28.929  12.445  52.401  1.00123.75       1SG1111
ATOM   1111  C   ASP   144      29.624  10.335  49.001  1.00123.75       1SG1112
ATOM   1112  O   ASP   144      30.792  10.055  48.731  1.00123.75       1SG1113
ATOM   1113  N   ILE   145      28.915  11.251  48.318  1.00148.59       1SG1114
ATOM   1114  CA  ILE   145      29.489  11.996  47.241  1.00148.59       1SG1115
ATOM   1115  CB  ILE   145      28.747  11.833  45.960  1.00148.59       1SG1116
ATOM   1116  CG2 ILE   145      29.443  12.716  44.924  1.00148.59       1SG1117
ATOM   1117  CG1 ILE   145      28.666  10.370  45.538  1.00148.59       1SG1118
ATOM   1118  CD1 ILE   145      27.595  10.134  44.474  1.00148.59       1SG1119
ATOM   1119  C   ILE   145      29.301  13.439  47.556  1.00148.59       1SG1120
ATOM   1120  O   ILE   145      28.211  13.864  47.934  1.00148.59       1SG1121
ATOM   1121  N   TYR   146      30.364  14.237  47.402  1.00167.21       1SG1122
ATOM   1122  CA  TYR   146      30.257  15.630  47.703  1.00167.21       1SG1123
ATOM   1123  CB  TYR   146      31.010  15.884  49.023  1.00167.21       1SG1124
ATOM   1124  CG  TYR   146      30.863  17.263  49.555  1.00167.21       1SG1125
ATOM   1125  CD1 TYR   146      29.775  17.595  50.327  1.00167.21       1SG1126
ATOM   1126  CD2 TYR   146      31.834  18.205  49.322  1.00167.21       1SG1127
ATOM   1127  CE1 TYR   146      29.631  18.862  50.839  1.00167.21       1SG1128
ATOM   1128  CE2 TYR   146      31.695  19.471  49.832  1.00167.21       1SG1129
ATOM   1129  CZ  TYR   146      30.596  19.804  50.588  1.00167.21       1SG1130
ATOM   1130  OH  TYR   146      30.462  21.108  51.106  1.00167.21       1SG1131
ATOM   1131  C   TYR   146      30.988  16.301  46.593  1.00167.21       1SG1132
ATOM   1132  O   TYR   146      32.157  16.001  46.364  1.00167.21       1SG1133
ATOM   1133  N   ILE   147      30.330  17.199  45.839  1.00 71.48       1SG1134
ATOM   1134  CA  ILE   147      31.076  17.863  44.811  1.00 71.48       1SG1135
ATOM   1135  CB  ILE   147      30.743  17.393  43.423  1.00 71.48       1SG1136
ATOM   1136  CG2 ILE   147      31.451  18.313  42.412  1.00 71.48       1SG1137
ATOM   1137  CG1 ILE   147      31.119  15.909  43.271  1.00 71.48       1SG1138
ATOM   1138  CD1 ILE   147      30.569  15.258  42.004  1.00 71.48       1SG1139
ATOM   1139  C   ILE   147      30.765  19.314  44.896  1.00 71.48       1SG1140
ATOM   1140  O   ILE   147      29.600  19.710  44.912  1.00 71.48       1SG1141
ATOM   1141  N   LEU   148      31.809  20.158  44.962  1.00 92.76       1SG1142
ATOM   1142  CA  LEU   148      31.548  21.560  45.051  1.00 92.76       1SG1143
ATOM   1143  CB  LEU   148      32.005  22.193  46.372  1.00 92.76       1SG1144
ATOM   1144  CG  LEU   148      31.588  21.409  47.624  1.00 92.76       1SG1145
ATOM   1145  CD1 LEU   148      31.722  22.266  48.893  1.00 92.76       1SG1146
ATOM   1146  CD2 LEU   148      30.226  20.729  47.462  1.00 92.76       1SG1147
ATOM   1147  C   LEU   148      32.402  22.225  44.030  1.00 92.76       1SG1148
ATOM   1148  O   LEU   148      33.552  21.841  43.828  1.00 92.76       1SG1149
ATOM   1149  N   TYR   149      31.840  23.222  43.325  1.00179.11       1SG1150
ATOM   1150  CA  TYR   149      32.643  24.036  42.465  1.00179.11       1SG1151
ATOM   1151  CB  TYR   149      32.326  23.906  40.966  1.00179.11       1SG1152
ATOM   1152  CG  TYR   149      33.097  24.994  40.300  1.00179.11       1SG1153
ATOM   1153  CD1 TYR   149      34.441  24.854  40.036  1.00179.11       1SG1154
ATOM   1154  CD2 TYR   149      32.465  26.164  39.951  1.00179.11       1SG1155
ATOM   1155  CE1 TYR   149      35.140  25.868  39.424  1.00179.11       1SG1156
ATOM   1156  CE2 TYR   149      33.158  27.181  39.340  1.00179.11       1SG1157
ATOM   1157  CZ  TYR   149      34.496  27.031  39.075  1.00179.11       1SG1158
ATOM   1158  OH  TYR   149      35.202  28.079  38.447  1.00179.11       1SG1159
ATOM   1159  C   TYR   149      32.323  25.434  42.861  1.00179.11       1SG1160
ATOM   1160  O   TYR   149      31.157  25.823  42.873  1.00179.11       1SG1161
ATOM   1161  N   SER   150      33.338  26.237  43.228  1.00 70.15       1SG1162
ATOM   1162  CA  SER   150      32.965  27.566  43.603  1.00 70.15       1SG1163
ATOM   1163  CB  SER   150      32.111  27.627  44.879  1.00 70.15       1SG1164
ATOM   1164  OG  SER   150      32.888  27.227  45.999  1.00 70.15       1SG1165
ATOM   1165  C   SER   150      34.184  28.372  43.871  1.00 70.15       1SG1166
ATOM   1166  O   SER   150      35.312  27.882  43.862  1.00 70.15       1SG1167
ATOM   1167  N   ASN   151      33.954  29.673  44.103  1.00133.02       1SG1168
ATOM   1168  CA  ASN   151      35.015  30.551  44.458  1.00133.02       1SG1169
ATOM   1169  CB  ASN   151      34.715  32.029  44.183  1.00133.02       1SG1170
ATOM   1170  CG  ASN   151      34.887  32.210  42.688  1.00133.02       1SG1171
ATOM   1171  OD1 ASN   151      34.068  32.833  42.016  1.00133.02       1SG1172
ATOM   1172  ND2 ASN   151      35.997  31.641  42.144  1.00133.02       1SG1173
ATOM   1173  C   ASN   151      35.185  30.372  45.912  1.00133.02       1SG1174
ATOM   1174  O   ASN   151      34.529  29.524  46.516  1.00133.02       1SG1175
ATOM   1175  N   THR   152      36.114  31.133  46.504  1.00 97.66       1SG1176
ATOM   1176  CA  THR   152      36.239  31.022  47.918  1.00 97.66       1SG1177
ATOM   1177  CB  THR   152      37.247  31.968  48.497  1.00 97.66       1SG1178
ATOM   1178  OG1 THR   152      38.530  31.715  47.944  1.00 97.66       1SG1179
ATOM   1179  CG2 THR   152      37.282  31.779  50.023  1.00 97.66       1SG1180
ATOM   1180  C   THR   152      34.885  31.371  48.480  1.00 97.66       1SG1181
ATOM   1181  O   THR   152      34.396  30.646  49.341  1.00 97.66       1SG1182
ATOM   1182  N   ASN   153      34.242  32.474  48.015  1.00 92.07       1SG1183
ATOM   1183  CA  ASN   153      32.883  32.760  48.408  1.00 92.07       1SG1184
ATOM   1184  CB  ASN   153      32.778  33.566  49.715  1.00 92.07       1SG1185
ATOM   1185  CG  ASN   153      33.304  32.740  50.884  1.00 92.07       1SG1186
ATOM   1186  OD1 ASN   153      32.864  31.619  51.137  1.00 92.07       1SG1187
ATOM   1187  ND2 ASN   153      34.280  33.321  51.631  1.00 92.07       1SG1188
ATOM   1188  C   ASN   153      32.262  33.635  47.347  1.00 92.07       1SG1189
ATOM   1189  O   ASN   153      32.532  34.834  47.308  1.00 92.07       1SG1190
ATOM   1190  N   ALA   154      31.398  33.080  46.465  1.00 77.93       1SG1191
ATOM   1191  CA  ALA   154      30.756  33.913  45.478  1.00 77.93       1SG1192
ATOM   1192  CB  ALA   154      31.630  34.170  44.240  1.00 77.93       1SG1193
ATOM   1193  C   ALA   154      29.522  33.198  45.009  1.00 77.93       1SG1194
ATOM   1194  O   ALA   154      29.576  32.032  44.629  1.00 77.93       1SG1195
ATOM   1195  N   GLN   155      28.371  33.897  44.985  1.00 93.82       1SG1196
ATOM   1196  CA  GLN   155      27.117  33.285  44.631  1.00 93.82       1SG1197
ATOM   1197  CB  GLN   155      25.935  34.248  44.830  1.00 93.82       1SG1198
ATOM   1198  CG  GLN   155      25.603  34.511  46.298  1.00 93.82       1SG1199
ATOM   1199  CD  GLN   155      24.827  33.303  46.798  1.00 93.82       1SG1200
ATOM   1200  OE1 GLN   155      24.568  33.155  47.992  1.00 93.82       1SG1201
ATOM   1201  NE2 GLN   155      24.438  32.409  45.850  1.00 93.82       1SG1202
ATOM   1202  C   GLN   155      27.088  32.855  43.197  1.00 93.82       1SG1203
ATOM   1203  O   GLN   155      26.693  31.733  42.878  1.00 93.82       1SG1204
ATOM   1204  N   ASP   156      27.546  33.739  42.296  1.00 77.50       1SG1205
ATOM   1205  CA  ASP   156      27.456  33.506  40.886  1.00 77.50       1SG1206
ATOM   1206  CB  ASP   156      28.010  34.680  40.061  1.00 77.50       1SG1207
ATOM   1207  CG  ASP   156      27.032  35.839  40.194  1.00 77.50       1SG1208
ATOM   1208  OD1 ASP   156      25.841  35.647  39.832  1.00 77.50       1SG1209
ATOM   1209  OD2 ASP   156      27.461  36.934  40.648  1.00 77.50       1SG1210
ATOM   1210  C   ASP   156      28.261  32.309  40.543  1.00 77.50       1SG1211
ATOM   1211  O   ASP   156      27.895  31.529  39.665  1.00 77.50       1SG1212
ATOM   1212  N   TYR   157      29.383  32.116  41.241  1.00243.45       1SG1213
ATOM   1213  CA  TYR   157      30.254  31.065  40.827  1.00243.45       1SG1214
ATOM   1214  CB  TYR   157      31.716  31.494  41.030  1.00243.45       1SG1215
ATOM   1215  CG  TYR   157      31.995  32.719  40.222  1.00243.45       1SG1216
ATOM   1216  CD1 TYR   157      31.394  33.931  40.485  1.00243.45       1SG1217
ATOM   1217  CD2 TYR   157      32.923  32.666  39.218  1.00243.45       1SG1218
ATOM   1218  CE1 TYR   157      31.675  35.042  39.726  1.00243.45       1SG1219
ATOM   1219  CE2 TYR   157      33.215  33.768  38.453  1.00243.45       1SG1220
ATOM   1220  CZ  TYR   157      32.584  34.959  38.701  1.00243.45       1SG1221
ATOM   1221  OH  TYR   157      32.878  36.094  37.918  1.00243.45       1SG1222
ATOM   1222  C   TYR   157      30.064  29.897  41.742  1.00243.45       1SG1223
ATOM   1223  O   TYR   157      31.044  29.295  42.172  1.00243.45       1SG1224
ATOM   1224  N   GLU   158      28.820  29.474  42.032  1.00115.49       1SG1225
ATOM   1225  CA  GLU   158      28.790  28.369  42.944  1.00115.49       1SG1226
ATOM   1226  CB  GLU   158      28.484  28.768  44.392  1.00115.49       1SG1227
ATOM   1227  CG  GLU   158      29.717  29.339  45.086  1.00115.49       1SG1228
ATOM   1228  CD  GLU   158      29.305  29.838  46.454  1.00115.49       1SG1229
ATOM   1229  OE1 GLU   158      28.083  29.788  46.757  1.00115.49       1SG1230
ATOM   1230  OE2 GLU   158      30.208  30.278  47.213  1.00115.49       1SG1231
ATOM   1231  C   GLU   158      27.801  27.329  42.536  1.00115.49       1SG1232
ATOM   1232  O   GLU   158      26.657  27.635  42.206  1.00115.49       1SG1233
ATOM   1233  N   THR   159      28.255  26.055  42.545  1.00 80.96       1SG1234
ATOM   1234  CA  THR   159      27.422  24.915  42.272  1.00 80.96       1SG1235
ATOM   1235  CB  THR   159      27.560  24.375  40.877  1.00 80.96       1SG1236
ATOM   1236  OG1 THR   159      28.889  23.934  40.641  1.00 80.96       1SG1237
ATOM   1237  CG2 THR   159      27.181  25.485  39.883  1.00 80.96       1SG1238
ATOM   1238  C   THR   159      27.845  23.812  43.211  1.00 80.96       1SG1239
ATOM   1239  O   THR   159      29.028  23.686  43.524  1.00 80.96       1SG1240
ATOM   1240  N   ASP   160      26.893  22.973  43.685  1.00138.98       1SG1241
ATOM   1241  CA  ASP   160      27.220  21.943  44.642  1.00138.98       1SG1242
ATOM   1242  CB  ASP   160      27.152  22.479  46.091  1.00138.98       1SG1243
ATOM   1243  CG  ASP   160      27.391  21.427  47.164  1.00138.98       1SG1244
ATOM   1244  OD1 ASP   160      27.597  20.230  46.832  1.00138.98       1SG1245
ATOM   1245  OD2 ASP   160      27.375  21.829  48.358  1.00138.98       1SG1246
ATOM   1246  C   ASP   160      26.240  20.814  44.521  1.00138.98       1SG1247
ATOM   1247  O   ASP   160      25.033  21.037  44.463  1.00138.98       1SG1248
ATOM   1248  N   THR   161      26.743  19.559  44.449  1.00135.50       1SG1249
ATOM   1249  CA  THR   161      25.863  18.423  44.439  1.00135.50       1SG1250
ATOM   1250  CB  THR   161      25.784  17.715  43.111  1.00135.50       1SG1251
ATOM   1251  OG1 THR   161      24.748  16.743  43.137  1.00135.50       1SG1252
ATOM   1252  CG2 THR   161      27.134  17.046  42.794  1.00135.50       1SG1253
ATOM   1253  C   THR   161      26.404  17.459  45.450  1.00135.50       1SG1254
ATOM   1254  O   THR   161      27.609  17.227  45.481  1.00135.50       1SG1255
ATOM   1255  N   ILE   162      25.548  16.914  46.345  1.00139.51       1SG1256
ATOM   1256  CA  ILE   162      26.047  15.971  47.305  1.00139.51       1SG1257
ATOM   1257  CB  ILE   162      26.570  16.617  48.556  1.00139.51       1SG1258
ATOM   1258  CG2 ILE   162      27.751  17.526  48.192  1.00139.51       1SG1259
ATOM   1259  CG1 ILE   162      25.437  17.357  49.284  1.00139.51       1SG1260
ATOM   1260  CD1 ILE   162      25.831  17.860  50.672  1.00139.51       1SG1261
ATOM   1261  C   ILE   162      24.931  15.085  47.743  1.00139.51       1SG1262
ATOM   1262  O   ILE   162      23.780  15.509  47.826  1.00139.51       1SG1263
ATOM   1263  N   SER   163      25.254  13.813  48.040  1.00116.99       1SG1264
ATOM   1264  CA  SER   163      24.265  12.914  48.553  1.00116.99       1SG1265
ATOM   1265  CB  SER   163      23.380  12.269  47.473  1.00116.99       1SG1266
ATOM   1266  OG  SER   163      22.618  13.255  46.790  1.00116.99       1SG1267
ATOM   1267  C   SER   163      25.012  11.800  49.202  1.00116.99       1SG1268
ATOM   1268  O   SER   163      26.086  11.417  48.743  1.00116.99       1SG1269
ATOM   1269  N   TYR   164      24.445  11.233  50.283  1.00134.51       1SG1270
ATOM   1270  CA  TYR   164      25.101  10.168  50.983  1.00134.51       1SG1271
ATOM   1271  CB  TYR   164      25.381  10.520  52.449  1.00134.51       1SG1272
ATOM   1272  CG  TYR   164      25.807   9.331  53.228  1.00134.51       1SG1273
ATOM   1273  CD1 TYR   164      27.108   8.884  53.206  1.00134.51       1SG1274
ATOM   1274  CD2 TYR   164      24.882   8.680  54.005  1.00134.51       1SG1275
ATOM   1275  CE1 TYR   164      27.484   7.788  53.947  1.00134.51       1SG1276
ATOM   1276  CE2 TYR   164      25.254   7.588  54.744  1.00134.51       1SG1277
ATOM   1277  CZ  TYR   164      26.551   7.136  54.718  1.00134.51       1SG1278
ATOM   1278  OH  TYR   164      26.923   6.011  55.483  1.00134.51       1SG1279
ATOM   1279  C   TYR   164      24.196   8.994  50.975  1.00134.51       1SG1280
ATOM   1280  O   TYR   164      22.985   9.144  51.103  1.00134.51       1SG1281
ATOM   1281  N   ARG   165      24.760   7.788  50.774  1.00195.24       1SG1282
ATOM   1282  CA  ARG   165      23.913   6.638  50.823  1.00195.24       1SG1283
ATOM   1283  CB  ARG   165      23.689   5.955  49.463  1.00195.24       1SG1284
ATOM   1284  CG  ARG   165      22.809   6.795  48.539  1.00195.24       1SG1285
ATOM   1285  CD  ARG   165      21.491   7.209  49.196  1.00195.24       1SG1286
ATOM   1286  NE  ARG   165      20.842   8.204  48.300  1.00195.24       1SG1287
ATOM   1287  CZ  ARG   165      19.967   7.800  47.334  1.00195.24       1SG1288
ATOM   1288  NH1 ARG   165      19.649   6.480  47.199  1.00195.24       1SG1289
ATOM   1289  NH2 ARG   165      19.394   8.729  46.513  1.00195.24       1SG1290
ATOM   1290  C   ARG   165      24.517   5.639  51.753  1.00195.24       1SG1291
ATOM   1291  O   ARG   165      25.611   5.131  51.517  1.00195.24       1SG1292
ATOM   1292  N   VAL   166      23.809   5.339  52.860  1.00136.74       1SG1293
ATOM   1293  CA  VAL   166      24.281   4.337  53.769  1.00136.74       1SG1294
ATOM   1294  CB  VAL   166      24.371   4.822  55.194  1.00136.74       1SG1295
ATOM   1295  CG1 VAL   166      23.029   5.422  55.635  1.00136.74       1SG1296
ATOM   1296  CG2 VAL   166      24.844   3.671  56.085  1.00136.74       1SG1297
ATOM   1297  C   VAL   166      23.306   3.219  53.661  1.00136.74       1SG1298
ATOM   1298  O   VAL   166      22.164   3.341  54.099  1.00136.74       1SG1299
ATOM   1299  N   GLY   167      23.750   2.074  53.106  1.00103.27       1SG1300
ATOM   1300  CA  GLY   167      22.774   1.075  52.806  1.00103.27       1SG1301
ATOM   1301  C   GLY   167      21.901   1.808  51.844  1.00103.27       1SG1302
ATOM   1302  O   GLY   167      22.262   2.026  50.691  1.00103.27       1SG1303
ATOM   1303  N   ASN   168      20.694   2.177  52.289  1.00266.60       1SG1304
ATOM   1304  CA  ASN   168      19.908   3.075  51.505  1.00266.60       1SG1305
ATOM   1305  CB  ASN   168      18.666   2.404  50.878  1.00266.60       1SG1306
ATOM   1306  CG  ASN   168      17.856   1.716  51.974  1.00266.60       1SG1307
ATOM   1307  OD1 ASN   168      16.835   2.231  52.429  1.00266.60       1SG1308
ATOM   1308  ND2 ASN   168      18.338   0.531  52.432  1.00266.60       1SG1309
ATOM   1309  C   ASN   168      19.473   4.192  52.424  1.00266.60       1SG1310
ATOM   1310  O   ASN   168      18.328   4.244  52.862  1.00266.60       1SG1311
ATOM   1311  N   VAL   169      20.369   5.148  52.745  1.00 80.97       1SG1312
ATOM   1312  CA  VAL   169      19.998   6.233  53.623  1.00 80.97       1SG1313
ATOM   1313  CB  VAL   169      20.175   5.886  55.078  1.00 80.97       1SG1314
ATOM   1314  CG1 VAL   169      19.875   7.112  55.958  1.00 80.97       1SG1315
ATOM   1315  CG2 VAL   169      19.285   4.671  55.394  1.00 80.97       1SG1316
ATOM   1316  C   VAL   169      20.895   7.388  53.267  1.00 80.97       1SG1317
ATOM   1317  O   VAL   169      21.892   7.182  52.584  1.00 80.97       1SG1318
ATOM   1318  N   LEU   170      20.586   8.635  53.697  1.00122.37       1SG1319
ATOM   1319  CA  LEU   170      21.398   9.743  53.244  1.00122.37       1SG1320
ATOM   1320  CB  LEU   170      20.632  10.743  52.359  1.00122.37       1SG1321
ATOM   1321  CG  LEU   170      20.126  10.160  51.028  1.00122.37       1SG1322
ATOM   1322  CD1 LEU   170      19.052   9.086  51.262  1.00122.37       1SG1323
ATOM   1323  CD2 LEU   170      19.662  11.272  50.072  1.00122.37       1SG1324
ATOM   1324  C   LEU   170      21.990  10.568  54.366  1.00122.37       1SG1325
ATOM   1325  O   LEU   170      21.444  10.640  55.466  1.00122.37       1SG1326
ATOM   1326  N   ASP   171      23.162  11.205  54.083  1.00147.54       1SG1327
ATOM   1327  CA  ASP   171      23.871  12.121  54.958  1.00147.54       1SG1328
ATOM   1328  CB  ASP   171      24.909  11.450  55.877  1.00147.54       1SG1329
ATOM   1329  CG  ASP   171      25.235  12.429  57.002  1.00147.54       1SG1330
ATOM   1330  OD1 ASP   171      24.268  12.953  57.615  1.00147.54       1SG1331
ATOM   1331  OD2 ASP   171      26.445  12.677  57.257  1.00147.54       1SG1332
ATOM   1332  C   ASP   171      24.643  13.069  54.062  1.00147.54       1SG1333
ATOM   1333  O   ASP   171      24.442  13.045  52.850  1.00147.54       1SG1334
ATOM   1334  N   ASP   172      25.504  13.967  54.625  1.00246.00       1SG1335
ATOM   1335  CA  ASP   172      26.331  14.851  53.816  1.00246.00       1SG1336
ATOM   1336  CB  ASP   172      25.577  16.086  53.275  1.00246.00       1SG1337
ATOM   1337  CG  ASP   172      24.555  15.697  52.220  1.00246.00       1SG1338
ATOM   1338  OD1 ASP   172      24.938  14.969  51.267  1.00246.00       1SG1339
ATOM   1339  OD2 ASP   172      23.378  16.130  52.351  1.00246.00       1SG1340
ATOM   1340  C   ASP   172      27.428  15.476  54.670  1.00246.00       1SG1341
ATOM   1341  O   ASP   172      27.200  16.572  55.177  1.00246.00       1SG1342
ATOM   1342  N   ASP   173      28.643  14.871  54.826  1.00269.78       1SG1343
ATOM   1343  CA  ASP   173      29.665  15.466  55.690  1.00269.78       1SG1344
ATOM   1344  CB  ASP   173      29.680  14.891  57.120  1.00269.78       1SG1345
ATOM   1345  CG  ASP   173      28.528  15.496  57.910  1.00269.78       1SG1346
ATOM   1346  OD1 ASP   173      28.186  16.678  57.641  1.00269.78       1SG1347
ATOM   1347  OD2 ASP   173      27.977  14.789  58.796  1.00269.78       1SG1348
ATOM   1348  C   ASP   173      31.081  15.280  55.159  1.00269.78       1SG1349
ATOM   1349  O   ASP   173      31.259  14.754  54.061  1.00269.78       1SG1350
ATOM   1350  N   SER   174      32.118  15.767  55.929  1.00265.13       1SG1351
ATOM   1351  CA  SER   174      33.542  15.638  55.634  1.00265.13       1SG1352
ATOM   1352  CB  SER   174      34.074  16.760  54.728  1.00265.13       1SG1353
ATOM   1353  OG  SER   174      33.428  16.716  53.464  1.00265.13       1SG1354
ATOM   1354  C   SER   174      34.344  15.722  56.916  1.00265.13       1SG1355
ATOM   1355  O   SER   174      34.248  16.695  57.659  1.00265.13       1SG1356
ATOM   1356  N   HIS   175      35.250  14.750  57.167  1.00228.47       1SG1357
ATOM   1357  CA  HIS   175      35.962  14.703  58.423  1.00228.47       1SG1358
ATOM   1358  ND1 HIS   175      34.293  11.637  58.742  1.00228.47       1SG1359
ATOM   1359  CG  HIS   175      35.014  12.555  59.471  1.00228.47       1SG1360
ATOM   1360  CB  HIS   175      36.222  13.280  58.956  1.00228.47       1SG1361
ATOM   1361  NE2 HIS   175      33.338  11.747  60.747  1.00228.47       1SG1362
ATOM   1362  CD2 HIS   175      34.417  12.611  60.693  1.00228.47       1SG1363
ATOM   1363  CE1 HIS   175      33.303  11.185  59.553  1.00228.47       1SG1364
ATOM   1364  C   HIS   175      37.316  15.312  58.286  1.00228.47       1SG1365
ATOM   1365  O   HIS   175      37.507  16.270  57.539  1.00228.47       1SG1366
ATOM   1366  N   MET   176      38.272  14.782  59.086  1.00314.41       1SG1367
ATOM   1367  CA  MET   176      39.634  15.233  59.093  1.00314.41       1SG1368
ATOM   1368  CB  MET   176      40.279  15.233  60.492  1.00314.41       1SG1369
ATOM   1369  CG  MET   176      40.234  13.875  61.198  1.00314.41       1SG1370
ATOM   1370  SD  MET   176      38.597  13.414  61.844  1.00314.41       1SG1371
ATOM   1371  CE  MET   176      38.738  14.387  63.372  1.00314.41       1SG1372
ATOM   1372  C   MET   176      40.429  14.317  58.221  1.00314.41       1SG1373
ATOM   1373  O   MET   176      40.595  13.127  58.487  1.00314.41       1SG1374
ATOM   1374  N   PRO   177      40.901  14.888  57.153  1.00146.80       1SG1375
ATOM   1375  CA  PRO   177      41.665  14.124  56.205  1.00146.80       1SG1376
ATOM   1376  CD  PRO   177      40.089  15.894  56.488  1.00146.80       1SG1377
ATOM   1377  CB  PRO   177      41.473  14.800  54.850  1.00146.80       1SG1378
ATOM   1378  CG  PRO   177      40.152  15.566  54.992  1.00146.80       1SG1379
ATOM   1379  C   PRO   177      43.116  14.025  56.543  1.00146.80       1SG1380
ATOM   1380  O   PRO   177      43.584  14.732  57.434  1.00146.80       1SG1381
ATOM   1381  N   GLY   178      43.832  13.142  55.817  1.00 60.34       1SG1382
ATOM   1382  CA  GLY   178      45.253  12.998  55.938  1.00 60.34       1SG1383
ATOM   1383  C   GLY   178      45.785  13.134  54.546  1.00 60.34       1SG1384
ATOM   1384  O   GLY   178      45.196  12.618  53.596  1.00 60.34       1SG1385
ATOM   1385  N   SER   179      46.934  13.821  54.390  1.00124.01       1SG1386
ATOM   1386  CA  SER   179      47.463  14.053  53.078  1.00124.01       1SG1387
ATOM   1387  CB  SER   179      48.623  15.061  53.035  1.00124.01       1SG1388
ATOM   1388  OG  SER   179      49.758  14.531  53.699  1.00124.01       1SG1389
ATOM   1389  C   SER   179      47.926  12.773  52.487  1.00124.01       1SG1390
ATOM   1390  O   SER   179      48.532  11.938  53.155  1.00124.01       1SG1391
ATOM   1391  N   CYS   180      47.645  12.617  51.180  1.00125.45       1SG1392
ATOM   1392  CA  CYS   180      47.979  11.439  50.454  1.00125.45       1SG1393
ATOM   1393  CB  CYS   180      46.833  11.022  49.515  1.00125.45       1SG1394
ATOM   1394  SG  CYS   180      47.150   9.420  48.750  1.00125.45       1SG1395
ATOM   1395  C   CYS   180      49.178  11.780  49.631  1.00125.45       1SG1396
ATOM   1396  O   CYS   180      49.256  12.866  49.058  1.00125.45       1SG1397
ATOM   1397  N   ASN   181      50.164  10.864  49.587  1.00206.78       1SG1398
ATOM   1398  CA  ASN   181      51.357  11.094  48.829  1.00206.78       1SG1399
ATOM   1399  CB  ASN   181      52.554  11.505  49.701  1.00206.78       1SG1400
ATOM   1400  CG  ASN   181      52.283  12.915  50.200  1.00206.78       1SG1401
ATOM   1401  OD1 ASN   181      52.859  13.871  49.686  1.00206.78       1SG1402
ATOM   1402  ND2 ASN   181      51.374  13.053  51.205  1.00206.78       1SG1403
ATOM   1403  C   ASN   181      51.703   9.804  48.159  1.00206.78       1SG1404
ATOM   1404  O   ASN   181      51.147   8.756  48.478  1.00206.78       1SG1405
ATOM   1405  N   ILE   182      52.609   9.845  47.167  1.00108.49       1SG1406
ATOM   1406  CA  ILE   182      52.975   8.621  46.522  1.00108.49       1SG1407
ATOM   1407  CB  ILE   182      52.314   8.434  45.188  1.00108.49       1SG1408
ATOM   1408  CG2 ILE   182      50.801   8.307  45.431  1.00108.49       1SG1409
ATOM   1409  CG1 ILE   182      52.696   9.566  44.221  1.00108.49       1SG1410
ATOM   1410  CD1 ILE   182      52.209   9.329  42.792  1.00108.49       1SG1411
ATOM   1411  C   ILE   182      54.459   8.607  46.356  1.00108.49       1SG1412
ATOM   1412  O   ILE   182      55.095   9.657  46.277  1.00108.49       1SG1413
ATOM   1413  N   HIS   183      55.059   7.399  46.325  1.00 90.50       1SG1414
ATOM   1414  CA  HIS   183      56.485   7.325  46.202  1.00 90.50       1SG1415
ATOM   1415  ND1 HIS   183      55.685   4.129  47.377  1.00 90.50       1SG1416
ATOM   1416  CG  HIS   183      56.723   5.033  47.300  1.00 90.50       1SG1417
ATOM   1417  CB  HIS   183      57.016   5.884  46.101  1.00 90.50       1SG1418
ATOM   1418  NE2 HIS   183      56.772   4.014  49.313  1.00 90.50       1SG1419
ATOM   1419  CD2 HIS   183      57.375   4.949  48.491  1.00 90.50       1SG1420
ATOM   1420  CE1 HIS   183      55.762   3.548  48.601  1.00 90.50       1SG1421
ATOM   1421  C   HIS   183      56.850   7.985  44.917  1.00 90.50       1SG1422
ATOM   1422  O   HIS   183      57.656   8.913  44.889  1.00 90.50       1SG1423
ATOM   1423  N   LYS   184      56.240   7.525  43.811  1.00233.62       1SG1424
ATOM   1424  CA  LYS   184      56.521   8.133  42.549  1.00233.62       1SG1425
ATOM   1425  CB  LYS   184      57.823   7.642  41.885  1.00233.62       1SG1426
ATOM   1426  CG  LYS   184      59.082   7.988  42.687  1.00233.62       1SG1427
ATOM   1427  CD  LYS   184      60.378   7.441  42.085  1.00233.62       1SG1428
ATOM   1428  CE  LYS   184      60.947   8.338  40.983  1.00233.62       1SG1429
ATOM   1429  NZ  LYS   184      62.284   7.858  40.571  1.00233.62       1SG1430
ATOM   1430  C   LYS   184      55.387   7.794  41.642  1.00233.62       1SG1431
ATOM   1431  O   LYS   184      54.643   6.841  41.863  1.00233.62       1SG1432
ATOM   1432  N   PRO   185      55.234   8.600  40.633  1.00165.64       1SG1433
ATOM   1433  CA  PRO   185      54.190   8.362  39.677  1.00165.64       1SG1434
ATOM   1434  CD  PRO   185      55.490  10.020  40.810  1.00165.64       1SG1435
ATOM   1435  CB  PRO   185      53.961   9.689  38.959  1.00165.64       1SG1436
ATOM   1436  CG  PRO   185      54.413  10.740  39.985  1.00165.64       1SG1437
ATOM   1437  C   PRO   185      54.606   7.263  38.759  1.00165.64       1SG1438
ATOM   1438  O   PRO   185      55.780   6.896  38.762  1.00165.64       1SG1439
ATOM   1439  N   ILE   186      53.656   6.717  37.976  1.00101.26       1SG1440
ATOM   1440  CA  ILE   186      53.997   5.681  37.051  1.00101.26       1SG1441
ATOM   1441  CB  ILE   186      52.814   5.169  36.273  1.00101.26       1SG1442
ATOM   1442  CG2 ILE   186      51.839   4.515  37.264  1.00101.26       1SG1443
ATOM   1443  CG1 ILE   186      52.174   6.290  35.436  1.00101.26       1SG1444
ATOM   1444  CD1 ILE   186      51.094   5.786  34.478  1.00101.26       1SG1445
ATOM   1445  C   ILE   186      55.002   6.266  36.116  1.00101.26       1SG1446
ATOM   1446  O   ILE   186      54.820   7.366  35.597  1.00101.26       1SG1447
ATOM   1447  N   THR   187      56.108   5.529  35.897  1.00120.22       1SG1448
ATOM   1448  CA  THR   187      57.207   6.021  35.119  1.00120.22       1SG1449
ATOM   1449  CB  THR   187      58.316   5.016  35.008  1.00120.22       1SG1450
ATOM   1450  OG1 THR   187      57.867   3.866  34.307  1.00120.22       1SG1451
ATOM   1451  CG2 THR   187      58.769   4.626  36.427  1.00120.22       1SG1452
ATOM   1452  C   THR   187      56.750   6.342  33.734  1.00120.22       1SG1453
ATOM   1453  O   THR   187      56.976   7.449  33.248  1.00120.22       1SG1454
ATOM   1454  N   ASN   188      56.078   5.396  33.056  1.00215.54       1SG1455
ATOM   1455  CA  ASN   188      55.639   5.711  31.730  1.00215.54       1SG1456
ATOM   1456  CB  ASN   188      55.406   4.481  30.834  1.00215.54       1SG1457
ATOM   1457  CG  ASN   188      54.361   3.591  31.486  1.00215.54       1SG1458
ATOM   1458  OD1 ASN   188      54.514   3.186  32.637  1.00215.54       1SG1459
ATOM   1459  ND2 ASN   188      53.274   3.273  30.733  1.00215.54       1SG1460
ATOM   1460  C   ASN   188      54.372   6.485  31.861  1.00215.54       1SG1461
ATOM   1461  O   ASN   188      53.607   6.281  32.802  1.00215.54       1SG1462
ATOM   1462  N   SER   189      54.125   7.418  30.922  1.00203.02       1SG1463
ATOM   1463  CA  SER   189      52.950   8.229  31.033  1.00203.02       1SG1464
ATOM   1464  CB  SER   189      53.229   9.636  31.591  1.00203.02       1SG1465
ATOM   1465  OG  SER   189      53.693   9.547  32.930  1.00203.02       1SG1466
ATOM   1466  C   SER   189      52.371   8.413  29.672  1.00203.02       1SG1467
ATOM   1467  O   SER   189      52.871   7.877  28.683  1.00203.02       1SG1468
ATOM   1468  N   LYS   190      51.269   9.184  29.603  1.00227.79       1SG1469
ATOM   1469  CA  LYS   190      50.612   9.454  28.361  1.00227.79       1SG1470
ATOM   1470  CB  LYS   190      49.337  10.300  28.512  1.00227.79       1SG1471
ATOM   1471  CG  LYS   190      48.183   9.578  29.210  1.00227.79       1SG1472
ATOM   1472  CD  LYS   190      47.659   8.353  28.459  1.00227.79       1SG1473
ATOM   1473  CE  LYS   190      46.506   7.655  29.181  1.00227.79       1SG1474
ATOM   1474  NZ  LYS   190      45.950   6.585  28.326  1.00227.79       1SG1475
ATOM   1475  C   LYS   190      51.560  10.242  27.523  1.00227.79       1SG1476
ATOM   1476  O   LYS   190      52.469  10.902  28.023  1.00227.79       1SG1477
ATOM   1477  N   PRO   191      51.374  10.152  26.240  1.00175.04       1SG1478
ATOM   1478  CA  PRO   191      52.225  10.878  25.343  1.00175.04       1SG1479
ATOM   1479  CD  PRO   191      50.862   8.928  25.646  1.00175.04       1SG1480
ATOM   1480  CB  PRO   191      51.955  10.294  23.957  1.00175.04       1SG1481
ATOM   1481  CG  PRO   191      51.505   8.851  24.252  1.00175.04       1SG1482
ATOM   1482  C   PRO   191      51.913  12.330  25.475  1.00175.04       1SG1483
ATOM   1483  O   PRO   191      50.783  12.666  25.825  1.00175.04       1SG1484
ATOM   1484  N   THR   192      52.895  13.213  25.222  1.00202.68       1SG1485
ATOM   1485  CA  THR   192      52.614  14.608  25.364  1.00202.68       1SG1486
ATOM   1486  CB  THR   192      53.491  15.298  26.366  1.00202.68       1SG1487
ATOM   1487  OG1 THR   192      53.336  14.705  27.646  1.00202.68       1SG1488
ATOM   1488  CG2 THR   192      53.104  16.787  26.414  1.00202.68       1SG1489
ATOM   1489  C   THR   192      52.877  15.264  24.056  1.00202.68       1SG1490
ATOM   1490  O   THR   192      53.769  14.862  23.311  1.00202.68       1SG1491
ATOM   1491  N   ARG   193      52.070  16.290  23.735  1.00283.51       1SG1492
ATOM   1492  CA  ARG   193      52.282  17.029  22.531  1.00283.51       1SG1493
ATOM   1493  CB  ARG   193      51.054  17.086  21.608  1.00283.51       1SG1494
ATOM   1494  CG  ARG   193      50.767  15.787  20.858  1.00283.51       1SG1495
ATOM   1495  CD  ARG   193      50.438  14.599  21.760  1.00283.51       1SG1496
ATOM   1496  NE  ARG   193      49.985  13.497  20.869  1.00283.51       1SG1497
ATOM   1497  CZ  ARG   193      50.902  12.736  20.204  1.00283.51       1SG1498
ATOM   1498  NH1 ARG   193      52.233  13.013  20.327  1.00283.51       1SG1499
ATOM   1499  NH2 ARG   193      50.484  11.714  19.403  1.00283.51       1SG1500
ATOM   1500  C   ARG   193      52.551  18.435  22.940  1.00283.51       1SG1501
ATOM   1501  O   ARG   193      51.885  18.973  23.824  1.00283.51       1SG1502
ATOM   1502  N   PHE   194      53.562  19.069  22.321  1.00243.99       1SG1503
ATOM   1503  CA  PHE   194      53.779  20.441  22.648  1.00243.99       1SG1504
ATOM   1504  CB  PHE   194      55.172  20.970  22.265  1.00243.99       1SG1505
ATOM   1505  CG  PHE   194      55.348  22.308  22.901  1.00243.99       1SG1506
ATOM   1506  CD1 PHE   194      55.707  22.392  24.226  1.00243.99       1SG1507
ATOM   1507  CD2 PHE   194      55.170  23.470  22.184  1.00243.99       1SG1508
ATOM   1508  CE1 PHE   194      55.877  23.616  24.829  1.00243.99       1SG1509
ATOM   1509  CE2 PHE   194      55.338  24.697  22.782  1.00243.99       1SG1510
ATOM   1510  CZ  PHE   194      55.694  24.770  24.107  1.00243.99       1SG1511
ATOM   1511  C   PHE   194      52.771  21.181  21.840  1.00243.99       1SG1512
ATOM   1512  O   PHE   194      52.540  20.854  20.676  1.00243.99       1SG1513
ATOM   1513  N   LEU   195      52.123  22.187  22.452  1.00 76.43       1SG1514
ATOM   1514  CA  LEU   195      51.116  22.916  21.744  1.00 76.43       1SG1515
ATOM   1515  CB  LEU   195      50.019  23.484  22.663  1.00 76.43       1SG1516
ATOM   1516  CG  LEU   195      49.217  22.388  23.392  1.00 76.43       1SG1517
ATOM   1517  CD1 LEU   195      50.113  21.607  24.363  1.00 76.43       1SG1518
ATOM   1518  CD2 LEU   195      47.954  22.951  24.066  1.00 76.43       1SG1519
ATOM   1519  C   LEU   195      51.800  24.085  21.049  1.00 76.43       1SG1520
ATOM   1520  O   LEU   195      52.399  24.932  21.765  1.00 76.43       1SG1521
ATOM   1521  OXT LEU   195      51.730  24.148  19.793  1.00 76.43       1SG1522
END
